# Supplementary material for: Hsp70 Isoforms Are Essential for the Formation of Kaposi’s Sarcoma-Associated Herpesvirus Replication and Transcription Compartments
Source: PLoS Pathog. 2015 Nov 20;11(11):e1005274. doi: 10.1371/journal.ppat.1005274 (PMC4654589; doi:10.1371/journal.ppat.1005274)
Supplement: S1 Dataset — (XLS) [file ppat.1005274.s003.xls]

## Sheet: Sheet1
Accession	Coverage	# PSMs	# Peptides	# AAs	MW [kDa]	calc. pI	Score	Area	Heavy/Light	Heavy/Light Count	Heavy/Light Variability [%]	Heavy/Medium	Heavy/Medium Count	Heavy/Medium Variability [%]	Light/Medium	Light/Medium Count	Light/Medium Variability [%]	Description
P02545	56.48	407	48	664	74.0947	7.02002	1576.27	9.35794e+08	0.10722	9	45.4148	0.388515	9	36.6771	3.62351	9	22.6793	Prelamin-A/C OS=Homo sapiens GN=LMNA PE=1 SV=1 - [LMNA_HUMAN]
P20700	64.33	377	48	586	66.3676	5.16064	1520.19	9.88645e+08	0.549319	80	20.0338	0.545152	83	16.9452	0.947552	81	19.5941	Lamin-B1 OS=Homo sapiens GN=LMNB1 PE=1 SV=2 - [LMNB1_HUMAN]
P12270	37.49	367	88	2363	267.131	5.021	1430.22	5.79062e+07	0.57569	172	41.4536	0.563704	170	26.435	1.0627	183	32.6403	Nucleoprotein TPR OS=Homo sapiens GN=TPR PE=1 SV=3 - [TPR_HUMAN]
Q3BDU5	58.93	334	37	487	55.6048	6.65381	1325.09	9.35794e+08		0			0			0		Rhabdomyosarcoma antigen MU-RMS-40.12 OS=Homo sapiens PE=2 SV=1 - [Q3BDU5_HUMAN]
Q5TCI8	55.8	311	37	491	55.7286	7.02002	1217.7	8.37761e+08		0			0			0		Lamin A/C OS=Homo sapiens GN=LMNA PE=2 SV=1 - [Q5TCI8_HUMAN]
Q14980	41.7	283	82	2115	238.115	5.78271	1168.49	4.34847e+07	0.257871	32	26.0366	0.313601	32	21.7387	1.16952	35	11.503	Nuclear mitotic apparatus protein 1 OS=Homo sapiens GN=NUMA1 PE=1 SV=2 - [NUMA1_HUMAN]
Q6P2Q9	35.85	261	79	2335	273.427	8.83643	1156.61	1.12783e+08	0.397889	130	19.8824	0.565434	128	18.6725	1.3985	130	12.9807	Pre-mRNA-processing-splicing factor 8 OS=Homo sapiens GN=PRPF8 PE=1 SV=2 - [PRP8_HUMAN]
P78527	24.03	238	97	4128	468.788	7.12256	1087.47	5.0936e+07	0.336614	125	17.4996	0.386361	125	14.2476	1.1201	129	9.40872	DNA-dependent protein kinase catalytic subunit OS=Homo sapiens GN=PRKDC PE=1 SV=3 - [PRKDC_HUMAN]
O75643	30.62	259	64	2136	244.353	6.06201	1058.61	7.54008e+07	0.338966	130	21.9712	0.509589	129	16.9726	1.47138	130	9.58922	U5 small nuclear ribonucleoprotein 200 kDa helicase OS=Homo sapiens GN=SNRNP200 PE=1 SV=2 - [U520_HUMAN]
P49792	34.03	224	88	3224	357.974	6.20166	969.493	4.61672e+07	0.315252	80	23.9679	0.293916	80	19.7568	0.924049	82	14.7729	E3 SUMO-protein ligase RanBP2 OS=Homo sapiens GN=RANBP2 PE=1 SV=2 - [RBP2_HUMAN]
Q59HB8	44.79	227	68	1585	177.975	6.32861	953.986	4.34847e+07	0.249176	3	15.6025	0.286734	3	25.0327	1.22661	3	6.0471	Nuclear mitotic apparatus protein 1 variant (Fragment) OS=Homo sapiens PE=2 SV=1 - [Q59HB8_HUMAN]
Q03252	62.5	230	49	600	67.6475	5.35107	892.613	6.37174e+08	0.469328	96	21.3466	0.45184	94	18.0598	0.954741	104	22.4855	Lamin-B2 OS=Homo sapiens GN=LMNB2 PE=1 SV=3 - [LMNB2_HUMAN]
Q92621	25.2	238	54	2012	227.776	6.18896	883.235	6.17393e+07	0.412795	117	21.0081	0.500208	118	19.8204	1.2299	118	14.3252	Nuclear pore complex protein Nup205 OS=Homo sapiens GN=NUP205 PE=1 SV=3 - [NU205_HUMAN]
Q96KK5	35.94	224	5	128	13.8978	10.8872	872.653	6.93958e+09	0.672578	11	16.2369	0.736903	10	12.8018	1.12864	11	11.4585	Histone H2A type 1-H OS=Homo sapiens GN=HIST1H2AH PE=1 SV=3 - [H2A1H_HUMAN]
P52272	51.92	213	35	730	77.4643	8.70459	844.911	3.04727e+08	0.438179	102	23.3544	0.622749	100	18.3983	1.42693	101	14.0924	Heterogeneous nuclear ribonucleoprotein M OS=Homo sapiens GN=HNRNPM PE=1 SV=3 - [HNRPM_HUMAN]
B4DZT3	56.38	204	23	376	43.0074	5.12256	824.808	8.64937e+08		0			0			0		cDNA FLJ50934, highly similar to Lamin-B1 OS=Homo sapiens PE=2 SV=1 - [B4DZT3_HUMAN]
Q5QNW6	57.94	144	10	126	13.9116	10.3159	771.082	3.08377e+09	0.575838	11	15.2101	0.578542	10	9.74681	1.03167	11	11.1175	Histone H2B type 2-F OS=Homo sapiens GN=HIST2H2BF PE=1 SV=3 - [H2B2F_HUMAN]
P62805	57.28	222	9	103	11.3604	11.356	770.517	3.04963e+09	0.472939	76	17.5077	0.704625	76	12.8061	1.49463	76	13.5638	Histone H4 OS=Homo sapiens GN=HIST1H4A PE=1 SV=2 - [H4_HUMAN]
F5H041	88.01	164	11	609	68.4399	7.6499	764.909	1.04908e+09		0			0			0		Polyubiquitin-C OS=Homo sapiens GN=UBC PE=4 SV=1 - [F5H041_HUMAN]
P23527	57.94	131	9	126	13.8976	10.3159	730.967	2.54598e+09	0.559442	12	6.69697	0.585724	11	18.4776	1.06455	11	13.6762	Histone H2B type 1-O OS=Homo sapiens GN=HIST1H2BO PE=1 SV=3 - [H2B1O_HUMAN]
P62979	51.28	154	11	156	17.9535	9.64209	723.432	1.04908e+09	0.328521	1		0.350783	1		1.06776	1		Ubiquitin-40S ribosomal protein S27a OS=Homo sapiens GN=RPS27A PE=1 SV=2 - [RS27A_HUMAN]
Q9NR30	42.53	190	33	783	87.2904	9.27588	721.799	1.03892e+08	0.592798	75	17.3938	0.907549	74	20.787	1.6146	76	13.5565	Nucleolar RNA helicase 2 OS=Homo sapiens GN=DDX21 PE=1 SV=5 - [DDX21_HUMAN]
P38159	58.82	174	29	391	42.3063	10.0522	706.427	3.17582e+08	0.279013	24	49.0376	0.596823	24	31.0462	2.15042	25	9.60971	RNA-binding motif protein, X chromosome OS=Homo sapiens GN=RBMX PE=1 SV=3 - [RBMX_HUMAN]
P08670	55.36	169	33	466	53.6191	5.12256	665.384	2.37027e+08	0.890375	79	13.9087	1.54715	74	11.82	1.71826	74	12.8179	Vimentin OS=Homo sapiens GN=VIM PE=1 SV=4 - [VIME_HUMAN]
A8MXP9	39.89	155	29	895	99.9054	6.03662	664.1	2.38787e+08	0.370071	81	23.7655	0.496129	82	18.5526	1.35107	85	13.639	Matrin-3 OS=Homo sapiens GN=MATR3 PE=4 SV=1 - [A8MXP9_HUMAN]
B2RWN5	28.73	155	55	2144	242.108	6.55127	663.78	3.96082e+07	0.262468	3	223.579	0.448115	3	0.0395435	1.70686	3	406.128	HEAT repeat containing 1 OS=Homo sapiens GN=HEATR1 PE=2 SV=1 - [B2RWN5_HUMAN]
Q9H583	28.03	152	54	2144	242.215	6.53662	649.646	3.96082e+07	0.162853	1		0.279188	1		1.71436	1		HEAT repeat-containing protein 1 OS=Homo sapiens GN=HEATR1 PE=1 SV=3 - [HEAT1_HUMAN]
P42167	44.93	156	18	454	50.6395	9.37842	647.64	4.06384e+08	0.311837	11	17.8968	0.312447	11	17.4827	0.96476	12	15.6863	Lamina-associated polypeptide 2, isoforms beta/gamma OS=Homo sapiens GN=TMPO PE=1 SV=2 - [LAP2B_HUMAN]
P46013	32.16	161	77	3256	358.474	9.45166	635.153	3.42278e+07	0.0554839	84	90.1667	0.188987	82	81.551	2.36858	108	18.9275	Antigen KI-67 OS=Homo sapiens GN=MKI67 PE=1 SV=2 - [KI67_HUMAN]
P04908	35.38	138	5	130	14.127	11.0483	609.439	5.66348e+09	0.524473	14	63.0867	0.608846	12	8.48668	1.17368	12	8.90424	Histone H2A type 1-B/E OS=Homo sapiens GN=HIST1H2AB PE=1 SV=2 - [H2A1B_HUMAN]
Q9NU22	15.94	132	78	5596	632.42	5.68115	599.296	1.56288e+07	0.175489	75	26.3031	0.202565	75	21.6132	1.1189	81	10.4776	Midasin OS=Homo sapiens GN=MDN1 PE=1 SV=2 - [MDN1_HUMAN]
Q8N1F7	42.37	151	34	819	93.4296	5.71924	598.872	9.36951e+07	0.47676	71	13.0013	0.55044	71	12.5697	1.14041	74	7.90468	Nuclear pore complex protein Nup93 OS=Homo sapiens GN=NUP93 PE=1 SV=2 - [NUP93_HUMAN]
H6VRF8	41.15	152	26	644	66.013	8.11865	593.996	1.13209e+08	0.0111604	5	16.3851	1	5	0	89.6027	5	16.3851	Keratin 1 OS=Homo sapiens GN=KRT1 PE=3 SV=1 - [H6VRF8_HUMAN]
P13645	34.59	147	22	584	58.7917	5.21143	590.601	8.00293e+07	0.01	21	0	1	20	0	100	20	0	Keratin, type I cytoskeletal 10 OS=Homo sapiens GN=KRT10 PE=1 SV=6 - [K1C10_HUMAN]
P35908	48.83	156	29	639	65.3932	8.00146	588.976	9.79679e+07	0.01	17	0	1	17	0	100	17	0	Keratin, type II cytoskeletal 2 epidermal OS=Homo sapiens GN=KRT2 PE=1 SV=2 - [K22E_HUMAN]
H6VRG2	41.15	149	26	644	66.026	8.11865	583.37	1.13209e+08		0			0			0		Keratin 1 OS=Homo sapiens GN=KRT1 PE=3 SV=1 - [H6VRG2_HUMAN]
Q07955	45.97	150	16	248	27.7278	10.3599	574.334	3.47923e+08	0.18074	65	38.6582	0.319387	66	40.8048	1.66526	67	9.24374	Serine/arginine-rich splicing factor 1 OS=Homo sapiens GN=SRSF1 PE=1 SV=2 - [SRSF1_HUMAN]
Q08211	32.05	150	36	1270	140.869	6.84424	572.502	1.09772e+08	0.177346	87	32.4606	0.285652	87	25.9497	1.61493	92	15.1678	ATP-dependent RNA helicase A OS=Homo sapiens GN=DHX9 PE=1 SV=4 - [DHX9_HUMAN]
Q92841	37.72	150	27	729	80.222	8.26514	565.981	3.23189e+08	0.161944	46	24.0112	0.353977	46	25.7763	2.17152	54	16.856	Probable ATP-dependent RNA helicase DDX17 OS=Homo sapiens GN=DDX17 PE=1 SV=2 - [DDX17_HUMAN]
P38919	40.15	139	20	411	46.8412	6.72705	550.332	3.21274e+08	0.318677	60	18.3852	0.439925	61	13.9106	1.39394	62	11.0572	Eukaryotic initiation factor 4A-III OS=Homo sapiens GN=EIF4A3 PE=1 SV=4 - [IF4A3_HUMAN]
Q9Y2W1	27.33	143	28	955	108.601	10.1548	549.759	5.55226e+07	0.111827	58	169.428	0.222823	58	178.631	1.37994	60	24.1058	Thyroid hormone receptor-associated protein 3 OS=Homo sapiens GN=THRAP3 PE=1 SV=2 - [TR150_HUMAN]
B4DLW8	40.56	160	24	535	60.5254	9.0708	545.086	3.37612e+08	0.203204	48	20.7119	0.571948	45	37.5909	2.62189	47	14.5383	Probable ATP-dependent RNA helicase DDX5 OS=Homo sapiens GN=DDX5 PE=2 SV=1 - [B4DLW8_HUMAN]
O43143	32.45	137	31	795	90.8752	7.45947	543.802	1.06386e+08	0.360808	70	19.0066	0.680983	67	14.9085	1.81202	70	13.2824	Putative pre-mRNA-splicing factor ATP-dependent RNA helicase DHX15 OS=Homo sapiens GN=DHX15 PE=1 SV=2 - [DHX15_HUMAN]
B4DZB1	32.61	133	29	923	103.756	5.37646	539.285	9.07461e+07	0.439707	68	14.6669	0.662623	68	13.4519	1.46179	69	14.7246	cDNA FLJ59645, highly similar to 116 kDa U5 small nuclear ribonucleoprotein component OS=Homo sapiens PE=2 SV=1 - [B4DZB1_HUMAN]
G5E972	44.69	133	17	414	46.2782	9.02686	535.7	3.94387e+08	0.259077	2	30.4562	0.33004	2	24.4953	1.27391	2	5.64855	Thymopentin OS=Homo sapiens GN=TMPO PE=4 SV=1 - [G5E972_HUMAN]
Q2VIN3	59.11	132	25	384	41.4399	9.83252	533.566	2.62936e+08	0.299754	6	36.9177	0.587213	6	29.4748	1.78095	6	11.8448	RBM1 (Fragment) OS=Homo sapiens PE=4 SV=1 - [Q2VIN3_HUMAN]
P11142	40.09	136	26	646	70.8542	5.51611	514.626	2.70698e+08	0.192546	40	16.3348	0.748266	41	28.2658	4.106	41	27.0956	Heat shock cognate 71 kDa protein OS=Homo sapiens GN=HSPA8 PE=1 SV=1 - [HSP7C_HUMAN]
Q12788	43.81	132	30	808	88.9785	6.90283	506.739	1.17314e+08	0.472395	59	13.2693	0.554738	60	12.9643	1.16177	62	13.8623	Transducin beta-like protein 3 OS=Homo sapiens GN=TBL3 PE=1 SV=2 - [TBL3_HUMAN]
Q8NI36	35.75	136	31	951	105.255	7.53271	504.448	8.27453e+07	0.510279	76	18.793	0.64168	78	13.2537	1.23716	78	20.9418	WD repeat-containing protein 36 OS=Homo sapiens GN=WDR36 PE=1 SV=1 - [WDR36_HUMAN]
O75533	32.13	116	38	1304	145.738	7.09326	494.487	6.81174e+07	0.263291	61	24.0435	0.452722	60	25.1846	1.68061	64	15.2722	Splicing factor 3B subunit 1 OS=Homo sapiens GN=SF3B1 PE=1 SV=3 - [SF3B1_HUMAN]
E9PF10	24.04	114	26	1327	148	6.30322	493.715	3.57372e+07	0.403532	60	14.8656	0.488802	60	14.1296	1.20354	61	10.6301	Nuclear pore complex protein Nup155 OS=Homo sapiens GN=NUP155 PE=4 SV=1 - [E9PF10_HUMAN]
Q14692	23.17	109	29	1282	145.716	6.44287	488.528	2.74685e+07	0.250734	64	50.5062	0.279105	65	28.0275	1.05678	70	18.2336	Ribosome biogenesis protein BMS1 homolog OS=Homo sapiens GN=BMS1 PE=1 SV=1 - [BMS1_HUMAN]
Q59GY3	33.33	137	10	279	31.8461	10.9458	483.829	9.64443e+07	0.10948	43	118.58	0.147435	43	136.612	1.25747	48	13.2779	Arginine/serine-rich splicing factor 6 variant (Fragment) OS=Homo sapiens PE=2 SV=1 - [Q59GY3_HUMAN]
O00567	42.26	103	23	594	66.0087	9.18799	483.773	2.21383e+08	0.465218	49	20.6634	0.699601	48	12.0079	1.46588	49	15.8666	Nucleolar protein 56 OS=Homo sapiens GN=NOP56 PE=1 SV=4 - [NOP56_HUMAN]
B3GQE6	28.76	126	22	765	86.5806	9.24658	482.373	4.85067e+07	0.377505	63	23.17	0.454631	63	20.3266	1.21681	64	8.92198	DEAD box polypeptide 27 OS=Homo sapiens GN=DDX27 PE=2 SV=1 - [B3GQE6_HUMAN]
P16403	30.05	135	10	213	21.3517	10.9312	480.251	2.29371e+08	0.637803	32	18.8326	1.45048	30	49.7527	2.27097	31	28.9233	Histone H1.2 OS=Homo sapiens GN=HIST1H1C PE=1 SV=2 - [H12_HUMAN]
A8K6V3	26.13	113	29	1217	135.493	5.21143	471.518	6.87999e+07	0.306208	58	27.0612	0.524163	57	23.2541	1.65239	61	15.8155	cDNA FLJ78677, highly similar to Homo sapiens splicing factor 3b, subunit 3, 130kDa (SF3B3), mRNA OS=Homo sapiens PE=2 SV=1 - [A8K6V3_HUMAN]
Q9H0A0	31.02	116	31	1025	115.657	8.26514	466.64	9.3864e+07	0.63933	1		0.593394	1		0.92815	1		N-acetyltransferase 10 OS=Homo sapiens GN=NAT10 PE=1 SV=2 - [NAT10_HUMAN]
F2Z2U4	13.26	88	48	3847	435.801	8.22119	459.074	1.57732e+07		0			0			0		Transformation/transcription domain-associated protein OS=Homo sapiens GN=TRRAP PE=4 SV=2 - [F2Z2U4_HUMAN]
B0AZQ4	29.33	109	32	1217	141.442	7.18115	457.308	1.34841e+07	0.373692	55	23.8845	0.457453	56	21.7966	1.12177	58	19.276	cDNA, FLJ79494, highly similar to Structural maintenance of chromosome 3 OS=Homo sapiens PE=2 SV=1 - [B0AZQ4_HUMAN]
Q9H8H0	36.44	99	24	719	81.0719	6.07471	451.279	9.28494e+07	0.50019	48	17.7656	0.577873	47	13.7667	1.17778	47	14.5844	Nucleolar protein 11 OS=Homo sapiens GN=NOL11 PE=1 SV=1 - [NOL11_HUMAN]
Q9Y4A5	12.8	86	47	3859	437.318	8.19189	450.412	1.57732e+07		0			0			0		Transformation/transcription domain-associated protein OS=Homo sapiens GN=TRRAP PE=1 SV=3 - [TRRAP_HUMAN]
P11388	27.11	113	43	1531	174.276	8.71924	449.241	4.72357e+07	0.217609	51	32.7327	0.490859	49	37.5269	2.39949	52	13.6362	DNA topoisomerase 2-alpha OS=Homo sapiens GN=TOP2A PE=1 SV=3 - [TOP2A_HUMAN]
B3KY63	25.82	108	44	1886	215.149	5.89697	445.456	5.18513e+07	0.289246	38	40.5195	0.418875	37	22.5511	1.42593	43	20.1153	cDNA FLJ16830 fis, clone UTERU3022536, highly similar to Chromodomain helicase-DNA-binding protein 4 (EC 3.6.1.-) OS=Homo sapiens PE=2 SV=1 - [B3KY63_HUMAN]
H0Y4W2	13.94	85	47	3588	405.649	8.17725	436.19	1.57732e+07		0			0			0		Transformation/transcription domain-associated protein (Fragment) OS=Homo sapiens GN=TRRAP PE=4 SV=1 - [H0Y4W2_HUMAN]
Q9UNX4	36.59	105	35	943	106.032	6.63916	433.197	5.35745e+07	0.429407	60	20.358	0.570486	60	22.794	1.24354	61	13.7647	WD repeat-containing protein 3 OS=Homo sapiens GN=WDR3 PE=1 SV=1 - [WDR3_HUMAN]
gi139472848	37.14	116	14	455	50.9802	9.18799	429.621	5.24138e+08	0.0225389	50	180.836	1.02957	46	4.32199	100	47	0	ORF57 [Human herpesvirus 8]
P52948	20.03	90	30	1817	197.457	6.40479	429.168	4.49439e+07	0.402865	41	23.2025	0.482018	41	15.8187	1.20655	42	16.6063	Nuclear pore complex protein Nup98-Nup96 OS=Homo sapiens GN=NUP98 PE=1 SV=4 - [NUP98_HUMAN]
B4DFD5	30.33	103	28	953	107.071	7.12256	428.263	9.22815e+07		0			0			0		cDNA FLJ58528, highly similar to N-acetyltransferase 10 (EC 2.3.1.-) OS=Homo sapiens PE=2 SV=1 - [B4DFD5_HUMAN]
B4DZC0	35.08	96	37	995	116.683	8.33838	426.724	5.83065e+07	0.255654	32	14.9026	0.409168	31	20.372	1.51456	35	13.6375	cDNA FLJ51771, highly similar to SWI/SNF-related matrix-associatedactin-dependent regulator of chromatin subfamily A member5 (EC 3.6.1.-) OS=Homo sapiens PE=2 SV=1 - [B4DZC0_HUMAN]
Q8WUM0	28.11	102	28	1156	128.898	5.09717	426.686	2.69643e+07	0.38118	45	30.2248	0.479615	42	19.5538	1.25323	45	17.1448	Nuclear pore complex protein Nup133 OS=Homo sapiens GN=NUP133 PE=1 SV=2 - [NU133_HUMAN]
P22626	61.19	82	20	353	37.4067	8.95361	423.136	5.05911e+07	0.176566	44	41.0793	0.288201	44	55.9405	1.48933	49	16.8499	Heterogeneous nuclear ribonucleoproteins A2/B1 OS=Homo sapiens GN=HNRNPA2B1 PE=1 SV=2 - [ROA2_HUMAN]
Q8NI27	20.9	101	32	1593	182.659	8.44092	418.644	2.99098e+07	0.348283	54	23.9276	0.330568	55	23.6176	0.99076	57	19.8691	THO complex subunit 2 OS=Homo sapiens GN=THOC2 PE=1 SV=2 - [THOC2_HUMAN]
P35658	18.76	101	32	2090	213.488	7.47412	412.72	4.02051e+07	0.442271	11	27.7931	0.506588	11	16.1197	1.08099	11	16.9258	Nuclear pore complex protein Nup214 OS=Homo sapiens GN=NUP214 PE=1 SV=2 - [NU214_HUMAN]
Q8IWA0	26.63	106	22	830	94.4385	5.96045	409.808	6.54146e+07	0.500888	53	21.9749	0.593119	53	12.885	1.19171	56	17.7358	WD repeat-containing protein 75 OS=Homo sapiens GN=WDR75 PE=1 SV=1 - [WDR75_HUMAN]
P0C0S5	31.25	89	4	128	13.5446	10.5796	408.018	5.80543e+09	0.650202	10	13.3639	0.854744	10	5.82535	1.30651	9	2.80219	Histone H2A.Z OS=Homo sapiens GN=H2AFZ PE=1 SV=2 - [H2AZ_HUMAN]
O75691	16.73	83	46	2785	318.182	7.38623	399.203	2.42386e+07	0.446373	47	16.1918	0.4065	48	12.5554	0.935016	48	8.57402	Small subunit processome component 20 homolog OS=Homo sapiens GN=UTP20 PE=1 SV=3 - [UTP20_HUMAN]
Q9Y230	45.57	111	22	463	51.1246	5.64307	391.889	1.0756e+08	0.656163	47	11.6641	0.69493	47	7.96655	1.0903	47	7.71204	RuvB-like 2 OS=Homo sapiens GN=RUVBL2 PE=1 SV=3 - [RUVB2_HUMAN]
P46060	37.14	98	22	587	63.5023	4.67822	391.8	4.34864e+07	0.518446	48	23.4518	0.472913	50	19.8453	0.857247	50	32.8494	Ran GTPase-activating protein 1 OS=Homo sapiens GN=RANGAP1 PE=1 SV=1 - [RAGP1_HUMAN]
B4E335	44.73	89	14	351	39.2005	5.59229	387.004	1.09604e+08	0.558213	10	53.1821	0.956006	10	12.1963	1.84895	10	50.4793	cDNA FLJ52842, highly similar to Actin, cytoplasmic 1 OS=Homo sapiens PE=2 SV=1 - [B4E335_HUMAN]
P42166	26.66	95	18	694	75.4456	7.66455	381.584	3.25185e+08	0.207885	6	25.4218	0.642254	6	18.1107	2.76076	6	7.45261	Lamina-associated polypeptide 2, isoform alpha OS=Homo sapiens GN=TMPO PE=1 SV=2 - [LAP2A_HUMAN]
G3V4C1	40.41	113	15	292	32.2188	5.08447	376.171	1.69281e+08		0			0			0		Heterogeneous nuclear ribonucleoproteins C1/C2 OS=Homo sapiens GN=HNRNPC PE=4 SV=1 - [G3V4C1_HUMAN]
Q02880	22.45	88	32	1626	183.152	8.00146	375.274	2.91219e+07	0.387403	35	20.993	0.397329	35	16.2426	1.02618	36	12.9256	DNA topoisomerase 2-beta OS=Homo sapiens GN=TOP2B PE=1 SV=3 - [TOP2B_HUMAN]
Q96BS4	63.85	86	17	260	28.4318	9.42236	374.923	2.6627e+08	0.468418	38	19.8872	0.695467	37	15.402	1.52293	38	20.9943	FBL protein (Fragment) OS=Homo sapiens GN=FBL PE=2 SV=2 - [Q96BS4_HUMAN]
A6NKT7	20.76	77	33	1758	197.364	6.32861	374.594	4.61672e+07	0.256678	3	47.1381	0.282501	3	23.9324	1.1006	3	19.1364	RanBP2-like and GRIP domain-containing protein 3 OS=Homo sapiens GN=RGPD3 PE=2 SV=2 - [RGPD3_HUMAN]
Q03701	27.23	90	24	1054	120.898	5.93506	373.928	2.66091e+07	0.386112	2	7.965	0.470945	2	3.07594	1.21971	2	11.0612	CCAAT/enhancer-binding protein zeta OS=Homo sapiens GN=CEBPZ PE=1 SV=3 - [CEBPZ_HUMAN]
P24928	19.7	84	34	1970	217.039	7.37158	369.486	2.80776e+07	0.26876	42	36.8292	0.376999	42	29.2137	1.36708	43	17.4716	DNA-directed RNA polymerase II subunit RPB1 OS=Homo sapiens GN=POLR2A PE=1 SV=2 - [RPB1_HUMAN]
Q14966	21.69	86	40	1978	220.488	6.37939	368.104	3.14589e+07	0.197683	48	26.6786	0.312657	48	23.1251	1.54822	53	17.1224	Zinc finger protein 638 OS=Homo sapiens GN=ZNF638 PE=1 SV=2 - [ZN638_HUMAN]
Q96PK6	31.09	93	23	669	69.4489	9.67139	366.422	2.21674e+08	0.21201	45	20.9382	0.543426	45	17.1708	2.41082	46	17.459	RNA-binding protein 14 OS=Homo sapiens GN=RBM14 PE=1 SV=2 - [RBM14_HUMAN]
Q12769	20.61	94	26	1436	162.017	5.50342	365.286	5.19541e+07	0.394048	44	15.8357	0.502381	43	15.459	1.26604	45	10.1642	Nuclear pore complex protein Nup160 OS=Homo sapiens GN=NUP160 PE=1 SV=3 - [NU160_HUMAN]
Q4LE47	28.25	90	33	1455	151.368	8.89502	364.833	2.88648e+07	0.1514	51	60.2171	0.292661	51	41.0062	1.79308	55	25.7788	NUP153 variant protein (Fragment) OS=Homo sapiens GN=NUP153 variant protein PE=2 SV=1 - [Q4LE47_HUMAN]
Q8WYP5	19.29	91	41	2266	252.342	6.59521	364.153	2.76351e+07	0.221142	47	21.3242	0.29469	47	18.0037	1.3443	51	16.0488	Protein ELYS OS=Homo sapiens GN=AHCTF1 PE=1 SV=3 - [ELYS_HUMAN]
Q14690	21.81	79	39	1871	208.57	8.86572	363.746	1.80962e+07	0.295191	42	18.5361	0.381749	43	16.3407	1.28319	43	12.2067	Protein RRP5 homolog OS=Homo sapiens GN=PDCD11 PE=1 SV=3 - [RRP5_HUMAN]
B2R5U7	27.15	88	23	998	114.128	5.36377	363.212	2.66091e+07	0.451635	1		0.494445	1		1.09479	1		cDNA, FLJ92633, highly similar to Homo sapiens CCAAT-box-binding transcription factor (CBF2), mRNA OS=Homo sapiens PE=2 SV=1 - [B2R5U7_HUMAN]
Q86U86	23.68	80	33	1689	192.825	6.88818	362.377	2.26866e+07	0.535812	39	36.4207	0.612566	39	26.1851	0.998505	43	19.2507	Protein polybromo-1 OS=Homo sapiens GN=PBRM1 PE=1 SV=1 - [PB1_HUMAN]
Q9BQG0	22.44	89	28	1328	148.762	9.27588	359.136	3.2869e+07	0.258975	49	23.1328	0.420836	47	21.8642	1.64627	49	13.0229	Myb-binding protein 1A OS=Homo sapiens GN=MYBBP1A PE=1 SV=2 - [MBB1A_HUMAN]
D3DPG0	0.31	14	9	34942	3878.84	6.37939	354.785	7.17537e+06	0.01	1		1	1		100	1		Titin, isoform CRA_a OS=Homo sapiens GN=TTN PE=4 SV=1 - [D3DPG0_HUMAN]
P04843	41.19	87	22	607	68.5268	6.37939	350.31	1.16478e+08	0.687241	36	21.9537	0.724759	37	14.3683	1.0641	37	11.4151	Dolichyl-diphosphooligosaccharide--protein glycosyltransferase subunit 1 OS=Homo sapiens GN=RPN1 PE=1 SV=1 - [RPN1_HUMAN]
Q5SRE5	22.81	85	37	1749	195.917	6.72705	349.592	2.22763e+07	0.357074	48	23.0069	0.417774	49	21.6258	1.21535	52	20.3426	Nucleoporin NUP188 homolog OS=Homo sapiens GN=NUP188 PE=1 SV=1 - [NU188_HUMAN]
Q8WXH0	8.05	60	48	6885	795.944	5.36377	344.256	4.17391e+06	0.145826	1		0.106091	1		0.727521	1		Nesprin-2 OS=Homo sapiens GN=SYNE2 PE=1 SV=3 - [SYNE2_HUMAN]
P35527	38.04	72	17	623	62.0268	5.23682	341.542	6.67028e+07	0.01	14	0	1	13	0	100	14	0	Keratin, type I cytoskeletal 9 OS=Homo sapiens GN=KRT9 PE=1 SV=3 - [K1C9_HUMAN]
Q9Y2X3	48.02	96	20	529	59.5405	8.92432	340.726	1.5994e+08	0.476939	42	19.756	0.660737	41	9.93887	1.34506	42	8.95518	Nucleolar protein 58 OS=Homo sapiens GN=NOP58 PE=1 SV=1 - [NOP58_HUMAN]
B4DEK2	40	92	8	165	18.8033	10.6821	340.609	1.21685e+08	0.137458	34	140.45	0.204351	34	165.092	1.57666	41	12.3964	cDNA FLJ59182, highly similar to Splicing factor, arginine/serine-rich 7 OS=Homo sapiens PE=2 SV=1 - [B4DEK2_HUMAN]
P49750	17.94	79	28	1951	219.849	6.56592	338.816	3.50041e+07		0			0			0		YLP motif-containing protein 1 OS=Homo sapiens GN=YLPM1 PE=1 SV=3 - [YLPM1_HUMAN]
G3V5X4	7.96	59	47	6818	787.229	5.45264	338.022	4.17391e+06		0			0			0		Nesprin-2 OS=Homo sapiens GN=SYNE2 PE=4 SV=1 - [G3V5X4_HUMAN]
Q15269	25.68	79	22	919	102.387	6.15088	336.216	6.16665e+07	0.509284	42	21.7838	0.614728	42	20.575	1.18338	43	11.7711	Periodic tryptophan protein 2 homolog OS=Homo sapiens GN=PWP2 PE=1 SV=2 - [PWP2_HUMAN]
P08107	28.86	90	18	641	70.009	5.65576	334.205	2.28867e+08	0.0628489	1		0.416213	1		6.62245	1		Heat shock 70 kDa protein 1A/1B OS=Homo sapiens GN=HSPA1A PE=1 SV=5 - [HSP71_HUMAN]
B4DMA2	31.92	80	23	686	79.1451	5.021	332.569	5.3833e+07	1.15187	15	25.9931	1.80108	15	9.7872	1.5825	14	13.1569	cDNA FLJ54023, highly similar to Heat shock protein HSP 90-beta OS=Homo sapiens PE=2 SV=1 - [B4DMA2_HUMAN]
P07900	25.41	83	21	732	84.6067	5.021	328.604	5.3833e+07	1.11266	11	12.6985	1.83756	10	7.63379	1.65202	10	11.9534	Heat shock protein HSP 90-alpha OS=Homo sapiens GN=HSP90AA1 PE=1 SV=5 - [HS90A_HUMAN]
B4E0E1	24.87	76	20	993	111.056	8.86572	327.554	3.42721e+07	0.489842	36	25.145	0.674716	37	17.5793	1.3045	38	10.6089	cDNA FLJ53442, highly similar to Poly (ADP-ribose) polymerase 1 (EC 2.4.2.30) OS=Homo sapiens PE=2 SV=1 - [B4E0E1_HUMAN]
Q13242	54.75	83	16	221	25.5264	8.646	327.284	1.90322e+08	0.269879	34	27.0587	0.400084	35	19.2555	1.47502	37	13.8218	Serine/arginine-rich splicing factor 9 OS=Homo sapiens GN=SRSF9 PE=1 SV=1 - [SRSF9_HUMAN]
Q15050	38.9	75	17	365	41.1682	10.6968	325.184	1.2827e+08	0.376685	32	15.177	0.540222	34	7.9181	1.43212	38	15.9994	Ribosome biogenesis regulatory protein homolog OS=Homo sapiens GN=RRS1 PE=1 SV=2 - [RRS1_HUMAN]
B5MCF9	34.5	64	20	571	66.036	7.50342	323.627	1.81729e+08	0.301668	33	12.2292	0.444542	33	13.8738	1.4105	35	6.39451	Pescadillo homolog OS=Homo sapiens GN=PES1 PE=4 SV=1 - [B5MCF9_HUMAN]
Q9BVJ6	35.8	81	28	771	87.9241	7.86963	321.348	3.41233e+07	0.473278	34	21.8889	0.427225	34	26.3843	0.911535	37	7.51597	U3 small nucleolar RNA-associated protein 14 homolog A OS=Homo sapiens GN=UTP14A PE=1 SV=1 - [UT14A_HUMAN]
Q99666	21.98	63	35	1765	198.8	6.41748	320.17	4.30203e+07	0.0993512	2	19.3334	0.20515	2	2.33774	2.0649	2	21.7444	RANBP2-like and GRIP domain-containing protein 5/6 OS=Homo sapiens GN=RGPD5 PE=1 SV=3 - [RGPD5_HUMAN]
B2RBR9	25.8	76	18	876	97.122	4.77979	317.327	8.16291e+07	0.345584	39	16.4066	0.463203	39	13.1026	1.37939	42	14.0045	cDNA, FLJ95650, highly similar to Homo sapiens karyopherin (importin) beta 1 (KPNB1), mRNA OS=Homo sapiens PE=2 SV=1 - [B2RBR9_HUMAN]
A8K644	17.81	81	9	494	56.6753	11.5171	317.057	6.58675e+07	0.125105	8	349.692	0.36664	8	196.801	1.79873	12	42.0964	Splicing factor, arginine/serine-rich 4, isoform CRA_b OS=Homo sapiens GN=SFRS4 PE=2 SV=1 - [A8K644_HUMAN]
Q5JUP9	19.06	76	24	1684	168.7	9.29053	315.061	4.02051e+07		0			0			0		Nucleoporin 214kDa (Fragment) OS=Homo sapiens GN=NUP214 PE=2 SV=1 - [Q5JUP9_HUMAN]
Q9BYG3	46.76	81	14	293	34.201	9.87646	314.365	4.13618e+07	0.32496	32	16.1001	0.500246	32	10.0266	1.54062	33	16.9743	MKI67 FHA domain-interacting nucleolar phosphoprotein OS=Homo sapiens GN=MKI67IP PE=1 SV=1 - [MK67I_HUMAN]
P18124	43.55	74	15	248	29.2072	10.6528	313.494	1.45695e+08	0.282984	13	13.3031	0.466534	13	21.0745	1.52605	14	10.2559	60S ribosomal protein L7 OS=Homo sapiens GN=RPL7 PE=1 SV=1 - [RL7_HUMAN]
Q96T58	14.79	63	43	3664	402.004	7.63525	313.378	1.11718e+07	0.118916	39	46.5843	0.197891	37	41.0179	1.48417	44	23.3793	Msx2-interacting protein OS=Homo sapiens GN=SPEN PE=1 SV=1 - [MINT_HUMAN]
D3DWL9	19.34	64	22	1365	151.89	6.32861	313.206	3.44495e+07	0.493811	31	16.4896	0.59764	31	9.24419	1.19286	32	7.1995	Cleavage and polyadenylation specific factor 1, 160kDa, isoform CRA_a OS=Homo sapiens GN=CPSF1 PE=4 SV=1 - [D3DWL9_HUMAN]
P49454	16.98	66	43	3210	367.537	5.07178	312.854	2.0007e+07	0.173239	36	56.8662	0.407012	35	31.5696	1.94784	39	20.7237	Centromere protein F OS=Homo sapiens GN=CENPF PE=1 SV=2 - [CENPF_HUMAN]
Q7KZ85	19.29	72	31	1726	198.949	4.90674	312.164	1.56715e+07	0.335668	41	21.074	0.405086	40	18.9824	1.17605	42	14.874	Transcription elongation factor SPT6 OS=Homo sapiens GN=SUPT6H PE=1 SV=2 - [SPT6H_HUMAN]
O14715	20.96	61	34	1765	198.869	6.49365	311.676	4.30203e+07	0.01	1		1	1		100	1		RANBP2-like and GRIP domain-containing protein 8 OS=Homo sapiens GN=RGPD8 PE=1 SV=2 - [RGPD8_HUMAN]
Q14683	24.49	73	31	1233	143.144	7.63525	311.297	2.44468e+07	0.391758	35	19.5864	0.458088	35	24.227	1.12309	38	11.0374	Structural maintenance of chromosomes protein 1A OS=Homo sapiens GN=SMC1A PE=1 SV=2 - [SMC1A_HUMAN]
Q9NYF8	20.11	68	20	920	106.059	9.979	310.48	5.9248e+07	0.141382	4	91.5118	0.157956	4	114.134	1.07249	4	21.1885	Bcl-2-associated transcription factor 1 OS=Homo sapiens GN=BCLAF1 PE=1 SV=2 - [BCLF1_HUMAN]
Q9Y5B9	18.91	77	20	1047	119.838	5.65576	309.938	1.59193e+07	0.954076	37	33.9423	1.15995	36	26.3011	1.29369	37	24.2727	FACT complex subunit SPT16 OS=Homo sapiens GN=SUPT16H PE=1 SV=1 - [SP16H_HUMAN]
B2RBM8	29.31	71	25	1102	123.538	7.41553	309.619	2.37945e+07	0.379821	33	30.2143	0.408583	33	20.4754	1.09383	33	11.6826	cDNA, FLJ95596, highly similar to Homo sapiens activity-dependent neuroprotector (ADNP), mRNA OS=Homo sapiens PE=2 SV=1 - [B2RBM8_HUMAN]
O75367	53.23	73	20	372	39.5925	9.78857	308.778	1.56071e+08	0.373354	34	23.153	0.560965	33	15.8769	1.54244	33	16.311	Core histone macro-H2A.1 OS=Homo sapiens GN=H2AFY PE=1 SV=4 - [H2AY_HUMAN]
A8K548	22.57	82	19	1130	119.566	4.33545	307.561	5.32584e+07	0.309818	39	45.8062	0.329635	38	31.3307	1.08116	45	15.3541	cDNA FLJ75008, highly similar to Homo sapiens proline-, glutamic acid-, leucine-rich protein 1 (PELP1), mRNA OS=Homo sapiens PE=2 SV=1 - [A8K548_HUMAN]
B4DLG2	41.67	71	27	756	82.7213	8.646	306.084	3.2061e+07	0.183934	41	39.3157	0.383815	42	22.9187	2.10661	47	18.3387	cDNA FLJ58196, highly similar to Zinc finger CCCH domain-containing protein 11A OS=Homo sapiens PE=2 SV=1 - [B4DLG2_HUMAN]
Q5T6W5	42.99	74	19	428	47.5276	5.63037	304.469	5.33716e+07	0.283825	36	38.3463	0.330231	36	39.1933	1.14419	39	19.9298	Heterogeneous nuclear ribonucleoprotein K OS=Homo sapiens GN=HNRNPK PE=2 SV=1 - [Q5T6W5_HUMAN]
B3KX96	39.25	90	13	293	32.3108	5.13525	302.91	1.69012e+08		0			0			0		cDNA FLJ45003 fis, clone BRAWH3011623, highly similar to Heterogeneous nuclear ribonucleoproteins C OS=Homo sapiens PE=2 SV=1 - [B3KX96_HUMAN]
Q8TDN6	35.69	59	14	353	41.3749	9.92041	298.253	6.28332e+07	0.439881	26	25.6455	0.643717	26	18.3254	1.47231	30	12.8472	Ribosome biogenesis protein BRX1 homolog OS=Homo sapiens GN=BRIX1 PE=1 SV=2 - [BRX1_HUMAN]
Q14684	34.17	62	23	758	84.3752	9.75928	297.298	5.15492e+07	0.367706	40	33.9058	0.517053	40	20.0545	1.35307	43	25.6064	Ribosomal RNA processing protein 1 homolog B OS=Homo sapiens GN=RRP1B PE=1 SV=3 - [RRP1B_HUMAN]
F8VXY0	50.33	65	14	304	32.6597	9.43701	295.853	3.95853e+07	0.0771566	25	63.0358	0.129352	25	49.4829	1.61988	30	23.8906	Heterogeneous nuclear ribonucleoprotein A1 OS=Homo sapiens GN=HNRNPA1 PE=4 SV=1 - [F8VXY0_HUMAN]
Q99848	41.83	66	14	306	34.8304	10.0962	295.316	139507473	0.353013	28	18.7896	0.524958	29	18.8866	1.53149	30	13.6562	Probable rRNA-processing protein EBP2 OS=Homo sapiens GN=EBNA1BP2 PE=1 SV=2 - [EBP2_HUMAN]
Q05CW7	34.48	70	18	554	62.345	9.26123	295.164	8.05462e+07		0			0			0		NAT10 protein (Fragment) OS=Homo sapiens GN=NAT10 PE=2 SV=1 - [Q05CW7_HUMAN]
Q8NF45	15.91	67	23	1766	200.216	6.63916	293.13	3.50041e+07		0			0			0		FLJ00353 protein (Fragment) OS=Homo sapiens GN=FLJ00353 PE=2 SV=1 - [Q8NF45_HUMAN]
P02533	41.1	66	18	472	51.5294	5.16064	292.176	5.54877e+07	0.0262439	1		1	1		38.1041	1		Keratin, type I cytoskeletal 14 OS=Homo sapiens GN=KRT14 PE=1 SV=4 - [K1C14_HUMAN]
B4DH29	26.48	73	24	1099	125.139	8.29443	288.049	1.1922e+07	0.382883	38	18.0646	0.49611	38	14.9138	1.29508	41	10.5114	DNA-directed RNA polymerase OS=Homo sapiens PE=2 SV=1 - [B4DH29_HUMAN]
B3KNC3	24.3	70	21	749	84.8642	5.61768	287.659	7.35724e+07	0.288632	40	17.9468	0.335723	41	32.9597	1.18193	41	15.3001	cDNA FLJ14222 fis, clone NT2RP3003992, highly similar to Nucleolar complex protein 2 homolog OS=Homo sapiens PE=2 SV=1 - [B3KNC3_HUMAN]
B0UZZ8	35.74	65	20	610	67.9988	9.67139	287.361	8.967e+07	0.418813	35	31.9174	0.533926	35	23.8117	1.26856	35	17.1223	Chromosome 6 open reading frame 11 OS=Homo sapiens GN=WDR46 PE=2 SV=1 - [B0UZZ8_HUMAN]
P51991	42.59	60	17	378	39.5706	9.01221	287.237	3.322e+07	0.212973	11	18.1304	0.273171	11	14.3563	1.28177	12	12.4415	Heterogeneous nuclear ribonucleoprotein A3 OS=Homo sapiens GN=HNRNPA3 PE=1 SV=2 - [ROA3_HUMAN]
Q14151	25.08	60	23	953	107.408	6.16357	286.188	6.94262e+07	0.21744	18	23.4707	0.390943	18	19.7878	1.86322	20	11.5087	Scaffold attachment factor B2 OS=Homo sapiens GN=SAFB2 PE=1 SV=1 - [SAFB2_HUMAN]
O15042	24.78	69	23	1029	118.219	8.47021	284.269	5.13417e+07	0.113682	37	92.754	0.183852	37	82.6294	1.62558	43	25.1008	U2 snRNP-associated SURP motif-containing protein OS=Homo sapiens GN=U2SURP PE=1 SV=2 - [SR140_HUMAN]
Q9NVP1	29.7	76	18	670	75.3594	9.49561	284.145	1.06671e+08	0.373917	42	32.7939	0.552306	42	21.3234	1.54512	43	15.449	ATP-dependent RNA helicase DDX18 OS=Homo sapiens GN=DDX18 PE=1 SV=2 - [DDX18_HUMAN]
J3QSV6	35.12	69	17	430	48.1791	10.0229	283.256	9.81257e+07	0.443095	30	24.2214	0.729147	30	18.9016	1.57278	32	18.2715	Ribosomal L1 domain-containing protein 1 (Fragment) OS=Homo sapiens GN=RSL1D1 PE=4 SV=1 - [J3QSV6_HUMAN]
E7EQT4	21.06	67	25	1301	147.275	6.72705	281.535	2.36768e+07	0.208931	38	28.7937	0.206321	38	22.9679	0.999028	40	14.621	Apoptotic chromatin condensation inducer in the nucleus OS=Homo sapiens GN=ACIN1 PE=4 SV=2 - [E7EQT4_HUMAN]
Q6PJT7	33.15	63	21	736	82.8233	7.31299	281.051	4.43404e+07	0.205584	34	32.1099	0.374824	35	23.9576	1.66921	36	17.0061	Zinc finger CCCH domain-containing protein 14 OS=Homo sapiens GN=ZC3H14 PE=1 SV=1 - [ZC3HE_HUMAN]
B7ZW38	27.3	93	11	293	32.0098	5.68115	279.861	1.69281e+08		0			0			0		LOC649330 protein OS=Homo sapiens GN=LOC649330 PE=2 SV=1 - [B7ZW38_HUMAN]
Q9BVI4	29.65	75	19	516	58.4307	7.48877	279.768	3.67693e+07	0.40064	40	17.4238	0.479805	39	15.6806	1.1331	43	11.2613	Nucleolar complex protein 4 homolog OS=Homo sapiens GN=NOC4L PE=1 SV=1 - [NOC4L_HUMAN]
E9PK91	19.63	59	18	871	100.346	9.94971	275.774	5.9248e+07	0.155316	2	72.4135	0.165487	2	90.2229	1.06549	2	12.2881	Bcl-2-associated transcription factor 1 OS=Homo sapiens GN=BCLAF1 PE=4 SV=1 - [E9PK91_HUMAN]
Q15061	25.41	70	18	677	74.8434	5.56689	275.333	1.42095e+08	0.411352	38	21.8455	0.4936	38	13.8157	1.23049	39	9.20024	WD repeat-containing protein 43 OS=Homo sapiens GN=WDR43 PE=1 SV=3 - [WDR43_HUMAN]
B2R7W4	23.7	71	14	633	70.8582	7.73779	274.847	2.76481e+07	0.420985	21	20.808	0.4585	20	38.0249	1.18977	23	26.3552	cDNA, FLJ93632, highly similar to Homo sapiens heterogeneous nuclear ribonucleoprotein R (HNRPR), mRNA OS=Homo sapiens PE=2 SV=1 - [B2R7W4_HUMAN]
B4DT35	45.1	68	20	459	50.7441	6.81494	274.013	4.4647e+07	0.535189	32	22.5237	0.563668	33	14.3547	1.13608	34	9.91731	Nucleoporin p54 OS=Homo sapiens GN=NUP54 PE=2 SV=1 - [B4DT35_HUMAN]
Q8TED0	30.89	72	19	518	58.3786	9.11475	273.02	4.68555e+07	0.524244	33	17.8461	0.616982	32	14.106	1.14705	33	8.70503	U3 small nucleolar RNA-associated protein 15 homolog OS=Homo sapiens GN=UTP15 PE=1 SV=3 - [UTP15_HUMAN]
Q0QEN7	48.09	76	17	445	48.083	5.07178	272.907	5.14008e+07	0.764956	34	26.3731	0.815803	31	16.2982	1.06493	37	15.0606	ATP synthase subunit beta (Fragment) OS=Homo sapiens GN=ATP5B PE=2 SV=1 - [Q0QEN7_HUMAN]
B7Z6P1	30.32	58	10	343	38.5541	5.37646	272.574	5.45503e+07	0.824473	2	12.8962	1.05002	2	11.3203	1.27356	2	1.55881	cDNA FLJ53662, highly similar to Actin, alpha skeletal muscle OS=Homo sapiens PE=2 SV=1 - [B7Z6P1_HUMAN]
Q9UJV9	46.95	67	28	622	69.793	6.84424	270.233	2.15576e+07	0.224834	43	35.6562	0.644997	42	28.1715	2.5787	45	18.7506	Probable ATP-dependent RNA helicase DDX41 OS=Homo sapiens GN=DDX41 PE=1 SV=2 - [DDX41_HUMAN]
B3KX72	19.07	70	14	750	83.033	8.79248	269.948	6.99735e+07	0.381793	31	21.5633	0.450347	32	20.8814	1.18658	33	20.1633	cDNA FLJ44920 fis, clone BRAMY3011501, highly similar to Heterogeneous nuclear ribonucleoprotein U OS=Homo sapiens PE=2 SV=1 - [B3KX72_HUMAN]
P06748	37.07	56	10	294	32.5548	4.77979	269.356	2.44742e+08	0.536528	27	13.3537	0.753409	27	13.0558	1.49196	28	14.4937	Nucleophosmin OS=Homo sapiens GN=NPM1 PE=1 SV=2 - [NPM_HUMAN]
O94776	34.28	68	21	668	74.9757	9.65674	269.043	3.39687e+07	0.310177	25	19.336	0.684449	25	18.6658	2.14899	28	15.986	Metastasis-associated protein MTA2 OS=Homo sapiens GN=MTA2 PE=1 SV=1 - [MTA2_HUMAN]
Q58EY4	21.36	68	20	1105	122.834	5.71924	266.81	2.96807e+07	0.604007	20	11.4886	0.703011	19	12.4044	1.1831	19	10.2643	SWI/SNF related, matrix associated, actin dependent regulator of chromatin, subfamily c, member 1 OS=Homo sapiens GN=SMARCC1 PE=2 SV=1 - [Q58EY4_HUMAN]
P51532	14.75	59	22	1647	184.53	7.88428	266.659	1.61727e+07	0.374627	19	27.0925	0.494859	19	19.7896	1.28534	22	12.0057	Transcription activator BRG1 OS=Homo sapiens GN=SMARCA4 PE=1 SV=2 - [SMCA4_HUMAN]
B5BUB1	42.11	67	15	456	50.1843	6.41748	263.032	8.6874e+07	0.624109	29	11.111	0.64948	29	9.87159	1.03398	29	12.1957	RuvB-like 1 (Fragment) OS=Homo sapiens GN=RUVBL1 PE=2 SV=1 - [B5BUB1_HUMAN]
Q969X6	27.11	58	17	686	76.8414	8.85107	262.725	6.77001e+07	0.479995	27	17.758	0.542	25	9.96641	1.15273	27	12.2598	Cirhin OS=Homo sapiens GN=CIRH1A PE=1 SV=1 - [CIR1A_HUMAN]
B4DFN9	27.1	70	15	572	62.4142	5.69385	260.818	2.28867e+08		0			0			0		cDNA FLJ54303, highly similar to Heat shock 70 kDa protein 1 OS=Homo sapiens PE=2 SV=1 - [B4DFN9_HUMAN]
Q5UIP0	16.59	58	31	2472	274.294	5.51611	259.657	1.55997e+07	0.201909	28	36.7065	0.208055	29	21.8728	0.956783	34	12.9787	Telomere-associated protein RIF1 OS=Homo sapiens GN=RIF1 PE=1 SV=2 - [RIF1_HUMAN]
Q6NTA2	37.59	54	17	572	61.8881	7.38623	258.957	1.11892e+08	0.290233	2	9.1598	0.354011	2	11.8824	1.21975	2	2.70064	HNRNPL protein (Fragment) OS=Homo sapiens GN=HNRNPL PE=2 SV=2 - [Q6NTA2_HUMAN]
B4DQI6	45	64	9	180	20.577	10.1694	256.824	1.89755e+07	0.171741	33	127.461	0.261654	33	152.939	1.18179	35	11.5661	Transformer-2 protein homolog alpha OS=Homo sapiens GN=TRA2A PE=2 SV=1 - [B4DQI6_HUMAN]
O94906	27.52	59	27	941	106.858	8.25049	255.647	3.10197e+07	0.344224	32	19.9591	0.509528	32	15.2427	1.44044	35	9.07131	Pre-mRNA-processing factor 6 OS=Homo sapiens GN=PRPF6 PE=1 SV=1 - [PRP6_HUMAN]
P56182	33.19	62	16	461	52.8066	9.33447	254.797	1.33624e+08	0.320401	29	26.2504	0.452494	29	22.5968	1.39291	30	15.5411	Ribosomal RNA processing protein 1 homolog A OS=Homo sapiens GN=RRP1 PE=1 SV=1 - [RRP1_HUMAN]
J3QTV4	15.9	53	25	1748	196.514	6.1001	254.58	3.79058e+07	0.171107	1		0.133998	1		0.78312	1		RANBP2-like and GRIP domain-containing protein 2 OS=Homo sapiens GN=RGPD2 PE=4 SV=1 - [J3QTV4_HUMAN]
Q13435	24.8	50	20	895	100.165	5.66846	254.058	4.28724e+07	0.264527	26	36.9099	0.419216	26	22.8028	1.51458	28	17.0917	Splicing factor 3B subunit 2 OS=Homo sapiens GN=SF3B2 PE=1 SV=2 - [SF3B2_HUMAN]
Q8N4P8	31.49	63	20	632	73.6628	9.5542	253.534	6.2723e+07	0.201965	35	35.2829	0.401451	35	32.5293	1.98216	38	20.6944	Nucleolar GTP-binding protein 1 (Fragment) OS=Homo sapiens GN=GTPBP4 PE=2 SV=1 - [Q8N4P8_HUMAN]
A8KA74	27.89	62	26	857	97.6093	7.69385	252.261	3.01316e+07	0.375041	37	28.0749	0.408761	36	24.7836	1.16309	37	15.0196	cDNA FLJ76065 OS=Homo sapiens PE=2 SV=1 - [A8KA74_HUMAN]
B4E241	54.84	68	7	124	14.1942	10.0815	251.837	3.83164e+08	0.262218	22	42.366	0.416486	23	40.0618	1.55209	22	16.5908	Serine/arginine-rich-splicing factor 3 OS=Homo sapiens GN=SRSF3 PE=2 SV=1 - [B4E241_HUMAN]
O60832	34.24	53	16	514	57.6378	9.42236	250.838	3.48384e+07	0.821663	24	13.8708	1.28633	21	12.5472	1.69885	21	15.1598	H/ACA ribonucleoprotein complex subunit 4 OS=Homo sapiens GN=DKC1 PE=1 SV=3 - [DKC1_HUMAN]
Q8TEM1	12.93	60	20	1887	204.983	6.81494	250.387	2.41222e+07	0.619022	33	21.5259	0.38528	31	22.5002	0.609761	32	18.4318	Nuclear pore membrane glycoprotein 210 OS=Homo sapiens GN=NUP210 PE=1 SV=3 - [PO210_HUMAN]
Q9UPN1	42.86	62	14	294	33.7518	5.24951	250.35	2.55348e+07	0.293868	5	13.4999	0.491591	4	16.3275	1.59536	5	13.41	Serine/threonine-protein phosphatase (Fragment) OS=Homo sapiens GN=PPP1CC PE=2 SV=1 - [Q9UPN1_HUMAN]
B3KY60	33.79	62	24	802	92.2197	8.17725	248.355	3.44112e+07	0.283926	34	30.6812	0.609106	34	21.5695	2.13423	37	22.4765	cDNA FLJ16777 fis, clone BRHIP2029567, highly similar to Cell division cycle 5-like protein OS=Homo sapiens PE=2 SV=1 - [B3KY60_HUMAN]
Q59EC0	16.96	50	18	1244	137.747	8.48486	247.244	1.20499e+07	0.384708	1		0.587877	1		1.52811	1		Adenosine deaminase, RNA-specific isoform ADAR-a variant (Fragment) OS=Homo sapiens PE=2 SV=1 - [Q59EC0_HUMAN]
P55265	17.29	50	19	1226	135.981	8.646	247.1	1.20499e+07	0.412896	1		0.134932	2	1392.66	1.53783	1		Double-stranded RNA-specific adenosine deaminase OS=Homo sapiens GN=ADAR PE=1 SV=4 - [DSRAD_HUMAN]
P46087	29.56	61	23	812	89.2471	9.23193	245.229	3.30415e+07	0.539683	32	12.7437	0.702758	32	14.1174	1.3251	33	11.1422	Putative ribosomal RNA methyltransferase NOP2 OS=Homo sapiens GN=NOP2 PE=1 SV=2 - [NOP2_HUMAN]
Q5JTV8	38.08	60	18	583	66.2083	8.17725	245.207	3.9806e+07	0.186954	2	38.6832	0.373942	2	25.7134	2.00018	2	12.0835	Torsin-1A-interacting protein 1 OS=Homo sapiens GN=TOR1AIP1 PE=1 SV=2 - [TOIP1_HUMAN]
Q92878	14.48	28	17	1312	153.797	6.88818	244.314	1.30297e+07	0.394658	18	9.58385	0.502571	18	9.78229	1.27209	18	7.93384	DNA repair protein RAD50 OS=Homo sapiens GN=RAD50 PE=1 SV=1 - [RAD50_HUMAN]
Q9H307	24.69	65	16	717	81.565	7.13721	244.165	3.51715e+07	0.142918	34	66.1689	0.211184	34	58.3637	1.31946	37	25.776	Pinin OS=Homo sapiens GN=PNN PE=1 SV=4 - [PININ_HUMAN]
Q96EE3	36.11	61	12	360	39.6234	8.08936	244.081	2.18207e+07	0.50863	27	12.9613	0.601962	26	8.34287	1.21788	28	12.7481	Nucleoporin SEH1 OS=Homo sapiens GN=SEH1L PE=1 SV=3 - [SEH1_HUMAN]
P62140	32.11	57	11	327	37.1626	6.18896	243.933	1.46403e+07	0.253855	9	35.8709	0.325693	9	23.0083	1.19156	11	10.4129	Serine/threonine-protein phosphatase PP1-beta catalytic subunit OS=Homo sapiens GN=PPP1CB PE=1 SV=3 - [PP1B_HUMAN]
B2R959	38.53	52	17	558	60.2112	7.10791	243.403	1.11892e+08		0			0			0		cDNA, FLJ94229, highly similar to Homo sapiens heterogeneous nuclear ribonucleoprotein L (HNRPL),mRNA OS=Homo sapiens PE=2 SV=1 - [B2R959_HUMAN]
Q9BVP2	31.33	63	17	549	61.9545	9.15869	243.031	1.35116e+08	0.234879	30	37.0134	0.372748	31	22.2008	1.5397	34	19.6795	Guanine nucleotide-binding protein-like 3 OS=Homo sapiens GN=GNL3 PE=1 SV=2 - [GNL3_HUMAN]
Q5QJE6	22.88	65	13	756	84.4179	6.16357	242.567	3.22651e+07	0.357826	11	27.6179	0.415404	11	20.3351	1.36347	11	24.2716	Deoxynucleotidyltransferase terminal-interacting protein 2 OS=Homo sapiens GN=DNTTIP2 PE=1 SV=2 - [TDIF2_HUMAN]
P55060	9.47	16	8	971	110.346	5.77002	242.009	4.96914e+06	0.278844	6	28.7529	0.341978	6	22.4791	1.18611	6	17.1193	Exportin-2 OS=Homo sapiens GN=CSE1L PE=1 SV=3 - [XPO2_HUMAN]
J3KN66	35.89	59	17	599	67.781	7.89893	241.45	3.9806e+07		0			0			0		Torsin-1A-interacting protein 1 OS=Homo sapiens GN=TOR1AIP1 PE=4 SV=1 - [J3KN66_HUMAN]
P54652	16.74	63	11	639	69.9779	5.74463	241.006	2.211e+08		0			0			0		Heat shock-related 70 kDa protein 2 OS=Homo sapiens GN=HSPA2 PE=1 SV=1 - [HSP72_HUMAN]
P08779	39.75	50	17	473	51.2362	5.04639	239.24	5.17163e+07	0.01	4	0	1	4	0	100	4	0	Keratin, type I cytoskeletal 16 OS=Homo sapiens GN=KRT16 PE=1 SV=4 - [K1C16_HUMAN]
P49756	27.28	52	19	843	100.124	6.31592	238.668	4.14063e+07	0.128984	28	36.0436	0.187937	26	33.3382	1.38893	27	13.2939	RNA-binding protein 25 OS=Homo sapiens GN=RBM25 PE=1 SV=3 - [RBM25_HUMAN]
Q8IXT5	27.57	52	22	1001	118.03	6.81494	236.556	6.20539e+07	0.109153	33	39.2931	0.283593	33	28.3178	2.51176	37	12.7062	RNA-binding protein 12B OS=Homo sapiens GN=RBM12B PE=1 SV=2 - [RB12B_HUMAN]
A7J992	15.27	49	21	1821	206.518	8.85107	236.518	9.20675e+06	0.301228	30	38.2567	0.394574	30	31.9875	1.37601	32	9.6084	Pleckstrin homology domain-interacting protein variant 1 OS=Homo sapiens GN=PHIP PE=2 SV=1 - [A7J992_HUMAN]
B4DY09	34.66	67	11	352	38.8862	4.94482	236.505	4.90782e+07	0.467134	30	24.3572	0.604767	29	16.8941	1.27663	29	18.5314	cDNA FLJ51660, highly similar to Interleukin enhancer-binding factor 2 OS=Homo sapiens PE=2 SV=1 - [B4DY09_HUMAN]
Q96ST3	20.27	56	26	1273	145.085	7.25439	234.955	1.54476e+07	0.329082	29	27.9484	0.343624	28	19.4382	1.08059	28	13.401	Paired amphipathic helix protein Sin3a OS=Homo sapiens GN=SIN3A PE=1 SV=2 - [SIN3A_HUMAN]
Q9UKD2	41.42	51	11	239	27.5429	8.29443	234.891	2.9071e+07	0.341131	26	16.1272	0.508783	26	7.81698	1.49305	27	15.3076	mRNA turnover protein 4 homolog OS=Homo sapiens GN=MRTO4 PE=1 SV=2 - [MRT4_HUMAN]
Q5J8M4	41.76	69	15	352	39.4532	7.82568	233.575	4.61671e+07	0.413204	31	14.206	0.539874	31	13.7031	1.27914	31	14.7432	Migration-inducing gene 14 OS=Homo sapiens PE=2 SV=1 - [Q5J8M4_HUMAN]
P25440	26.47	53	19	801	88.0063	9.08545	233.068	3.03892e+07	0.0564659	28	221.615	0.222206	28	65.5692	2.67824	34	29.1776	Bromodomain-containing protein 2 OS=Homo sapiens GN=BRD2 PE=1 SV=2 - [BRD2_HUMAN]
B4DLM8	26.87	57	18	856	95.019	6.58057	233.017	2.02982e+07	0.190776	29	45.4708	0.300596	28	39.9624	1.37195	29	16.1822	cDNA FLJ56105, highly similar to Nuclear valosin-containing protein-like OS=Homo sapiens PE=2 SV=1 - [B4DLM8_HUMAN]
Q9NXF1	30.25	47	23	929	105.608	9.36377	232.553	2.75057e+07	0.327501	25	13.3122	0.356024	27	11.6783	1.09891	26	11.719	Testis-expressed sequence 10 protein OS=Homo sapiens GN=TEX10 PE=1 SV=2 - [TEX10_HUMAN]
Q13813	15.66	49	33	2472	284.364	5.35107	232.487	5.61614e+06	1.8906	25	36.8822	0.75503	30	17.039	0.412613	25	25.1197	Spectrin alpha chain, non-erythrocytic 1 OS=Homo sapiens GN=SPTAN1 PE=1 SV=3 - [SPTN1_HUMAN]
B7ZLP5	16.3	53	17	914	102.518	5.43994	230.802	7.46655e+07	0.225874	13	18.8917	0.434528	13	17.6188	1.78938	14	12.2346	SAFB protein OS=Homo sapiens GN=SAFB PE=2 SV=1 - [B7ZLP5_HUMAN]
A8K7F6	34.98	59	14	406	46.0926	5.47803	229.527	8.89669e+07	0.402965	10	39.7529	1.26237	9	16.4508	3.46774	9	53.1856	cDNA FLJ78244, highly similar to Homo sapiens eukaryotic translation initiation factor 4A, isoform 1 (EIF4A1), mRNA OS=Homo sapiens PE=2 SV=1 - [A8K7F6_HUMAN]
P42285	18.23	54	19	1042	117.729	6.52197	229.363	2.9426e+07	0.279862	29	17.6088	0.452506	28	19.9011	1.61787	29	13.282	Superkiller viralicidic activity 2-like 2 OS=Homo sapiens GN=SKIV2L2 PE=1 SV=3 - [SK2L2_HUMAN]
O95036	30.36	52	9	247	29.018	10.7114	228.343	1.21554e+08		0			0			0		Similar to 60S ribosomal protein L7; similar to P18124 (PID:d133021) OS=Homo sapiens GN=WUGSC:H_RG054D04.1 PE=2 SV=1 - [O95036_HUMAN]
P62136	39.39	56	14	330	37.4878	6.32861	228.092	1.46403e+07	0.331723	3	10.0706	0.45292	3	0.67082	1.37155	3	8.60332	Serine/threonine-protein phosphatase PP1-alpha catalytic subunit OS=Homo sapiens GN=PPP1CA PE=1 SV=1 - [PP1A_HUMAN]
B3KPV5	29.35	49	17	661	76.2982	4.76709	227.348	2.66317e+07	0.444885	25	15.0119	0.484624	25	10.1884	1.12233	26	14.3283	cDNA FLJ32300 fis, clone PROST2002227, highly similar to U3 small nucleolar ribonucleoprotein protein MPP10 (Fragment) OS=Homo sapiens PE=2 SV=1 - [B3KPV5_HUMAN]
B4DRR0	34.95	60	20	535	57.8032	8.00146	227.074	3.10094e+07	0.213695	1		100	1		100	1		cDNA FLJ53910, highly similar to Keratin, type II cytoskeletal 6A OS=Homo sapiens PE=2 SV=1 - [B4DRR0_HUMAN]
Q29RF7	25.06	49	27	1337	150.734	7.91357	226.132	6.65276e+06	0.210505	25	38.2233	0.184109	25	24.7899	0.906454	30	9.11973	Sister chromatid cohesion protein PDS5 homolog A OS=Homo sapiens GN=PDS5A PE=1 SV=1 - [PDS5A_HUMAN]
Q96FV9	39.57	51	25	657	75.6185	4.98291	225.756	2.5112e+07	0.390853	29	9.68572	0.368164	29	10.7936	0.957247	29	8.01424	THO complex subunit 1 OS=Homo sapiens GN=THOC1 PE=1 SV=1 - [THOC1_HUMAN]
P57740	26.92	53	22	925	106.307	5.42725	224.577	4.77276e+07	0.390821	26	24.0208	0.487344	26	22.3599	1.24721	27	12.7167	Nuclear pore complex protein Nup107 OS=Homo sapiens GN=NUP107 PE=1 SV=1 - [NU107_HUMAN]
B7Z2A1	20.88	56	21	1092	121.66	5.5415	222.075	3.77835e+07	0.529343	26	19.219	0.62633	26	7.30368	1.14248	26	10.1204	cDNA FLJ56068, highly similar to DNA damage-binding protein 1 OS=Homo sapiens PE=2 SV=1 - [B7Z2A1_HUMAN]
P25705	26.04	48	14	553	59.7136	9.12939	221.706	4.82152e+07	0.789999	22	13.1862	0.782835	22	13.7933	0.950514	22	15.181	ATP synthase subunit alpha, mitochondrial OS=Homo sapiens GN=ATP5A1 PE=1 SV=1 - [ATPA_HUMAN]
P48668	33.16	59	20	564	59.9883	8.00146	220.451	3.10094e+07		0			0			0		Keratin, type II cytoskeletal 6C OS=Homo sapiens GN=KRT6C PE=1 SV=3 - [K2C6C_HUMAN]
Q9Y5J1	27.88	47	13	556	61.9644	8.76318	220.435	1.09485e+08	0.437048	24	40.2788	0.59039	25	14.3813	1.23038	24	18.1895	U3 small nucleolar RNA-associated protein 18 homolog OS=Homo sapiens GN=UTP18 PE=1 SV=3 - [UTP18_HUMAN]
F5GYZ3	35.86	73	12	382	43.8381	8.63135	219.828	4.91332e+07	0.209031	27	18.7559	0.437731	26	10.9881	2.0443	26	11.5095	Non-POU domain-containing octamer-binding protein OS=Homo sapiens GN=NONO PE=4 SV=1 - [F5GYZ3_HUMAN]
P04259	31.56	61	18	564	60.0303	8.00146	219.683	4.40127e+07		0			0			0		Keratin, type II cytoskeletal 6B OS=Homo sapiens GN=KRT6B PE=1 SV=5 - [K2C6B_HUMAN]
F8VU51	16.53	53	19	1440	160.641	6.55127	219.334	3.2785e+07		0			0			0		YLP motif-containing protein 1 OS=Homo sapiens GN=YLPM1 PE=4 SV=1 - [F8VU51_HUMAN]
Q12830	11.56	46	27	3046	338.054	6.53662	218.407	8.16501e+06	0.338859	25	11.1103	0.417816	25	22.5899	1.25097	26	14.7598	Nucleosome-remodeling factor subunit BPTF OS=Homo sapiens GN=BPTF PE=1 SV=3 - [BPTF_HUMAN]
Q9BQ39	23.74	63	16	737	82.5141	9.17334	218.163	4.85878e+07	0.452199	6	9.7739	0.496051	6	17.7262	1.12921	6	7.96628	ATP-dependent RNA helicase DDX50 OS=Homo sapiens GN=DDX50 PE=1 SV=1 - [DDX50_HUMAN]
Q13185	42.62	56	8	183	20.7984	5.32568	218.102	7.097e+07	0.343279	19	7.94601	0.453369	18	14.0376	1.36179	18	19.8286	Chromobox protein homolog 3 OS=Homo sapiens GN=CBX3 PE=1 SV=4 - [CBX3_HUMAN]
O60885	11.89	54	15	1362	152.124	9.18799	217.886	2.63478e+07	0.177935	26	49.5516	0.317395	26	32.0464	1.56662	27	17.8744	Bromodomain-containing protein 4 OS=Homo sapiens GN=BRD4 PE=1 SV=2 - [BRD4_HUMAN]
Q13206	22.97	53	17	875	100.825	8.63135	217.34	2.45023e+07	0.219459	25	33.5473	0.443989	26	24.7487	1.97799	28	13.7637	Probable ATP-dependent RNA helicase DDX10 OS=Homo sapiens GN=DDX10 PE=1 SV=2 - [DDX10_HUMAN]
A8K800	39.54	45	16	306	35.5502	9.99365	216.888	8.19467e+07	0.359805	26	18.8382	0.553388	26	19.8739	1.54031	26	9.65849	cDNA FLJ76924, highly similar to Homo sapiens brix domain containing 1 (BXDC1), mRNA OS=Homo sapiens PE=2 SV=1 - [A8K800_HUMAN]
Q9BW27	26.98	53	18	656	74.9711	5.5542	216.729	3.47875e+07	0.4332	31	12.9448	0.534216	32	15.6671	1.23477	32	14.6622	Nuclear pore complex protein Nup85 OS=Homo sapiens GN=NUP85 PE=1 SV=1 - [NUP85_HUMAN]
Q9Y3Y2	20.97	51	4	248	26.3803	12.2349	216.614	1.62818e+07	0.295965	19	24.6479	0.627894	18	25.6658	2.01721	21	12.1664	Chromatin target of PRMT1 protein OS=Homo sapiens GN=CHTOP PE=1 SV=2 - [CHTOP_HUMAN]
Q14146	18.11	58	24	1524	170.435	7.31299	214.723	1.37155e+07	0.380784	24	24.9174	0.463197	26	18.1486	1.20316	25	12.2384	Unhealthy ribosome biogenesis protein 2 homolog OS=Homo sapiens GN=URB2 PE=1 SV=2 - [URB2_HUMAN]
Q5BKZ1	39	58	16	582	65.6131	5.14795	214.43	7.36516e+07	0.173001	35	33.4825	0.361471	35	26.9293	1.90507	37	14.4627	DBIRD complex subunit ZNF326 OS=Homo sapiens GN=ZNF326 PE=1 SV=2 - [ZN326_HUMAN]
P35249	44.35	42	16	363	39.6569	8.01611	212.837	3.73115e+07	0.330134	26	23.6668	0.588323	26	12.0692	1.83605	26	9.89083	Replication factor C subunit 4 OS=Homo sapiens GN=RFC4 PE=1 SV=2 - [RFC4_HUMAN]
P13647	34.07	57	21	590	62.34	7.73779	212.69	2.70107e+07	0.01	4	0	1	4	0	100	5	0	Keratin, type II cytoskeletal 5 OS=Homo sapiens GN=KRT5 PE=1 SV=3 - [K2C5_HUMAN]
Q5JRI1	36.63	58	7	172	20.9005	10.4771	211.86	4.46669e+07	0.146313	16	68.6141	0.183105	16	132.743	1.46999	16	18.3929	FUS interacting protein (Serine/arginine-rich) 1 OS=Homo sapiens GN=FUSIP1 PE=2 SV=1 - [Q5JRI1_HUMAN]
B7Z854	22.13	55	11	601	66.1211	5.10986	209.554	2.76656e+07	0.164787	3	21.3397	0.271628	3	33.0125	1.44546	3	19.6606	cDNA FLJ61649, highly similar to Homo sapiens estrogen receptor binding protein (ERBP), mRNA OS=Homo sapiens PE=2 SV=1 - [B7Z854_HUMAN]
Q92797	18.6	43	20	1274	141.059	6.12549	209.435	1.96875e+07	0.381845	23	25.158	0.454287	23	25.0706	1.11517	24	11.7223	Symplekin OS=Homo sapiens GN=SYMPK PE=1 SV=2 - [SYMPK_HUMAN]
B5BTY4	33.84	63	21	662	73.126	7.35693	208.854	3.79284e+07	0.158961	21	17.6088	0.333646	21	33.3004	1.96098	25	13.2046	ATP-dependent RNA helicase DDX3X OS=Homo sapiens GN=DDX3X PE=2 SV=1 - [B5BTY4_HUMAN]
Q9Y5S9	21.84	48	4	174	19.8767	5.71924	207.655	6.77453e+07	0.23038	18	72.5751	0.338908	17	51.1062	1.37772	20	27.928	RNA-binding protein 8A OS=Homo sapiens GN=RBM8A PE=1 SV=1 - [RBM8A_HUMAN]
Q8N1H4	35.71	29	10	252	29.1832	10.6528	207.244	4.18436e+07	0.109985	15	17.872	0.158127	15	15.5556	1.51458	17	15.4905	cDNA FLJ40872 fis, clone TUTER2000283, highly similar to Homo sapiens transformer-2-beta (SFRS10) gene OS=Homo sapiens PE=2 SV=1 - [Q8N1H4_HUMAN]
Q99567	30.36	45	18	741	83.4888	5.69385	206.153	3.12643e+07	0.437183	22	20.5477	0.491285	22	14.1465	1.13568	24	12.1515	Nuclear pore complex protein Nup88 OS=Homo sapiens GN=NUP88 PE=1 SV=2 - [NUP88_HUMAN]
G3V1X9	39.47	57	10	190	22.083	5.85889	205.889	5.51824e+07	0.282272	22	10.523	0.351593	22	14.1129	1.19812	24	13.9505	Chromobox homolog 5 (HP1 alpha homolog, Drosophila), isoform CRA_a OS=Homo sapiens GN=CBX5 PE=4 SV=1 - [G3V1X9_HUMAN]
P68104	21.86	51	10	462	50.1091	9.01221	205.319	6.53149e+07	0.462407	33	66.3225	1.3027	32	14.9692	2.91878	34	50.5221	Elongation factor 1-alpha 1 OS=Homo sapiens GN=EEF1A1 PE=1 SV=1 - [EF1A1_HUMAN]
Q9BV38	30.32	50	13	432	47.375	6.69775	203.667	9.05661e+07	0.490877	8	8.63463	0.438653	8	4.74574	0.898434	8	6.41491	WD repeat-containing protein 18 OS=Homo sapiens GN=WDR18 PE=1 SV=2 - [WDR18_HUMAN]
Q14008	16.54	41	27	2032	225.352	7.79639	203.233	7.11243e+06	0.207739	29	40.0032	0.483393	28	45.3751	2.25933	31	13.3778	Cytoskeleton-associated protein 5 OS=Homo sapiens GN=CKAP5 PE=1 SV=3 - [CKAP5_HUMAN]
B3KQ21	22.95	49	16	597	70.1629	7.45947	202.102	6.41534e+07	0.361413	22	30.8125	0.416695	22	22.2774	1.17632	24	9.74526	cDNA FLJ32640 fis, clone SYNOV2001033, highly similar to U3 small nucleolar RNA-associated protein 6 homolog OS=Homo sapiens PE=2 SV=1 - [B3KQ21_HUMAN]
Q15459	23.2	44	17	793	88.8305	5.22412	201.744	4.00844e+07	0.318404	19	19.2009	0.471757	18	8.64356	1.42361	20	5.38395	Splicing factor 3A subunit 1 OS=Homo sapiens GN=SF3A1 PE=1 SV=1 - [SF3A1_HUMAN]
Q99496	51.19	55	14	336	37.6316	6.84424	200.213	2.31611e+07	0.294693	18	63.4756	0.357147	18	26.1679	1.13179	20	23.3594	E3 ubiquitin-protein ligase RING2 OS=Homo sapiens GN=RNF2 PE=1 SV=1 - [RING2_HUMAN]
Q59G16	16.09	45	15	1156	127.298	5.52881	198.97	2.12516e+07	0.618769	9	11.1649	0.644789	9	2.0042	1.02806	9	14.4033	SWI/SNF-related matrix-associated actin-dependent regulator of chromatin c2 isoform b variant (Fragment) OS=Homo sapiens PE=2 SV=1 - [Q59G16_HUMAN]
O43818	27.58	39	12	475	51.8085	7.85498	197.116	7.81769e+07	0.60139	20	8.12047	0.669944	19	10.6593	1.14952	19	8.23092	U3 small nucleolar RNA-interacting protein 2 OS=Homo sapiens GN=RRP9 PE=1 SV=1 - [U3IP2_HUMAN]
P35251	23.34	46	20	1148	128.175	9.36377	196.442	1.26843e+07	0.199022	21	25.9168	0.381645	20	19.6932	1.84314	23	12.555	Replication factor C subunit 1 OS=Homo sapiens GN=RFC1 PE=1 SV=4 - [RFC1_HUMAN]
P63244	35.02	48	10	317	35.0546	7.69385	195.292	2.28528e+07	0.163975	24	59.3761	0.893606	23	16.7945	4.65982	24	19.3876	Guanine nucleotide-binding protein subunit beta-2-like 1 OS=Homo sapiens GN=GNB2L1 PE=1 SV=3 - [GBLP_HUMAN]
Q13895	49.2	55	19	437	49.57	8.11865	195.137	7.99029e+07	0.320696	28	21.5999	0.254414	28	25.3401	0.783044	29	10.0202	Bystin OS=Homo sapiens GN=BYSL PE=1 SV=3 - [BYST_HUMAN]
Q53FA3	16.54	55	9	641	70.3604	6.29053	194.837	2.20592e+08		0			0			0		Heat shock 70 kDa protein 1-like (Fragment) OS=Homo sapiens GN=HSPA1L PE=2 SV=1 - [Q53FA3_HUMAN]
A1L407	13.53	54	4	207	22.0197	11.7222	194.438	6.6045e+07	0.01	1		1	1		100	1		Histone cluster 1, H1t OS=Homo sapiens GN=HIST1H1T PE=2 SV=1 - [A1L407_HUMAN]
Q9Y2U8	25.8	45	17	911	99.9351	7.54736	194.327	2.6539e+07	0.0970881	21	105.134	0.137972	22	132.455	1.22928	28	21.7026	Inner nuclear membrane protein Man1 OS=Homo sapiens GN=LEMD3 PE=1 SV=2 - [MAN1_HUMAN]
Q562R1	18.35	44	6	376	41.976	5.59229	192.827	4.95664e+07	0.531943	1		1.23677	1		2.32501	1		Beta-actin-like protein 2 OS=Homo sapiens GN=ACTBL2 PE=1 SV=2 - [ACTBL_HUMAN]
Q96L91	11.08	46	27	3159	343.276	9.18799	192.031	8.63114e+06	0.235347	27	22.4673	0.318822	27	23.1587	1.33864	29	8.87859	E1A-binding protein p400 OS=Homo sapiens GN=EP400 PE=1 SV=4 - [EP400_HUMAN]
Q9ULK4	11.55	50	14	1368	156.372	7.40088	191.661	7.13315e+06	0.326881	24	25.785	0.549356	24	12.3114	1.71501	26	18.1639	Mediator of RNA polymerase II transcription subunit 23 OS=Homo sapiens GN=MED23 PE=1 SV=2 - [MED23_HUMAN]
Q08945	20.87	42	15	709	81.0244	6.87354	191.385	2.18989e+07	0.422168	22	19.3194	0.537927	22	14.7303	1.20567	22	12.9963	FACT complex subunit SSRP1 OS=Homo sapiens GN=SSRP1 PE=1 SV=1 - [SSRP1_HUMAN]
Q9UMY1	33.07	43	11	257	29.4085	9.67139	190.304	2.68553e+07	0.492287	23	24.2989	0.573705	24	25.1762	1.27542	24	26.3985	Nucleolar protein 7 OS=Homo sapiens GN=NOL7 PE=1 SV=2 - [NOL7_HUMAN]
Q96I25	33.67	48	15	401	44.9339	5.97314	188.925	4.1539e+07	0.141973	28	41.7745	0.204717	27	41.1452	1.37825	32	13.3668	Splicing factor 45 OS=Homo sapiens GN=RBM17 PE=1 SV=1 - [SPF45_HUMAN]
Q9Y2P8	28.42	39	12	373	40.8166	9.26123	188.903	6.93096e+07	0.411272	20	9.74631	0.453423	20	12.2424	1.091	23	12.8742	RNA 3'-terminal phosphate cyclase-like protein OS=Homo sapiens GN=RCL1 PE=1 SV=3 - [RCL1_HUMAN]
Q9P0M6	38.71	38	12	372	40.0334	9.68604	188.687	8.35586e+07	0.50294	17	14.4073	0.427055	17	7.47086	0.843352	17	12.5438	Core histone macro-H2A.2 OS=Homo sapiens GN=H2AFY2 PE=1 SV=3 - [H2AW_HUMAN]
Q05D20	26.01	51	10	373	41.589	11.5903	188.53	3.13209e+07	0.176026	5	236.861	0.259881	5	563.636	1.30258	7	31.5503	THRAP3 protein (Fragment) OS=Homo sapiens GN=THRAP3 PE=2 SV=1 - [Q05D20_HUMAN]
A6NHR9	13.02	47	23	2005	226.231	7.29834	187.645	9.24811e+06	0.251044	28	16.2487	0.43459	27	21.4096	1.68664	28	13.7407	Structural maintenance of chromosomes flexible hinge domain-containing protein 1 OS=Homo sapiens GN=SMCHD1 PE=1 SV=2 - [SMHD1_HUMAN]
A8K905	18.13	37	13	800	92.4905	9.1001	187.395	4.00588e+07	0.277765	19	24.9453	0.355332	20	12.8686	1.31296	20	11.6124	cDNA FLJ77615, highly similar to Homo sapiens nucleolar complex associated 3 homolog (S. cerevisiae) (NOC3L), mRNA OS=Homo sapiens PE=2 SV=1 - [A8K905_HUMAN]
Q04695	26.16	41	14	432	48.076	5.021	187.166	6.19688e+07		0			0			0		Keratin, type I cytoskeletal 17 OS=Homo sapiens GN=KRT17 PE=1 SV=2 - [K1C17_HUMAN]
Q9Y4W2	20.44	51	15	734	83.0128	4.729	186.708	3.60189e+07	0.183177	28	30.7868	0.216239	28	27.7996	1.24114	32	17.6148	Ribosomal biogenesis protein LAS1L OS=Homo sapiens GN=LAS1L PE=1 SV=2 - [LAS1L_HUMAN]
O43290	36.88	46	23	800	90.2003	6.12549	186.111	1.77356e+07	0.288308	25	23.2337	0.476763	25	24.0384	1.59839	26	10.7326	U4/U6.U5 tri-snRNP-associated protein 1 OS=Homo sapiens GN=SART1 PE=1 SV=1 - [SNUT1_HUMAN]
B4DKV4	31.56	48	18	526	55.6981	8.42627	185.995	3.10094e+07		0			0			0		cDNA FLJ60647, highly similar to Keratin, type II cytoskeletal 6B OS=Homo sapiens PE=2 SV=1 - [B4DKV4_HUMAN]
P61247	40.15	41	10	264	29.9257	9.72998	185.769	4.3419e+07	0.339558	19	19.7453	0.580146	19	11.9737	1.94742	19	20.5986	40S ribosomal protein S3a OS=Homo sapiens GN=RPS3A PE=1 SV=2 - [RS3A_HUMAN]
A5A3E0	6.33	44	5	1075	121.367	6.20166	185.673	8.6733e+07		0			0			0		POTE ankyrin domain family member F OS=Homo sapiens GN=POTEF PE=1 SV=2 - [POTEF_HUMAN]
B3KTM6	45.34	51	13	247	28.0262	9.12939	185.643	4.7852e+07	0.265953	26	25.9129	0.47156	26	15.4078	1.68278	28	8.43933	Ribosomal protein L5, isoform CRA_b OS=Homo sapiens GN=RPL5 PE=2 SV=1 - [B3KTM6_HUMAN]
Q13243	28.68	50	9	272	31.2453	11.5903	185.631	4.62336e+07	0.110061	18	36.2221	0.184848	18	51.6459	1.73007	22	22.263	Serine/arginine-rich splicing factor 5 OS=Homo sapiens GN=SRSF5 PE=1 SV=1 - [SRSF5_HUMAN]
B2RDN4	20.64	39	13	746	83.5343	6.18896	184.819	7.3384e+07	0.276243	24	33.1233	0.343474	24	15.1973	1.26116	27	11.3454	cDNA, FLJ96693, highly similar to Homo sapiens block of proliferation 1 (BOP1), mRNA OS=Homo sapiens PE=2 SV=1 - [B2RDN4_HUMAN]
B4DRA0	21.31	51	9	502	56.376	10.0229	184.623	4.68403e+07	0.207136	27	37.5981	0.295172	26	40.59	1.44402	27	6.99044	cDNA FLJ58459, highly similar to RNA-binding region-containing protein 2 OS=Homo sapiens PE=2 SV=1 - [B4DRA0_HUMAN]
B3KSM6	12.6	48	8	643	70.9282	6.13818	184.53	2.211e+08	0.0382051	6	713.392	0.785875	6	36.895	4.69889	7	85.704	cDNA FLJ36606 fis, clone TRACH2015654, highly similar to HEAT SHOCK 70 kDa PROTEIN 6 OS=Homo sapiens PE=2 SV=1 - [B3KSM6_HUMAN]
G3XA81	17.53	54	10	559	63.1173	9.0708	183.463	1.3793e+07	0.326391	32	41.9113	0.436639	32	27.1017	1.2656	34	27.571	Nucleoporin NDC1 OS=Homo sapiens GN=TMEM48 PE=4 SV=1 - [G3XA81_HUMAN]
K4DI93	22.56	41	18	900	102.691	8.03076	183.23	8.80616e+06	0.596537	14	30.4721	0.583816	14	23.9522	0.970765	15	8.86905	Cullin 4B, isoform CRA_e OS=Homo sapiens GN=CUL4B PE=3 SV=1 - [K4DI93_HUMAN]
Q9Y3A2	40.71	41	15	253	30.4277	10.1548	183.224	1.51039e+07	0.474037	25	12.6755	0.667156	25	16.402	1.34786	25	16.8587	Probable U3 small nucleolar RNA-associated protein 11 OS=Homo sapiens GN=UTP11L PE=1 SV=2 - [UTP11_HUMAN]
Q5T1M7	25.34	49	11	521	58.2843	7.41553	183.164	1.24172e+07	0.570598	20	22.4626	0.774021	20	12.026	1.33329	20	13.7228	60 kDa U4/U6 snRNP-specific spliceosomal protein OS=Homo sapiens GN=PRPF4 PE=2 SV=1 - [Q5T1M7_HUMAN]
P11021	31.19	45	17	654	72.2884	5.16064	183.092	8.54488e+07	0.249523	16	22.8702	0.933109	16	8.88351	3.64793	16	17.9616	78 kDa glucose-regulated protein OS=Homo sapiens GN=HSPA5 PE=1 SV=2 - [GRP78_HUMAN]
Q9UK61	11.8	35	16	1670	188.914	5.79541	182.845	8.50348e+06	0.242503	17	21.3242	0.275217	18	22.7621	1.0931	21	6.89579	Protein FAM208A OS=Homo sapiens GN=FAM208A PE=1 SV=3 - [F208A_HUMAN]
B2RNR6	16.76	41	13	1074	116.941	9.0415	182.714	7.65371e+06	0.508885	23	36.2165	0.487762	23	23.3541	0.981225	23	13.8764	Zinc finger RNA binding protein OS=Homo sapiens GN=ZFR PE=2 SV=1 - [B2RNR6_HUMAN]
F5GWP8	22	43	16	591	66.3088	5.18604	182.651	5.54877e+07		0			0			0		Junction plakoglobin OS=Homo sapiens GN=JUP PE=3 SV=1 - [F5GWP8_HUMAN]
Q86UP2	18.05	44	21	1357	156.179	5.64307	181.621	7.1526e+06	0.829056	25	16.0056	0.569909	26	12.2775	0.679603	26	15.1455	Kinectin OS=Homo sapiens GN=KTN1 PE=1 SV=1 - [KTN1_HUMAN]
D6W5C0	12.38	46	24	2278	264.276	5.57959	181.56	55345332	1.37945	17	21.2882	0.700381	17	17.026	0.45491	17	17.1376	Spectrin, beta, non-erythrocytic 1, isoform CRA_b OS=Homo sapiens GN=SPTBN1 PE=4 SV=1 - [D6W5C0_HUMAN]
Q8N8A6	30.63	48	16	666	72.4126	8.1626	180.844	1.58386e+07	0.424263	22	24.1124	0.481069	23	20.6364	1.14116	24	17.6407	ATP-dependent RNA helicase DDX51 OS=Homo sapiens GN=DDX51 PE=1 SV=3 - [DDX51_HUMAN]
Q86W42	39.88	47	12	341	37.511	7.43018	180.826	1.75326e+07	0.354994	21	20.4177	0.359211	21	18.6924	0.950932	24	11.8848	THO complex subunit 6 homolog OS=Homo sapiens GN=THOC6 PE=1 SV=1 - [THOC6_HUMAN]
Q09028	27.06	46	10	425	47.6261	4.89404	179.948	8.75902e+07	0.53687	5	16.3177	0.668238	7	38.0529	1.45438	5	6.88062	Histone-binding protein RBBP4 OS=Homo sapiens GN=RBBP4 PE=1 SV=3 - [RBBP4_HUMAN]
K0J110	20.79	50	14	731	81.9861	9.64209	179.755	4.85878e+07		0			0			0		Malignant cell derived RNA helicase OS=Homo sapiens GN=mcdrh PE=2 SV=1 - [K0J110_HUMAN]
Q9H6R4	17.02	33	15	1146	127.513	7.63525	179.327	3.76527e+07	0.364862	17	9.6412	0.496986	18	12.7101	1.38384	17	11.9728	Nucleolar protein 6 OS=Homo sapiens GN=NOL6 PE=1 SV=2 - [NOL6_HUMAN]
Q9UIG0	15.04	36	20	1483	170.796	8.48486	179.11	1.16124e+07	0.2512	21	31.0042	0.396431	21	23.4005	1.69444	22	11.5368	Tyrosine-protein kinase BAZ1B OS=Homo sapiens GN=BAZ1B PE=1 SV=2 - [BAZ1B_HUMAN]
O95453	30.36	41	21	639	73.4048	6.20166	178.734	2.11154e+07	0.469037	21	19.1399	0.406503	21	20.2619	0.906266	22	9.52792	Poly(A)-specific ribonuclease PARN OS=Homo sapiens GN=PARN PE=1 SV=1 - [PARN_HUMAN]
Q8N201	13.24	43	24	2190	244.143	6.12549	177.858	7.21811e+06	0.233053	22	24.0608	0.303654	21	11.7599	1.43644	23	12.2344	Integrator complex subunit 1 OS=Homo sapiens GN=INTS1 PE=1 SV=2 - [INT1_HUMAN]
Q12789	12.75	40	26	2109	238.725	7.29834	177.822	8.99942e+06	0.219882	25	28.0491	0.269267	25	20.1921	1.19749	28	19.839	General transcription factor 3C polypeptide 1 OS=Homo sapiens GN=GTF3C1 PE=1 SV=4 - [TF3C1_HUMAN]
Q5QPL9	50.21	45	13	237	24.6503	10.4917	176.802	2.99966e+07	0.491369	21	26.3971	0.613354	21	14.8505	1.2036	22	10.2577	RNA binding protein, autoantigenic (HnRNP-associated with lethal yellow homolog (Mouse)) (Fragment) OS=Homo sapiens GN=RALY PE=2 SV=1 - [Q5QPL9_HUMAN]
P40938	33.99	42	13	356	40.5299	8.33838	176.586	2.34485e+07	0.299088	18	32.1956	0.629846	18	17.2944	1.94848	19	19.034	Replication factor C subunit 3 OS=Homo sapiens GN=RFC3 PE=1 SV=2 - [RFC3_HUMAN]
G3XAD6	19.56	48	10	588	65.6882	5.59229	175.888	2.04332e+07	0.378116	22	14.5709	0.443123	23	19.6395	1.17161	22	19.4375	FIP1 like 1 (S. cerevisiae), isoform CRA_d OS=Homo sapiens GN=FIP1L1 PE=4 SV=1 - [G3XAD6_HUMAN]
Q6RFH5	46.23	45	17	385	42.4147	8.32373	175.468	9.74164e+06	0.47908	22	11.4201	0.678032	21	10.5446	1.47808	23	14.1548	WD repeat-containing protein 74 OS=Homo sapiens GN=WDR74 PE=1 SV=1 - [WDR74_HUMAN]
P50402	49.61	42	12	254	28.9759	5.50342	175.306	146423929	0.108504	21	128.321	0.148889	20	159.97	1.16135	26	20.298	Emerin OS=Homo sapiens GN=EMD PE=1 SV=1 - [EMD_HUMAN]
P35659	30.93	44	11	375	42.6479	8.55811	175.037	2.79206e+07	0.345112	22	23.8062	0.423147	22	24.3879	1.22976	23	17.955	Protein DEK OS=Homo sapiens GN=DEK PE=1 SV=1 - [DEK_HUMAN]
E7ESY4	27.45	44	16	703	79.3235	9.11475	174.947	2.61192e+07	0.673783	15	12.525	0.672241	15	13.7078	0.986151	15	13.9877	Metastasis-associated protein MTA1 OS=Homo sapiens GN=MTA1 PE=4 SV=1 - [E7ESY4_HUMAN]
J3KT12	37.83	43	13	341	38.8368	5.65576	174.714	88702785		0			0			0		Eukaryotic initiation factor 4A-I OS=Homo sapiens GN=EIF4A1 PE=3 SV=1 - [J3KT12_HUMAN]
Q9P035	16.85	33	8	362	43.1316	8.93896	172.607	1.69418e+07	0.305423	19	16.659	0.339293	19	17.5315	1.12507	19	15.0911	Very-long-chain (3R)-3-hydroxyacyl-[acyl-carrier protein] dehydratase 3 OS=Homo sapiens GN=PTPLAD1 PE=1 SV=2 - [HACD3_HUMAN]
Q96GD4	43.31	40	15	344	39.2856	9.29053	172.527	1.93484e+07	0.0821278	6	44.241	0.25049	6	22.7906	2.77569	7	80.9909	Aurora kinase B OS=Homo sapiens GN=AURKB PE=1 SV=3 - [AURKB_HUMAN]
Q8TDI0	6.96	36	10	1954	222.909	6.15088	172.471	4.93178e+07		0			0			0		Chromodomain-helicase-DNA-binding protein 5 OS=Homo sapiens GN=CHD5 PE=1 SV=1 - [CHD5_HUMAN]
Q68CN2	26.2	46	18	706	81.6801	5.41455	172.394	1.00774e+07	0.33719	26	16.0754	0.595763	25	25.4571	1.6394	25	13.9217	Putative uncharacterized protein DKFZp762C1015 (Fragment) OS=Homo sapiens GN=DKFZp762C1015 PE=2 SV=1 - [Q68CN2_HUMAN]
Q14676	14.22	38	20	2089	226.529	5.46533	172.018	1.31491e+07	0.27764	21	70.9845	0.469102	21	21.698	1.57418	22	21.6011	Mediator of DNA damage checkpoint protein 1 OS=Homo sapiens GN=MDC1 PE=1 SV=3 - [MDC1_HUMAN]
A8MW61	42.41	32	15	514	57.1461	9.17334	171.341	3.35163e+07	0.377789	15	31.9265	0.654235	15	11.8227	1.86411	15	17.3271	Pleiotropic regulator 1 OS=Homo sapiens GN=PLRG1 PE=4 SV=1 - [A8MW61_HUMAN]
Q53GJ1	29.91	44	12	448	49.8504	9.24658	171.066	6.04347e+07	0.29625	22	28.6664	0.573733	21	21.5768	1.90494	21	10.2481	DEAD (Asp-Glu-Ala-Asp) box polypeptide 47 isoform 1 variant (Fragment) OS=Homo sapiens PE=2 SV=1 - [Q53GJ1_HUMAN]
P05787	34.58	34	16	483	53.6711	5.59229	170.941	4.15634e+07	0.398303	13	20.0674	1.34013	11	16.3516	3.36587	12	6.71305	Keratin, type II cytoskeletal 8 OS=Homo sapiens GN=KRT8 PE=1 SV=7 - [K2C8_HUMAN]
Q86UA8	15.03	33	16	965	113.286	8.60205	170.921	3.90066e+07	0.233714	4	149.203	0.188771	4	208.9	0.870435	5	1910.61	SMARCA1 protein (Fragment) OS=Homo sapiens GN=SMARCA1 PE=2 SV=2 - [Q86UA8_HUMAN]
Q9NRG9	27.11	46	12	546	59.5363	7.50342	170.798	6.39692e+07	0.379509	26	17.7362	0.501589	26	9.82665	1.32613	26	12.2404	Aladin OS=Homo sapiens GN=AAAS PE=1 SV=1 - [AAAS_HUMAN]
Q96IR1	43.62	37	12	243	27.2427	9.93506	170.629	9.33024e+07	0.180083	20	45.6824	0.605187	20	47.3039	2.82101	20	25.8808	RPS4X protein (Fragment) OS=Homo sapiens GN=RPS4X PE=2 SV=2 - [Q96IR1_HUMAN]
Q96DI9	33.09	43	11	417	45.6303	10.0376	170.567	4.23412e+07	0.307945	21	35.6705	0.720067	21	32.3457	2.28645	23	16.9909	POLDIP3 protein (Fragment) OS=Homo sapiens GN=POLDIP3 PE=2 SV=2 - [Q96DI9_HUMAN]
Q03164	7.51	36	22	3969	431.497	9.08545	170.107	3.10526e+06	0.267426	18	24.2913	0.258765	19	22.1181	1.0117	19	8.75436	Histone-lysine N-methyltransferase MLL OS=Homo sapiens GN=MLL PE=1 SV=5 - [MLL1_HUMAN]
Q15365	48.03	43	11	356	37.4739	7.09326	169.719	4.6939e+07	0.295961	15	17.5358	0.654116	15	26.839	2.22889	16	12.3957	Poly(rC)-binding protein 1 OS=Homo sapiens GN=PCBP1 PE=1 SV=2 - [PCBP1_HUMAN]
Q9BSC4	20.64	35	13	688	80.2514	8.45557	169.676	4.19715e+07	0.356515	19	23.8171	0.331219	19	22.7358	0.9238	20	9.42577	Nucleolar protein 10 OS=Homo sapiens GN=NOL10 PE=1 SV=1 - [NOL10_HUMAN]
Q53F02	27.92	39	17	684	77.4202	5.65576	169.008	4.61761e+07	0.491422	20	22.9772	0.570603	21	14.1157	1.12471	20	9.67532	Cleavage and polyadenylation specific factor 3, 73kDa variant (Fragment) OS=Homo sapiens PE=2 SV=1 - [Q53F02_HUMAN]
Q8NEJ9	39.37	40	12	315	35.872	9.56885	167.581	2.71415e+07	0.496657	14	23.3908	0.437836	15	10.8013	0.956131	14	10.1048	Neuroguidin OS=Homo sapiens GN=NGDN PE=1 SV=1 - [NGDN_HUMAN]
Q96DI7	36.69	36	13	357	39.2857	8.104	166.84	3.41327e+07	0.279246	19	21.4133	0.467938	18	18.4259	1.58408	18	12.1742	U5 small nuclear ribonucleoprotein 40 kDa protein OS=Homo sapiens GN=SNRNP40 PE=1 SV=1 - [SNR40_HUMAN]
E9PCY7	27.04	46	8	429	47.0574	6.34131	166.822	8.61775e+07	0.237063	8	17.7285	0.478853	7	13.2713	1.96429	9	6.22327	Heterogeneous nuclear ribonucleoprotein H OS=Homo sapiens GN=HNRNPH1 PE=4 SV=1 - [E9PCY7_HUMAN]
Q8TB01	33.21	36	16	560	62.023	5.68115	166.746	1.86738e+07	1.08798	17	21.2098	0.948003	17	8.01941	0.911794	18	14.8983	Similar to cytoskeleton-associated protein 4 (Fragment) OS=Homo sapiens PE=2 SV=1 - [Q8TB01_HUMAN]
A8K6F0	12.19	33	18	1485	171.187	6.30322	166.551	1.47032e+07	0.468249	18	9.29467	0.714656	18	22.2828	1.49539	19	17.2553	cDNA FLJ75449, highly similar to Homo sapiens aquarius homolog (mouse) (AQR), mRNA OS=Homo sapiens PE=2 SV=1 - [A8K6F0_HUMAN]
Q9UBU9	27.63	39	14	619	70.1387	8.51416	164.835	3.98443e+07	0.403988	19	24.6221	0.640945	19	27.8989	1.6476	20	11.4269	Nuclear RNA export factor 1 OS=Homo sapiens GN=NXF1 PE=1 SV=1 - [NXF1_HUMAN]
F5GY37	51.69	48	14	267	29.705	9.87646	164.508	4.61991e+07	1.50844	26	21.3322	1.76455	25	9.91736	1.12404	25	21.1345	Prohibitin-2 OS=Homo sapiens GN=PHB2 PE=4 SV=1 - [F5GY37_HUMAN]
B3KMC9	19.89	34	15	950	108.543	7.47412	163.17	2.94685e+07	0.313818	21	35.3459	0.506708	21	29.4747	1.71387	24	14.559	cDNA FLJ10711 fis, clone NT2RP3000917, highly similar to 5'-3' exoribonuclease 2 (EC 3.1.11.-) OS=Homo sapiens PE=2 SV=1 - [B3KMC9_HUMAN]
P62424	33.46	28	10	266	29.977	10.6089	163.153	4.08812e+07	0.416556	15	10.1028	1	15	13.2994	2.39983	15	20.517	60S ribosomal protein L7a OS=Homo sapiens GN=RPL7A PE=1 SV=2 - [RL7A_HUMAN]
Q96AG4	31.92	40	11	307	34.9089	9.56885	163.142	6.48451e+07	0.433283	18	9.32133	0.557545	18	11.1312	1.30122	18	9.14073	Leucine-rich repeat-containing protein 59 OS=Homo sapiens GN=LRRC59 PE=1 SV=1 - [LRC59_HUMAN]
P23396	48.97	43	13	243	26.6714	9.65674	162.873	1.17254e+07	0.461218	18	27.1066	1.04465	18	16.4792	2.36891	22	24.8506	40S ribosomal protein S3 OS=Homo sapiens GN=RPS3 PE=1 SV=2 - [RS3_HUMAN]
Q9UKX7	32.91	32	12	468	50.1132	7.06396	162.65	3.12611e+07	0.276161	20	19.0261	0.416084	18	33.9062	1.50167	18	18.8518	Nuclear pore complex protein Nup50 OS=Homo sapiens GN=NUP50 PE=1 SV=2 - [NUP50_HUMAN]
Q65ZQ3	26.39	39	9	269	29.3384	8.29443	162.388	3.13972e+07	0.135908	1		0.21587	1		1.58835	1		FBRNP OS=Homo sapiens GN=D10S102 PE=2 SV=1 - [Q65ZQ3_HUMAN]
Q5VT52	22.11	37	21	1461	155.924	7.41553	162.082	1.17863e+07	0.227555	21	45.6431	0.306505	21	35.4895	1.26107	25	19.4899	Regulation of nuclear pre-mRNA domain-containing protein 2 OS=Homo sapiens GN=RPRD2 PE=1 SV=1 - [RPRD2_HUMAN]
E9PHI4	20.92	37	15	822	91.0559	7.18115	161.985	1.07923e+07	0.128204	5	132.175	0.13796	5	7.95737	1.03999	5	143.141	SUN domain-containing protein 1 OS=Homo sapiens GN=SUN1 PE=4 SV=1 - [E9PHI4_HUMAN]
O60287	8.63	32	16	2271	254.227	6.46826	161.204	4.87083e+06	0.203579	16	69.953	0.319901	17	45.2124	1.36912	22	14.3539	Nucleolar pre-ribosomal-associated protein 1 OS=Homo sapiens GN=URB1 PE=1 SV=4 - [NPA1P_HUMAN]
B3KN05	20.73	39	13	709	79.1717	8.32373	160.889	8.94916e+06	0.234087	22	47.542	0.401629	22	39.3443	1.6307	22	11.1067	cDNA FLJ13129 fis, clone NT2RP3002969, highly similar to Long-chain-fatty-acid--CoA ligase 3 (EC 6.2.1.3) OS=Homo sapiens PE=2 SV=1 - [B3KN05_HUMAN]
E7ENR5	34.75	40	9	236	27.074	9.14404	160.502	6.28749e+07	0.388522	20	28.0636	0.497718	20	32.8517	1.25785	20	12.0292	U3 small nucleolar ribonucleoprotein protein IMP4 (Fragment) OS=Homo sapiens GN=IMP4 PE=4 SV=1 - [E7ENR5_HUMAN]
A8K7D9	27.22	38	11	529	57.7979	5.40186	160.395	3.3282e+07	0.147372	12	47.1337	0.434162	13	29.9984	2.87383	14	19.6959	Importin subunit alpha OS=Homo sapiens PE=2 SV=1 - [A8K7D9_HUMAN]
B4DIU6	20.82	38	12	706	79.0351	6.94678	160.367	3.56659e+07	0.144033	23	68.2918	0.248614	23	39.2219	1.55565	25	39.5376	cDNA FLJ59542, highly similar to Sad1/unc-84-like protein 2 OS=Homo sapiens PE=2 SV=1 - [B4DIU6_HUMAN]
O75400	9.09	37	9	957	108.737	7.56201	160.246	2.20681e+07	0.125877	20	60.2486	0.177728	20	64.4657	1.41936	22	18.3849	Pre-mRNA-processing factor 40 homolog A OS=Homo sapiens GN=PRPF40A PE=1 SV=2 - [PR40A_HUMAN]
Q13769	19.47	33	13	683	78.4579	6.87354	159.898	4.12566e+07	0.373842	18	20.3635	0.387153	17	13.4463	0.98515	17	7.84681	THO complex subunit 5 homolog OS=Homo sapiens GN=THOC5 PE=1 SV=2 - [THOC5_HUMAN]
B4DYB4	39.16	40	10	309	33.0987	9.36377	159.524	4.76537e+07	0.334094	20	21.7913	0.499918	20	13.6969	1.46467	20	22.3248	Nucleoporin NUP53 OS=Homo sapiens GN=NUP35 PE=2 SV=1 - [B4DYB4_HUMAN]
Q9Y3C1	32.58	38	5	178	21.1751	9.93506	159.258	7.95101e+06	0.271531	18	23.152	0.423477	17	32.1476	1.52588	19	18.8059	Nucleolar protein 16 OS=Homo sapiens GN=NOP16 PE=1 SV=2 - [NOP16_HUMAN]
B3KM80	24.63	41	14	536	58.5193	4.66553	159.114	2.59418e+07	0.62619	20	13.7688	0.652728	20	12.7661	1.0259	21	10.5502	Nucleolin, isoform CRA_c OS=Homo sapiens GN=NCL PE=2 SV=1 - [B3KM80_HUMAN]
Q8IUE6	17.69	50	3	130	13.9868	10.8872	158.71	3.75505e+09	0.573567	1		0.74797	1		1.08331	2	28.0246	Histone H2A type 2-B OS=Homo sapiens GN=HIST2H2AB PE=1 SV=3 - [H2A2B_HUMAN]
Q5VZL5	11.37	36	14	1548	172.677	6.84424	158.078	6.30023e+06	0.236882	23	35.8407	0.217335	23	26.1341	0.912294	23	18.6185	Zinc finger MYM-type protein 4 OS=Homo sapiens GN=ZMYM4 PE=1 SV=1 - [ZMYM4_HUMAN]
Q9NY93	27.42	35	14	547	61.551	9.26123	157.799	5.50379e+07	0.240313	19	18.7848	0.349071	19	5.54815	1.33094	20	15.2247	Probable ATP-dependent RNA helicase DDX56 OS=Homo sapiens GN=DDX56 PE=1 SV=1 - [DDX56_HUMAN]
Q9Y383	22.45	37	8	392	46.4856	10.0083	157.666	1.76593e+07	0.129134	15	15.6733	0.324586	15	14.3534	2.29013	18	9.22109	Putative RNA-binding protein Luc7-like 2 OS=Homo sapiens GN=LUC7L2 PE=1 SV=2 - [LC7L2_HUMAN]
P46977	14.75	34	11	705	80.4768	8.07471	157.629	1.98374e+07	0.397729	23	21.9582	0.559898	22	18.6746	1.35575	22	8.80057	Dolichyl-diphosphooligosaccharide--protein glycosyltransferase subunit STT3A OS=Homo sapiens GN=STT3A PE=1 SV=2 - [STT3A_HUMAN]
E9PKD1	37.35	38	12	415	47.4027	9.51025	157.417	3.39148e+07		0			0			0		Torsin-1A-interacting protein 1 (Fragment) OS=Homo sapiens GN=TOR1AIP1 PE=4 SV=1 - [E9PKD1_HUMAN]
Q8IXG0	21.4	31	14	687	83.0874	7.02002	157.121	1.92156e+07	0.369837	13	19.3947	0.696308	13	16.1439	1.85159	13	9.55274	Crn protein OS=Homo sapiens GN=crn PE=2 SV=1 - [Q8IXG0_HUMAN]
P56537	27.35	40	5	245	26.5822	4.67822	156.713	4.35977e+07	0.340915	17	12.2437	0.525862	17	8.62271	1.51541	18	4.0814	Eukaryotic translation initiation factor 6 OS=Homo sapiens GN=EIF6 PE=1 SV=1 - [IF6_HUMAN]
O14497	11.2	30	17	2285	241.892	6.69775	156.155	6.83343e+06	0.510382	15	31.0373	0.639189	15	21.5986	1.12381	17	19.9788	AT-rich interactive domain-containing protein 1A OS=Homo sapiens GN=ARID1A PE=1 SV=3 - [ARI1A_HUMAN]
Q59GL1	22.28	44	11	534	59.5699	8.73389	156.079	2.30805e+07	0.450882	9	26.7413	0.395457	9	37.7712	0.877074	9	11.7051	Synaptotagmin binding, cytoplasmic RNA interacting protein variant (Fragment) OS=Homo sapiens PE=2 SV=1 - [Q59GL1_HUMAN]
Q2TAY7	20.47	41	9	513	57.5072	7.18115	156.03	3.96019e+07	0.31583	19	18.1576	0.56774	19	11.9649	1.62658	19	12.099	WD40 repeat-containing protein SMU1 OS=Homo sapiens GN=SMU1 PE=1 SV=2 - [SMU1_HUMAN]
Q8ND82	21.17	30	12	737	83.0423	9.11475	155.732	1.39596e+07	0.274047	18	26.8315	0.41549	17	26.5962	1.49361	17	15.2073	Zinc finger protein 280C OS=Homo sapiens GN=ZNF280C PE=1 SV=1 - [Z280C_HUMAN]
Q9NV06	36.85	38	14	445	51.3692	9.18799	155.274	7.57574e+07	0.387938	18	16.0989	0.415103	17	15.4106	1.0639	17	10.595	DDB1- and CUL4-associated factor 13 OS=Homo sapiens GN=DCAF13 PE=1 SV=2 - [DCA13_HUMAN]
P15924	6.34	23	15	2871	331.569	6.81494	155.161	6.94633e+06	0.153952	9	60.0946	1	9	11.8565	5.4766	10	52.573	Desmoplakin OS=Homo sapiens GN=DSP PE=1 SV=3 - [DESP_HUMAN]
Q8IY81	17.71	27	11	847	96.4992	8.39697	155.057	1.56205e+07	0.141543	13	27.8066	0.225024	13	13.9368	1.65013	18	11.4272	pre-rRNA processing protein FTSJ3 OS=Homo sapiens GN=FTSJ3 PE=1 SV=2 - [RRMJ3_HUMAN]
Q6ZRS2	6.53	25	17	3230	343.343	5.96045	154.921	1.06225e+07	0.292538	12	35.7849	0.309232	12	39.2719	1.06477	14	16.6367	Helicase SRCAP OS=Homo sapiens GN=SRCAP PE=1 SV=3 - [SRCAP_HUMAN]
Q9BTC0	11.34	36	21	2240	243.723	7.88428	154.507	1.56792e+07	0.242705	20	22.8266	0.382583	20	27.3291	1.49856	22	30.7482	Death-inducer obliterator 1 OS=Homo sapiens GN=DIDO1 PE=1 SV=5 - [DIDO1_HUMAN]
O43175	19.14	36	10	533	56.6144	6.7124	154.484	3.60056e+07	1.37842	21	37.6375	1.44446	22	8.13466	1.18448	21	28.9557	D-3-phosphoglycerate dehydrogenase OS=Homo sapiens GN=PHGDH PE=1 SV=4 - [SERA_HUMAN]
Q9BSV4	25.24	38	14	634	68.5879	8.82178	154.059	8.8617e+07	0.230014	19	17.7301	0.455582	18	20.2776	2.04051	20	11.4236	SFPQ protein (Fragment) OS=Homo sapiens GN=SFPQ PE=2 SV=2 - [Q9BSV4_HUMAN]
Q14204	3.85	28	16	4646	532.072	6.40479	153.987	6.54386e+06	0.774975	12	23.3412	0.904418	11	13.1612	1.17904	11	12.1268	Cytoplasmic dynein 1 heavy chain 1 OS=Homo sapiens GN=DYNC1H1 PE=1 SV=5 - [DYHC1_HUMAN]
Q68CP9	7.79	29	13	1835	197.268	7.41553	153.548	5.51202e+06	0.708457	16	21.0189	0.746646	15	15.7923	1.02146	17	16.8883	AT-rich interactive domain-containing protein 2 OS=Homo sapiens GN=ARID2 PE=1 SV=2 - [ARID2_HUMAN]
Q9GZL7	24.11	42	9	423	47.6777	5.89697	153.302	9.0596e+07	0.336227	22	20.2848	0.406322	21	14.2116	1.09799	23	11.373	Ribosome biogenesis protein WDR12 OS=Homo sapiens GN=WDR12 PE=1 SV=2 - [WDR12_HUMAN]
Q9ULW0	28.78	40	21	747	85.6	9.23193	153.064	2.50168e+07	0.0647221	26	76.4517	0.26148	26	56.6696	3.47938	30	34.8082	Targeting protein for Xklp2 OS=Homo sapiens GN=TPX2 PE=1 SV=2 - [TPX2_HUMAN]
Q9Y3A4	37.5	36	11	280	32.314	9.5835	152.359	1.27571e+07	0.405696	17	14.0088	0.612135	17	15.725	1.50324	18	17.7784	Ribosomal RNA-processing protein 7 homolog A OS=Homo sapiens GN=RRP7A PE=1 SV=2 - [RRP7A_HUMAN]
Q96F88	20.51	33	15	1024	114.608	9.20264	151.88	1.32698e+07	0.282672	19	38.7563	0.489979	19	30.266	1.69771	21	14.0576	Processing of 1, ribonuclease P/MRP subunit (S. cerevisiae) OS=Homo sapiens GN=POP1 PE=2 SV=1 - [Q96F88_HUMAN]
B4DZF7	22.87	38	13	682	76.3536	6.80029	151.825	9.46316e+06	0.213052	5	40.238	0.188857	5	4.51161	0.930506	6	35.2439	cDNA FLJ58818, highly similar to Sad1/unc-84 protein-like 1 OS=Homo sapiens PE=2 SV=1 - [B4DZF7_HUMAN]
K7EMV3	30.43	29	4	92	10.3278	11.8247	151.666	1.4904e+09	0.479263	3	0.389609	0.624044	3	2.41229	1.31226	3	0.868465	Histone H3.3 OS=Homo sapiens GN=H3F3B PE=4 SV=1 - [K7EMV3_HUMAN]
O96019	29.37	41	11	429	47.4303	5.60498	151.36	5.9686e+07	0.516154	20	14.505	0.613125	20	20.3909	1.22142	19	10.2728	Actin-like protein 6A OS=Homo sapiens GN=ACTL6A PE=1 SV=1 - [ACL6A_HUMAN]
P49848	40.92	39	23	677	72.6229	8.60205	150.426	9.88765e+06	0.435521	21	29.277	0.44107	21	15.8257	1.09256	24	15.4792	Transcription initiation factor TFIID subunit 6 OS=Homo sapiens GN=TAF6 PE=1 SV=1 - [TAF6_HUMAN]
Q8NDD1	27.89	35	14	294	32.7465	9.92041	150.283	1.34344e+07	0.461421	19	33.753	0.392617	19	18.7439	0.953272	19	7.88096	Uncharacterized protein C1orf131 OS=Homo sapiens GN=C1orf131 PE=1 SV=3 - [CA131_HUMAN]
B4DY36	28.85	37	13	461	53.0512	9.59814	150.276	4.97317e+07	0.325564	17	24.8722	0.539938	17	19.1511	1.60867	17	7.71181	cDNA FLJ51388, highly similar to SNW domain-containing protein 1 OS=Homo sapiens PE=2 SV=1 - [B4DY36_HUMAN]
O95639	35.32	36	7	269	30.2346	8.30908	150.06	2.35717e+07	0.36627	14	12.8345	0.443314	14	18.8769	1.25113	15	6.9929	Cleavage and polyadenylation specificity factor subunit 4 OS=Homo sapiens GN=CPSF4 PE=1 SV=1 - [CPSF4_HUMAN]
Q14739	17.56	33	11	615	70.658	9.36377	150.055	5.28581e+07	0.294229	18	20.8265	0.387939	18	23.4248	1.31572	19	16.5255	Lamin-B receptor OS=Homo sapiens GN=LBR PE=1 SV=2 - [LBR_HUMAN]
B3KY11	17.13	36	14	800	93.1767	9.49561	150.04	2.2157e+07	0.348951	18	12.9617	0.496045	18	15.6018	1.39784	18	7.96675	cDNA FLJ46571 fis, clone THYMU3041428, highly similar to Probable ATP-dependent RNA helicase DDX23 (EC 3.6.1.-) OS=Homo sapiens PE=2 SV=1 - [B3KY11_HUMAN]
A8K6D2	54.1	39	13	244	26.6751	9.17334	149.561	3.05811e+07	0.540981	18	19.28	0.358585	18	15.8863	0.656327	17	16.8524	cDNA FLJ76620, highly similar to Homo sapiens C2f protein (C2F), mRNA OS=Homo sapiens PE=2 SV=1 - [A8K6D2_HUMAN]
F8VWC5	37.74	41	7	159	18.08	11.8394	148.946	6.66396e+07	0.142478	21	39.1139	0.336492	22	32.7381	2.04207	25	20.2696	60S ribosomal protein L18 OS=Homo sapiens GN=RPL18 PE=3 SV=1 - [F8VWC5_HUMAN]
B4DYL9	11.2	35	14	1348	149.026	7.28369	148.741	1.38482e+07	0.292957	19	19.8371	0.327904	17	28.4711	1.02118	18	14.7795	cDNA FLJ60970, highly similar to Pogo transposable element with ZNF domain OS=Homo sapiens PE=2 SV=1 - [B4DYL9_HUMAN]
Q9UQ35	10.32	30	19	2752	299.438	12.0591	148.657	1.91208e+07	0.078662	17	10729.2	0.0933269	17	6076.43	1.50435	21	41.5381	Serine/arginine repetitive matrix protein 2 OS=Homo sapiens GN=SRRM2 PE=1 SV=2 - [SRRM2_HUMAN]
P39656	16.01	41	8	456	50.769	6.55127	147.639	8.74796e+07	0.795803	19	19.9572	0.815311	18	7.55712	0.964458	18	10.5393	Dolichyl-diphosphooligosaccharide--protein glycosyltransferase 48 kDa subunit OS=Homo sapiens GN=DDOST PE=1 SV=4 - [OST48_HUMAN]
Q14807	32.93	39	16	665	73.2167	9.45166	147.223	1.57572e+07	0.0629781	25	99.0209	0.210681	25	110.395	2.05598	27	31.2944	Kinesin-like protein KIF22 OS=Homo sapiens GN=KIF22 PE=1 SV=5 - [KIF22_HUMAN]
J3QL05	19.23	37	2	130	15.1466	10.9604	146.858	3.86324e+07	0.118119	12	15061.1	0.533903	12	117.325	2.04152	15	64146	Serine/arginine-rich-splicing factor 2 (Fragment) OS=Homo sapiens GN=SRSF2 PE=4 SV=1 - [J3QL05_HUMAN]
Q9NRX1	32.14	34	8	252	27.9069	9.72998	146.307	1.57439e+07	0.295694	14	17.4257	0.351121	13	11.5736	1.16674	14	8.12405	RNA-binding protein PNO1 OS=Homo sapiens GN=PNO1 PE=1 SV=1 - [PNO1_HUMAN]
Q6IEH8	6.99	29	16	2804	315.869	7.91357	145.63	5.49378e+06	0.276216	16	21.8552	0.360932	16	11.124	1.26208	16	12.6994	Transcriptional regulator OS=Homo sapiens GN=NIPBL PE=2 SV=1 - [Q6IEH8_HUMAN]
O75530	26.76	33	10	441	50.1656	7.03467	145.582	1.52557e+07	0.427701	17	17.3536	0.806875	17	8.84016	1.84441	18	8.80088	Polycomb protein EED OS=Homo sapiens GN=EED PE=1 SV=2 - [EED_HUMAN]
Q5TEC6	20.59	20	4	136	15.4206	11.2681	145.415	1.44747e+09	0.532262	1		0.720172	1		1.35304	1		Histone H3 OS=Homo sapiens GN=HIST2H3PS2 PE=1 SV=1 - [Q5TEC6_HUMAN]
B9A067	23.35	34	14	711	78.925	7.06396	145.068	1.61809e+07	1.26492	16	20.0216	1.47583	16	8.39819	1.17871	16	15.5496	Mitochondrial inner membrane protein OS=Homo sapiens GN=IMMT PE=4 SV=2 - [B9A067_HUMAN]
Q92576	8.58	26	13	2039	229.339	6.96143	143.756	7.44782e+06	0.368768	13	25.3903	0.370215	13	40.8281	1.16275	13	3.97188	PHD finger protein 3 OS=Homo sapiens GN=PHF3 PE=1 SV=3 - [PHF3_HUMAN]
K7EIR0	26.41	37	11	409	44.8088	6.88818	143.685	5.93916e+07	0.01	1		1	1		100	1		WD repeat-containing protein 18 OS=Homo sapiens GN=WDR18 PE=4 SV=1 - [K7EIR0_HUMAN]
E7EU96	30.39	26	12	385	45.2819	7.94287	143.674	1.86761e+07	0.174348	12	18.484	0.514413	12	30.5003	3.09118	14	22.62	Casein kinase II subunit alpha OS=Homo sapiens GN=CSNK2A1 PE=4 SV=1 - [E7EU96_HUMAN]
B4DK00	13.59	26	15	1236	137.142	8.73389	143.644	1.69959e+07	0.227401	16	34.0354	0.267482	15	24.9406	1.21538	16	11.324	cDNA FLJ58506 OS=Homo sapiens PE=2 SV=1 - [B4DK00_HUMAN]
Q06587	31.77	32	9	406	42.4028	5.61768	143.561	1.59716e+07	0.241685	6	25.1511	0.320903	6	14.709	1.24888	7	9.59837	E3 ubiquitin-protein ligase RING1 OS=Homo sapiens GN=RING1 PE=1 SV=2 - [RING1_HUMAN]
Q6P1J9	36.35	39	19	531	60.5391	9.61279	143.483	3.10425e+07	0.478103	21	34.9787	0.6617	21	26.0512	1.42496	23	20.9112	Parafibromin OS=Homo sapiens GN=CDC73 PE=1 SV=1 - [CDC73_HUMAN]
A0PJK4	27.18	37	7	287	31.5945	6.23975	142.454	2.66211e+07	0.491139	19	22.158	0.605837	18	18.6838	1.21804	18	23.4073	NUP43 protein (Fragment) OS=Homo sapiens GN=NUP43 PE=2 SV=1 - [A0PJK4_HUMAN]
Q53GS7	24.36	31	13	698	79.7856	7.43018	142.371	1.31755e+07	0.390639	16	20.4995	0.454771	16	22.6945	1.15535	16	16.8791	Nucleoporin GLE1 OS=Homo sapiens GN=GLE1 PE=1 SV=2 - [GLE1_HUMAN]
P12956	19.38	34	11	609	69.7991	6.63916	142.322	1.89086e+07	0.758173	13	18.6537	0.787188	13	14.1018	1.03207	13	13.37	X-ray repair cross-complementing protein 6 OS=Homo sapiens GN=XRCC6 PE=1 SV=2 - [XRCC6_HUMAN]
Q7Z7K6	41.82	32	8	275	29.9271	9.72998	142.103	4.09141e+07	0.602782	15	22.6837	0.501815	15	21.5749	0.90254	15	22.9013	Centromere protein V OS=Homo sapiens GN=CENPV PE=1 SV=1 - [CENPV_HUMAN]
G3V529	22.79	27	16	816	91.4239	8.82178	141.559	2.36785e+07	0.133618	15	37.9031	0.320199	15	23.7546	2.37061	16	13.7766	ATP-dependent RNA helicase DDX24 OS=Homo sapiens GN=DDX24 PE=3 SV=1 - [G3V529_HUMAN]
F8VUJ7	30.12	41	10	415	46.4805	4.94482	141.541	1.58488e+07	0.789901	4	19.5496	1.40249	2	51.0096	1.75346	2	29.3267	Tubulin beta chain OS=Homo sapiens GN=TUBB PE=3 SV=1 - [F8VUJ7_HUMAN]
A8K7V1	27.54	37	12	501	58.7962	5.37646	140.73	6.19018e+07	0.288146	21	45.1749	0.4519	21	17.4748	1.40906	21	11.2534	cDNA FLJ78053, highly similar to Homo sapiens splicing factor 3a, subunit 3, 60kDa (SF3A3), mRNA OS=Homo sapiens PE=2 SV=1 - [A8K7V1_HUMAN]
Q15149	3.44	19	13	4684	531.466	5.96045	140.433	1.2649e+06	0.818619	10	14.7465	0.992638	10	11.4447	1.19183	11	19.1739	Plectin OS=Homo sapiens GN=PLEC PE=1 SV=3 - [PLEC_HUMAN]
O60341	21.13	28	15	852	92.8447	6.52197	140.162	1.15021e+07	0.4669	16	34.0099	0.558685	16	14.198	1.23011	18	21.2306	Lysine-specific histone demethylase 1A OS=Homo sapiens GN=KDM1A PE=1 SV=2 - [KDM1A_HUMAN]
E9PAX8	14.37	34	5	348	40.2946	7.15186	140.155	2.40552e+07	0.238586	2	53.7033	0.347359	2	48.0369	1.45591	2	4.77595	Periphilin-1 OS=Homo sapiens GN=PPHLN1 PE=4 SV=1 - [E9PAX8_HUMAN]
B2RC06	43.6	32	15	344	39.2546	9.36377	140.138	1.93484e+07	0.031046	2	331.017	0.0974887	1		9.08605	1		cDNA, FLJ95791, highly similar to Homo sapiens aurora kinase B (AURKB), mRNA OS=Homo sapiens PE=2 SV=1 - [B2RC06_HUMAN]
A8K201	37.84	41	9	259	28.8972	5.37646	139.897	4.98213e+07	0.251785	21	9.20674	0.355305	21	11.6495	1.43508	23	8.74412	cDNA FLJ75605, highly similar to Homo sapiens CGI-115 protein (CGI-115), mRNA OS=Homo sapiens PE=2 SV=1 - [A8K201_HUMAN]
P51531	6.67	28	10	1590	181.166	7.1958	139.857	1.49512e+07	0.0553263	2	1932.44	0.679497	2	62.3262	1.61767	3	0.16922	Probable global transcription activator SNF2L2 OS=Homo sapiens GN=SMARCA2 PE=1 SV=2 - [SMCA2_HUMAN]
Q15007	37.88	33	12	396	44.2167	5.18604	139.692	1.68964e+07	0.292572	18	45.9003	0.508454	18	25.7592	1.68661	21	19.9851	Pre-mRNA-splicing regulator WTAP OS=Homo sapiens GN=WTAP PE=1 SV=2 - [FL2D_HUMAN]
B2R791	21.08	28	15	683	77.495	9.49561	139.223	1.61812e+07	0.489432	14	16.981	0.706654	13	17.7435	1.3708	15	12.008	cDNA, FLJ93335, highly similar to Homo sapiens PRP3 pre-mRNA processing factor 3 homolog (yeast) (PRPF3), mRNA OS=Homo sapiens PE=2 SV=1 - [B2R791_HUMAN]
B4DGY4	25.44	37	14	574	66.0788	8.51416	139.132	1.28074e+07	0.352711	13	35.7329	0.367051	13	19.2981	1.06736	16	14.1857	cDNA FLJ51837, highly similar to Histone acetyltransferase MYST2 (EC 2.3.1.48) OS=Homo sapiens PE=2 SV=1 - [B4DGY4_HUMAN]
A2A2V2	36.03	37	15	408	45.8897	10.0815	138.958	3.28662e+07	0.328979	16	26.7046	0.645436	17	18.5067	1.95939	16	9.08762	Novel protein (Fragment) OS=Homo sapiens GN=RBM34 PE=4 SV=1 - [A2A2V2_HUMAN]
P62750	42.31	32	10	156	17.6841	10.4478	137.327	1.60523e+08	0.355836	18	26.971	0.750213	18	18.5859	2.0118	18	6.68014	60S ribosomal protein L23a OS=Homo sapiens GN=RPL23A PE=1 SV=1 - [RL23A_HUMAN]
Q5SYW4	21.83	38	14	820	91.0684	6.31592	136.86	7.36429e+06	0.227824	22	55.9747	0.349026	22	32.0926	1.4031	22	23.2769	CDKN1A interacting zinc finger protein 1 (Fragment) OS=Homo sapiens GN=CIZ1 PE=2 SV=1 - [Q5SYW4_HUMAN]
Q9UMS4	22.62	27	9	504	55.1463	6.60986	136.227	1.17499e+08	0.444304	14	18.0986	0.737472	14	12.7955	1.69162	14	11.0934	Pre-mRNA-processing factor 19 OS=Homo sapiens GN=PRPF19 PE=1 SV=1 - [PRP19_HUMAN]
Q8WXF0	17.62	37	5	261	30.4936	11.6929	135.997	3.07688e+07	0.127755	2	0.420499	0.234903	2	22.7007	1.8387	2	23.1376	Serine/arginine-rich splicing factor 12 OS=Homo sapiens GN=SRSF12 PE=1 SV=1 - [SRS12_HUMAN]
Q15397	18.36	31	11	648	73.5383	9.64209	135.967	2.4018e+07	0.692402	15	19.0457	0.839206	15	27.9304	1.17132	15	9.22716	Pumilio domain-containing protein KIAA0020 OS=Homo sapiens GN=KIAA0020 PE=1 SV=3 - [K0020_HUMAN]
Q9NY61	24.29	34	13	560	63.0943	4.94482	134.981	2.45758e+07	0.319536	18	23.8722	0.295762	18	28.0142	0.922632	18	11.9775	Protein AATF OS=Homo sapiens GN=AATF PE=1 SV=1 - [AATF_HUMAN]
E7EQY4	22.76	34	11	514	58.6894	8.20654	134.755	2.1313e+07	0.483663	5	5.02875	0.617849	5	21.219	1.51577	7	14.5084	Metastasis-associated protein MTA3 OS=Homo sapiens GN=MTA3 PE=4 SV=1 - [E7EQY4_HUMAN]
Q9Y5M8	47.6	33	11	271	29.6838	9.0415	134.23	1.33433e+07	0.292811	17	61.0873	0.585274	17	42.7581	1.81174	18	32.8296	Signal recognition particle receptor subunit beta OS=Homo sapiens GN=SRPRB PE=1 SV=3 - [SRPRB_HUMAN]
Q13619	21.21	29	15	759	87.6244	8.1333	134.034	8.86362e+06	0.902361	7	11.8583	0.554302	7	7.69608	0.654931	8	8.84231	Cullin-4A OS=Homo sapiens GN=CUL4A PE=1 SV=3 - [CUL4A_HUMAN]
Q92522	28.64	33	8	213	22.4735	10.7554	132.925	1.28135e+07	0.387289	18	22.7614	1.07205	18	24.5815	2.65861	20	16.3284	Histone H1x OS=Homo sapiens GN=H1FX PE=1 SV=1 - [H1X_HUMAN]
O95478	25.77	24	8	260	30.0465	10.272	132.887	1.39701e+07	0.223244	13	16.9135	0.319977	14	13.4483	1.50267	14	14.1698	Ribosome biogenesis protein NSA2 homolog OS=Homo sapiens GN=NSA2 PE=1 SV=1 - [NSA2_HUMAN]
A8K097	33.33	29	11	399	46.0008	8.33838	132.311	1.39553e+07	0.375634	13	12.7413	0.391315	13	11.136	1.07571	14	8.03814	cDNA FLJ78373, highly similar to Homo sapiens PCI domain containing 2, mRNA OS=Homo sapiens PE=2 SV=1 - [A8K097_HUMAN]
Q5JNZ9	14.52	34	7	420	47.2439	5.03369	131.968	8.75902e+07	0.333902	2	9.11166	0.602703	2	10.0731	1.80503	2	19.3172	Retinoblastoma binding protein 7 OS=Homo sapiens GN=RBBP7 PE=2 SV=1 - [Q5JNZ9_HUMAN]
Q96T23	9.58	30	13	1441	163.72	5.0083	131.817	5.88378e+06	0.292907	14	27.7051	0.314416	13	14.4163	1.05239	13	10.5733	Remodeling and spacing factor 1 OS=Homo sapiens GN=RSF1 PE=1 SV=2 - [RSF1_HUMAN]
gi139472880	23.99	32	16	792	88.7479	6.90283	131.062	1.07821e+08	0.01	4	0	1	4	0	100	4	0	ORF61 [Human herpesvirus 8]
Q13838	21.96	31	10	428	48.9599	5.66846	130.54	1.95408e+07	0.214955	5	52.5432	0.228263	5	23.2915	1.02983	6	18.3084	Spliceosome RNA helicase DDX39B OS=Homo sapiens GN=DDX39B PE=1 SV=1 - [DX39B_HUMAN]
Q9H6R0	18.39	28	12	707	78.8238	8.90967	130.49	1.39775e+07	0.315123	13	18.8783	0.464208	13	8.83511	1.39904	13	12.2192	Putative ATP-dependent RNA helicase DHX33 OS=Homo sapiens GN=DHX33 PE=1 SV=2 - [DHX33_HUMAN]
C9JW69	29.57	29	10	372	39.5589	8.36768	130.288	3.48515e+07	0.332565	17	16.0669	0.351213	18	16.0956	1.08052	17	8.82077	Regulator of chromosome condensation (Fragment) OS=Homo sapiens GN=RCC1 PE=4 SV=1 - [C9JW69_HUMAN]
Q9H6F5	34.72	26	10	360	40.2113	10.3306	129.395	4.42768e+07	0.182742	9	86.6636	0.376536	9	53.1728	2.31659	10	44.7109	Coiled-coil domain-containing protein 86 OS=Homo sapiens GN=CCDC86 PE=1 SV=1 - [CCD86_HUMAN]
B3KPS3	28.13	34	10	416	46.2118	5.12256	129.329	1.51478e+07	0.504547	18	56.6252	1.28786	18	15.7666	3.06626	18	82.9789	cDNA FLJ32131 fis, clone PEBLM2000267, highly similar to Tubulin alpha-ubiquitous chain OS=Homo sapiens PE=2 SV=1 - [B3KPS3_HUMAN]
A8KAQ5	24.26	28	9	437	51.4649	10.0083	128.968	4.89163e+07	0.214146	13	31.5268	0.415988	14	29.5149	1.72851	16	15.6301	cDNA FLJ77404, highly similar to Homo sapiens small nuclear ribonucleoprotein 70kDa polypeptide (RNP antigen) (SNRP70), transcript variant 1, mRNA OS=Homo sapiens PE=2 SV=1 - [A8KAQ5_HUMAN]
B3KRS5	21.4	33	8	458	51.9653	5.74463	128.887	5.60343e+07	0.350829	7	12.965	0.637273	7	14.3726	1.8527	7	15.3809	Histone deacetylase OS=Homo sapiens GN=HDAC2 PE=2 SV=1 - [B3KRS5_HUMAN]
O95678	17.6	31	13	551	59.524	7.73779	128.848	4.15634e+07		0			0			0		Keratin, type II cytoskeletal 75 OS=Homo sapiens GN=KRT75 PE=1 SV=2 - [K2C75_HUMAN]
B7Z8M9	17.08	33	5	363	41.1015	8.00146	128.53	1.67309e+07		0			0		3.18379	1		cDNA FLJ58824, highly similar to Periphilin-1 OS=Homo sapiens PE=2 SV=1 - [B7Z8M9_HUMAN]
P68371	28.09	35	10	445	49.799	4.89404	127.944	15872893	0.872773	2	4.34562	1.98174	2	16.7808	2.27063	2	12.3677	Tubulin beta-4B chain OS=Homo sapiens GN=TUBB4B PE=1 SV=1 - [TBB4B_HUMAN]
A8K590	21.08	29	13	702	76.0027	7.75244	127.709	1.61468e+07	0.492838	13	17.7603	0.564695	13	9.64898	1.09136	13	10.1032	cDNA FLJ77456, highly similar to Homo sapiens interleukin enhancer binding factor 3, 90kDa (ILF3), transcript variant 2, mRNA OS=Homo sapiens PE=2 SV=1 - [A8K590_HUMAN]
Q12873	6.45	21	10	2000	226.45	7.29834	126.735	2.64504e+07	0.626287	5	48.0812	0.224857	6	54.0342	0.507385	5	7.27357	Chromodomain-helicase-DNA-binding protein 3 OS=Homo sapiens GN=CHD3 PE=1 SV=3 - [CHD3_HUMAN]
C0IMW7	41.98	32	10	293	34.369	5.26221	126.247	2.00215e+07	0.643789	15	9.74268	0.704241	14	15.5788	1.13772	15	11.2227	SWI/SNF-related matrix-associated actin-dependent regulator of chromatin subfamily E member 1 OS=Homo sapiens GN=SMARCE1 PE=2 SV=1 - [C0IMW7_HUMAN]
A1A693	18.84	27	14	913	99.5179	9.90576	126.222	1.46277e+07	0.176376	15	29.1681	0.41154	15	22.9113	2.28945	15	15.2429	RNA binding motif protein 15 isoform L2 OS=Homo sapiens GN=RBM15 PE=2 SV=1 - [A1A693_HUMAN]
Q13601	21.26	28	9	381	43.6377	9.77393	125.585	4.27411e+07	0.403725	11	17.2719	0.470284	11	9.57221	1.20577	13	22.0249	KRR1 small subunit processome component homolog OS=Homo sapiens GN=KRR1 PE=1 SV=4 - [KRR1_HUMAN]
Q9NW13	19.37	29	13	759	85.6847	9.21729	125.477	1.21612e+07	0.464078	12	18.6518	0.717493	12	19.0852	1.52344	13	16.46	RNA-binding protein 28 OS=Homo sapiens GN=RBM28 PE=1 SV=3 - [RBM28_HUMAN]
P46781	41.24	33	11	194	22.5776	10.6528	124.841	5.59639e+07	0.385269	17	22.9244	0.485709	17	21.1436	1.18922	18	14.1563	40S ribosomal protein S9 OS=Homo sapiens GN=RPS9 PE=1 SV=3 - [RS9_HUMAN]
F8W181	33.19	30	10	226	25.8758	10.6675	124.445	4.86974e+07	0.247466	12	19.6108	0.481832	12	24.2842	1.83886	15	12.5645	60S ribosomal protein L6 (Fragment) OS=Homo sapiens GN=RPL6 PE=3 SV=1 - [F8W181_HUMAN]
O00148	19.44	28	9	427	49.098	5.68115	122.744	1.81683e+07	0.236144	6	276.838	0.104875	5	26737.4	0.656522	5	2.27634e+10	ATP-dependent RNA helicase DDX39A OS=Homo sapiens GN=DDX39A PE=1 SV=2 - [DX39A_HUMAN]
Q9UKN8	15.45	25	11	822	91.9235	6.65381	121.922	1.02638e+07	0.404316	13	23.1592	0.495823	13	17.7121	1.14495	15	16.8556	General transcription factor 3C polypeptide 4 OS=Homo sapiens GN=GTF3C4 PE=1 SV=2 - [TF3C4_HUMAN]
B7ZBD0	6.6	23	18	3212	367.586	5.21143	121.63	2.55097e+06	0.24641	14	83.5003	0.149974	14	97.8347	0.743458	18	30.2367	Spectrin repeat containing, nuclear envelope 1 OS=Homo sapiens GN=SYNE1 PE=4 SV=1 - [B7ZBD0_HUMAN]
P36578	26.93	26	12	427	47.6674	11.063	121.531	3.31379e+07	0.34936	18	13.2382	0.849303	18	26.2361	2.22816	18	7.95101	60S ribosomal protein L4 OS=Homo sapiens GN=RPL4 PE=1 SV=5 - [RL4_HUMAN]
Q13547	22.2	31	10	482	55.0677	5.47803	121.44	6.38814e+07	0.452625	8	17.9384	0.553337	8	14.918	1.11829	8	11.2201	Histone deacetylase 1 OS=Homo sapiens GN=HDAC1 PE=1 SV=1 - [HDAC1_HUMAN]
P13010	19.54	26	13	732	82.6523	5.80811	121.341	1.54277e+07	0.81944	12	9.77356	0.72169	12	8.99478	0.863358	12	6.84379	X-ray repair cross-complementing protein 5 OS=Homo sapiens GN=XRCC5 PE=1 SV=3 - [XRCC5_HUMAN]
O60293	9.75	24	16	1989	226.214	8.1333	121.141	3.35552e+06	0.163843	16	39.0656	0.265425	16	30.0799	1.56287	17	9.91716	Zinc finger C3H1 domain-containing protein OS=Homo sapiens GN=ZFC3H1 PE=1 SV=3 - [ZC3H1_HUMAN]
Q9Y6D9	27.72	30	17	718	83.0156	5.92236	121.042	5.71765e+06	0.713689	14	12.2797	1.28374	14	13.1848	1.63175	16	14.0446	Mitotic spindle assembly checkpoint protein MAD1 OS=Homo sapiens GN=MAD1L1 PE=1 SV=2 - [MD1L1_HUMAN]
H3BV80	14.69	28	3	211	24.518	11.8979	120.939	4.13995e+06	0.145861	15	113.762	0.20526	15	122.182	1.17645	16	23.8569	RNA-binding protein with serine-rich domain 1 OS=Homo sapiens GN=RNPS1 PE=4 SV=1 - [H3BV80_HUMAN]
J3KS05	31.03	35	6	174	20.115	5.021	120.558	5.32332e+07	0.331718	10	26.0813	0.382215	10	18.1622	1.15431	12	9.72093	Chromobox protein homolog 1 (Fragment) OS=Homo sapiens GN=CBX1 PE=4 SV=1 - [J3KS05_HUMAN]
H0Y7P1	11.28	26	19	2127	237.297	6.93213	120.457	4.98567e+06	0.260201	15	14.7033	0.39389	15	15.5792	1.59289	18	10.1982	Mediator of RNA polymerase II transcription subunit 12 (Fragment) OS=Homo sapiens GN=MED12 PE=4 SV=1 - [H0Y7P1_HUMAN]
Q69YN4	10.1	23	14	1812	201.898	5.0083	120.367	4.82017e+06	0.258046	12	32.5654	0.436771	12	22.1518	1.53819	15	4.35898	Protein virilizer homolog OS=Homo sapiens GN=KIAA1429 PE=1 SV=2 - [VIR_HUMAN]
Q12824	17.4	29	6	385	44.1132	6.22705	119.898	9.52156e+06	0.696636	13	9.4369	0.777342	13	17.6323	1.17486	13	12.2861	SWI/SNF-related matrix-associated actin-dependent regulator of chromatin subfamily B member 1 OS=Homo sapiens GN=SMARCB1 PE=1 SV=2 - [SNF5_HUMAN]
B2R8Y6	8.18	33	10	1162	133.976	5.33838	119.63	7.10395e+06	0.340424	10	28.8638	0.336453	9	32.8863	1.08705	9	5.37749	cDNA, FLJ94121, highly similar to Homo sapiens stromal antigen 2 (STAG2), mRNA OS=Homo sapiens PE=2 SV=1 - [B2R8Y6_HUMAN]
P35250	37.29	24	13	354	39.1321	6.44287	119.613	3.10658e+07	0.256767	14	23.0686	0.536299	14	13.0117	2.05569	17	20.6911	Replication factor C subunit 2 OS=Homo sapiens GN=RFC2 PE=1 SV=3 - [RFC2_HUMAN]
Q6P275	9.17	28	11	1221	140.001	5.45264	119.196	7.27047e+06	0.505818	5	14.8249	0.516733	5	17.1337	1.01035	5	4.08974	Cohesin subunit SA-1 OS=Homo sapiens GN=STAG1 PE=2 SV=1 - [Q6P275_HUMAN]
P49959	17.66	30	12	708	80.5433	5.89697	118.819	1.27631e+07	0.431162	11	28.2192	0.599866	11	21.9487	1.34216	14	16.6568	Double-strand break repair protein MRE11A OS=Homo sapiens GN=MRE11A PE=1 SV=3 - [MRE11_HUMAN]
B2R659	19.57	33	12	736	79.5623	8.89502	118.47	7.76078e+06	1.67704	17	40.732	1.43502	18	21.3787	0.87525	16	24.4071	cDNA, FLJ92803, highly similar to Homo sapiens hydroxysteroid (17-beta) dehydrogenase 4 (HSD17B4), mRNA OS=Homo sapiens PE=2 SV=1 - [B2R659_HUMAN]
P55769	40.63	31	6	128	14.1646	8.45557	118.388	2.02401e+08	0.617935	15	8.06765	0.768694	15	7.28166	1.22264	15	7.92848	NHP2-like protein 1 OS=Homo sapiens GN=NHP2L1 PE=1 SV=3 - [NH2L1_HUMAN]
P05141	31.54	27	11	298	32.8312	9.68604	118.361	2.27431e+07	0.963415	4	9.73571	0.97792	4	8.86913	1.00028	4	2.17417	ADP/ATP translocase 2 OS=Homo sapiens GN=SLC25A5 PE=1 SV=7 - [ADT2_HUMAN]
Q9NQ55	14.8	22	5	473	53.1608	10.1255	118.058	4.38496e+07	0.246177	7	8.21142	0.405957	6	13.9035	1.6425	6	4.37581	Suppressor of SWI4 1 homolog OS=Homo sapiens GN=PPAN PE=1 SV=1 - [SSF1_HUMAN]
Q9H501	12.1	28	11	851	98.735	5.10986	117.841	7.21437e+06	0.179161	18	22.804	0.385979	17	17.3213	2.13023	20	9.20842	ESF1 homolog OS=Homo sapiens GN=ESF1 PE=1 SV=1 - [ESF1_HUMAN]
P49411	22.57	29	9	452	49.5102	7.60596	117.673	1.28946e+07	0.538105	16	17.7669	0.656915	16	14.1499	1.20384	16	10.8537	Elongation factor Tu, mitochondrial OS=Homo sapiens GN=TUFM PE=1 SV=2 - [EFTU_HUMAN]
P62269	39.47	29	8	152	17.7079	10.9897	116.445	5.55036e+07	0.181403	17	31.2801	0.589072	17	28.5728	3.04207	17	33.3719	40S ribosomal protein S18 OS=Homo sapiens GN=RPS18 PE=1 SV=3 - [RS18_HUMAN]
Q15022	20.84	26	13	739	83.0026	8.80713	116.052	1.34519e+07	0.29096	14	22.6346	0.592048	14	22.154	1.91936	14	6.88522	Polycomb protein SUZ12 OS=Homo sapiens GN=SUZ12 PE=1 SV=3 - [SUZ12_HUMAN]
P19012	13.38	24	7	456	49.1811	4.76709	115.668	5.17163e+07		0			0			0		Keratin, type I cytoskeletal 15 OS=Homo sapiens GN=KRT15 PE=1 SV=3 - [K1C15_HUMAN]
P37198	17.24	24	9	522	53.2225	5.31299	115.416	4.6079e+07	0.473308	10	8.33737	0.540899	10	11.2423	1.14264	10	7.66735	Nuclear pore glycoprotein p62 OS=Homo sapiens GN=NUP62 PE=1 SV=3 - [NUP62_HUMAN]
A2I829	24.71	22	14	599	67.4082	8.86572	115.387	2.48277e+07	0.330685	15	12.621	0.518274	15	11.3392	1.55574	15	8.19153	NF-kappaB repressing factor (Fragment) OS=Homo sapiens GN=NKRF PE=2 SV=1 - [A2I829_HUMAN]
Q86UE4	24.91	31	10	582	63.7988	9.31982	115.376	1.19562e+07	0.545349	11	26.4089	0.538054	11	17.2865	0.973109	11	11.696	Protein LYRIC OS=Homo sapiens GN=MTDH PE=1 SV=2 - [LYRIC_HUMAN]
P84090	36.54	22	4	104	12.251	5.92236	115.143	1.33692e+08	0.359541	10	12.8314	0.478589	9	8.80959	1.30867	9	4.33916	Enhancer of rudimentary homolog OS=Homo sapiens GN=ERH PE=1 SV=1 - [ERH_HUMAN]
Q9Y483	15.85	23	7	593	67.0627	8.71924	114.638	1.07953e+07	0.313003	12	20.3419	0.62789	12	25.0714	2.08146	13	10.4505	Metal-response element-binding transcription factor 2 OS=Homo sapiens GN=MTF2 PE=1 SV=2 - [MTF2_HUMAN]
Q96QD9	26.42	28	10	318	35.7964	11.7808	114.521	1.07896e+07	0.186596	14	63.6213	0.331856	14	55.8954	1.79292	15	5.14048	UAP56-interacting factor OS=Homo sapiens GN=FYTTD1 PE=1 SV=3 - [UIF_HUMAN]
Q53HL2	40.71	28	10	280	31.3038	9.86182	114.173	3.04433e+07	0.0954574	12	21.9553	0.294732	12	21.9839	3.05236	15	13.8145	Borealin OS=Homo sapiens GN=CDCA8 PE=1 SV=2 - [BOREA_HUMAN]
Q9NV31	20.65	24	3	184	21.8366	9.49561	114.138	1.07729e+07	0.245221	11	30.7544	0.451955	11	35.6415	1.45514	11	15.6468	U3 small nucleolar ribonucleoprotein protein IMP3 OS=Homo sapiens GN=IMP3 PE=1 SV=1 - [IMP3_HUMAN]
P39023	21.09	25	8	403	46.0798	10.1841	114.036	8.7846e+07	0.392614	14	29.9519	0.85999	14	15.1026	2.18631	15	14.0738	60S ribosomal protein L3 OS=Homo sapiens GN=RPL3 PE=1 SV=2 - [RL3_HUMAN]
B2R5Y4	17.95	22	9	557	65.5777	6.63916	113.438	2.69723e+07	0.24218	11	20.2699	0.409203	11	17.3396	1.68989	12	13.329	cDNA, FLJ92684, highly similar to Homo sapiens IK cytokine, down-regulator of HLA II (IK), mRNA OS=Homo sapiens PE=2 SV=1 - [B2R5Y4_HUMAN]
P12236	31.21	29	10	298	32.8452	9.74463	113.222	2.23137e+07	0.956201	3	6.40793	1.08083	3	20.0328	1.13034	3	7.56188	ADP/ATP translocase 3 OS=Homo sapiens GN=SLC25A6 PE=1 SV=4 - [ADT3_HUMAN]
J3QR07	18.23	24	11	735	85.5358	6.22705	112.922	2.38075e+07	0.131197	16	63.8123	0.2052	17	55.9901	1.50344	16	26.1552	YTH domain-containing protein 1 OS=Homo sapiens GN=YTHDC1 PE=4 SV=1 - [J3QR07_HUMAN]
B3KN45	24.93	27	16	690	78.1424	5.07178	112.819	2.05092e+07	0.36841	15	26.1921	0.468778	15	21.1754	1.15837	15	9.34783	cDNA FLJ13521 fis, clone PLACE1005876, highly similar to Cleavage and polyadenylation specificity factor 100 kDa subunit OS=Homo sapiens PE=2 SV=1 - [B3KN45_HUMAN]
P30050	33.94	33	4	165	17.8075	9.42236	112.429	1.06641e+08	0.36403	12	17.7595	0.61063	12	14.8109	1.62808	14	9.34857	60S ribosomal protein L12 OS=Homo sapiens GN=RPL12 PE=1 SV=1 - [RL12_HUMAN]
P18583	7.17	23	12	2426	263.664	5.64307	112.412	1.64686e+07	0.109351	12	42.9427	0.178496	12	26.9628	1.58613	15	9.6922	Protein SON OS=Homo sapiens GN=SON PE=1 SV=4 - [SON_HUMAN]
Q9NWT1	25	28	8	392	43.9359	8.90967	111.602	1.53181e+07	0.414269	15	14.8627	0.702344	14	9.5817	1.71082	14	18.6005	p21-activated protein kinase-interacting protein 1 OS=Homo sapiens GN=PAK1IP1 PE=1 SV=2 - [PK1IP_HUMAN]
Q9NWH9	7.06	13	6	1034	117.079	7.86963	111.538	9.06878e+06	0.347593	7	40.4114	0.424428	7	18.3869	1.40414	7	18.3297	SAFB-like transcription modulator OS=Homo sapiens GN=SLTM PE=1 SV=2 - [SLTM_HUMAN]
F8WCP0	0.54	2	2	8525	986.059	8.99756	111.392	6.05035e+06		0			0			0		Nebulin OS=Homo sapiens GN=NEB PE=4 SV=1 - [F8WCP0_HUMAN]
C6EMX8	23.92	22	15	719	81.2285	6.32861	111.318	2.04873e+07	0.51538	14	17.7796	0.603893	13	29.3934	1.10523	13	16.5966	HsMcm7 OS=Homo sapiens PE=2 SV=1 - [C6EMX8_HUMAN]
Q9HCD5	20.03	26	9	579	65.4965	9.59814	110.463	2.02353e+07	0.266529	17	17.2536	0.373508	17	18.0572	1.40317	17	12.5749	Nuclear receptor coactivator 5 OS=Homo sapiens GN=NCOA5 PE=1 SV=2 - [NCOA5_HUMAN]
Q9NQZ2	16.91	24	9	479	54.5251	5.61768	110.455	3.54595e+07	0.370916	12	25.8669	0.501951	12	14.8091	1.26631	12	16.77	Something about silencing protein 10 OS=Homo sapiens GN=UTP3 PE=1 SV=1 - [SAS10_HUMAN]
Q9HCK8	8.99	19	17	2581	290.338	6.46826	110.392	4.43759e+06	0.0535421	7	223.534	0.25875	7	133.959	4.30161	11	31.5934	Chromodomain-helicase-DNA-binding protein 8 OS=Homo sapiens GN=CHD8 PE=1 SV=5 - [CHD8_HUMAN]
H7BXF4	23.42	29	16	837	94.5248	8.26514	109.925	1.97248e+07	0.261603	13	20.9849	0.329242	14	9.19879	1.29307	13	14.039	Sphingomyelin phosphodiesterase 4 OS=Homo sapiens GN=SMPD4 PE=4 SV=1 - [H7BXF4_HUMAN]
J3QK86	6.89	16	10	1873	207.686	6.66846	109.871	1.22339e+08	0.130905	10	40.2776	0.294124	11	29.6095	2.04277	11	31.4983	Bromodomain adjacent to zinc finger domain protein 2A OS=Homo sapiens GN=BAZ2A PE=4 SV=1 - [J3QK86_HUMAN]
B4DDX2	11.82	21	5	423	46.4303	8.80713	109.668	1.69935e+08	0.354668	12	27.0205	0.732909	12	17.2361	2.24586	12	15.0491	cDNA FLJ54590, highly similar to KH domain-containing, RNA-binding, signaltransduction-associated protein 1 OS=Homo sapiens PE=2 SV=1 - [B4DDX2_HUMAN]
Q08ES8	22.6	29	5	177	20.0816	9.59814	109.575	1.12277e+08	0.219629	15	45.5951	0.596277	15	18.3694	2.47138	16	38.1333	Cell growth-inhibiting protein 34 OS=Homo sapiens PE=2 SV=1 - [Q08ES8_HUMAN]
P55795	14.48	30	5	449	49.2323	6.30322	109.221	7.33988e+07		0			0			0		Heterogeneous nuclear ribonucleoprotein H2 OS=Homo sapiens GN=HNRNPH2 PE=1 SV=1 - [HNRH2_HUMAN]
Q00610	10.45	22	15	1675	191.493	5.69385	108.955	4.69978e+06	1.60732	12	29.0829	2.89049	12	26.1027	2.14705	12	32.0607	Clathrin heavy chain 1 OS=Homo sapiens GN=CLTC PE=1 SV=5 - [CLH1_HUMAN]
Q8NFH4	30.06	27	7	326	36.684	5.92236	108.923	2.6354e+07	0.451729	13	15.146	0.568369	13	7.46185	1.36785	13	16.4913	Nucleoporin Nup37 OS=Homo sapiens GN=NUP37 PE=1 SV=1 - [NUP37_HUMAN]
P62241	36.54	24	7	208	24.1902	10.3159	108.841	1.86625e+07	0.229798	10	22.8338	0.240144	10	19.2832	1.09733	10	16.4306	40S ribosomal protein S8 OS=Homo sapiens GN=RPS8 PE=1 SV=2 - [RS8_HUMAN]
B4E0Q4	12.68	22	10	946	104.318	7.48877	108.491	1.33087e+07	0.332689	9	21.7959	0.359736	10	31.8724	1.23386	10	11.2796	Suppressor of Ty 5 homolog (S. cerevisiae), isoform CRA_a OS=Homo sapiens GN=SUPT5H PE=2 SV=1 - [B4E0Q4_HUMAN]
P31689	23.93	23	8	397	44.8395	7.07861	108.249	2.70755e+07	0.386561	11	36.2842	1.57368	11	35.6732	4.15845	12	22.3182	DnaJ homolog subfamily A member 1 OS=Homo sapiens GN=DNAJA1 PE=1 SV=2 - [DNJA1_HUMAN]
Q9BWF3	42.86	28	15	364	40.2887	7.07861	107.935	4.061e+07	0.0296758	2	353.19	0.136089	2	875.623	6.49307	2	4.20414	RNA-binding protein 4 OS=Homo sapiens GN=RBM4 PE=1 SV=1 - [RBM4_HUMAN]
Q86YP4	25.91	28	11	633	68.0205	9.93506	107.815	1.56469e+07	0.257143	13	37.7699	0.50473	14	23.7487	1.71369	13	33.8519	Transcriptional repressor p66-alpha OS=Homo sapiens GN=GATAD2A PE=1 SV=1 - [P66A_HUMAN]
Q99549	14.19	26	10	860	97.1228	6.06201	107.744	7.85177e+06	0.348097	14	57.0691	0.469508	15	37.7386	1.07234	14	18.9914	M-phase phosphoprotein 8 OS=Homo sapiens GN=MPHOSPH8 PE=1 SV=2 - [MPP8_HUMAN]
K7ERE3	15.18	21	7	415	45.2322	4.80518	107.611	3.62609e+07		0			0			0		Keratin, type I cytoskeletal 13 OS=Homo sapiens GN=KRT13 PE=4 SV=1 - [K7ERE3_HUMAN]
Q5VWN6	7.49	19	14	2430	268.675	5.89697	107.606	4.82619e+06	0.126548	13	36.4981	0.211435	13	29.6547	1.59147	14	16.3605	Protein FAM208B OS=Homo sapiens GN=FAM208B PE=1 SV=1 - [F208B_HUMAN]
Q6DKI1	32.93	22	7	246	28.6431	10.5063	107.053	4.15474e+07	0.268528	11	17.3892	0.449094	11	16.6978	1.6593	12	8.02054	60S ribosomal protein L7-like 1 OS=Homo sapiens GN=RPL7L1 PE=1 SV=1 - [RL7L_HUMAN]
Q9NQS7	16.12	22	9	918	105.365	9.43701	106.977	1.40643e+07	0.039024	14	293.513	0.206127	13	117.366	3.22867	15	39.7611	Inner centromere protein OS=Homo sapiens GN=INCENP PE=1 SV=3 - [INCE_HUMAN]
Q9UGU0	11.22	28	16	1960	211.641	9.0415	106.618	4.86032e+06	0.295778	17	41.6644	0.238103	17	57.3518	0.966157	19	20.9711	Transcription factor 20 OS=Homo sapiens GN=TCF20 PE=1 SV=3 - [TCF20_HUMAN]
Q8IYB3	7.52	24	6	904	102.274	11.8394	105.918	1.23336e+07	0.11721	10	91.1877	0.222435	9	88.2047	1.46762	12	19.4678	Serine/arginine repetitive matrix protein 1 OS=Homo sapiens GN=SRRM1 PE=1 SV=2 - [SRRM1_HUMAN]
H9A532	5.07	20	11	3038	337.511	6.27783	105.916	1.94505e+06	0.0960361	8	67.9946	0.213896	8	335.335	1.72663	11	32.2348	BCL6 corepressor-cyclin B3 fusion protein OS=Homo sapiens PE=2 SV=1 - [H9A532_HUMAN]
B4DQG8	22.76	22	7	457	51.8292	9.53955	105.416	9.24509e+06	0.385133	7	9.50151	0.479699	7	20.4415	1.26718	9	13.86	cDNA FLJ54124, highly similar to DNA methyltransferase 1-associated protein 1 OS=Homo sapiens PE=2 SV=1 - [B4DQG8_HUMAN]
P35232	32.72	27	9	272	29.7859	5.75732	105.399	3.75194e+07	1.42384	15	11.5335	1.75104	15	7.15758	1.19127	15	14.4828	Prohibitin OS=Homo sapiens GN=PHB PE=1 SV=1 - [PHB_HUMAN]
G3V0E8	26.1	30	6	318	33.4753	8.23584	105.152	2.63951e+07	0.382855	9	43.9944	0.663817	8	26.5983	1.66488	8	17.4998	Poly(RC) binding protein 2, isoform CRA_f OS=Homo sapiens GN=PCBP2 PE=4 SV=1 - [G3V0E8_HUMAN]
Q7L014	11.83	16	10	1031	117.29	9.29053	105.035	5.39125e+06	0.137809	10	30.2495	0.252553	10	26.2119	1.76913	11	10.0656	Probable ATP-dependent RNA helicase DDX46 OS=Homo sapiens GN=DDX46 PE=1 SV=2 - [DDX46_HUMAN]
E9PAU2	19.58	27	13	756	79.5292	8.92432	104.797	1.72966e+07	0.505289	12	39.5116	0.634061	12	11.5117	1.30117	14	22.07	Ribonucleoprotein PTB-binding 1 OS=Homo sapiens GN=RAVER1 PE=4 SV=1 - [E9PAU2_HUMAN]
B4DII5	20.45	24	9	533	59.6033	5.0083	104.637	7.28133e+06	0.190901	3	22.0109	0.39969	3	50.379	2.0937	3	7.2757	Importin subunit alpha OS=Homo sapiens PE=2 SV=1 - [B4DII5_HUMAN]
Q96EU6	32.82	26	8	259	29.8049	10.1694	104.018	6.79819e+06	0.18311	13	46.3226	0.599984	12	34.5493	2.87982	14	19.7773	Ribosomal RNA processing protein 36 homolog OS=Homo sapiens GN=RRP36 PE=1 SV=1 - [RRP36_HUMAN]
P14868	31.54	25	13	501	57.1	6.55127	103.912	6.69912e+06	1.07763	13	15.4447	0.891011	13	5.20263	0.763765	13	8.48933	Aspartate--tRNA ligase, cytoplasmic OS=Homo sapiens GN=DARS PE=1 SV=2 - [SYDC_HUMAN]
B2RA56	24.46	26	10	552	61.72	7.48877	103.805	2.84502e+06	0.620282	13	22.2865	0.826333	12	16.7057	1.31379	12	11.0807	cDNA, FLJ94705, highly similar to Homo sapiens nicalin (LOC56926), mRNA OS=Homo sapiens PE=2 SV=1 - [B2RA56_HUMAN]
Q9C0J8	9.81	24	10	1336	145.799	9.17334	103.636	1.61189e+07	0.42545	11	61.8337	0.553316	11	22.3213	1.22891	12	26.711	pre-mRNA 3' end processing protein WDR33 OS=Homo sapiens GN=WDR33 PE=1 SV=2 - [WDR33_HUMAN]
Q5TBP5	12.12	26	9	949	97.3084	10.1255	103.468	5.44228e+06	0.45827	8	20.9908	0.465407	8	14.5512	0.979724	11	10.6193	TAF4 RNA polymerase II, TATA box binding protein (TBP)-associated factor, 135kDa (Fragment) OS=Homo sapiens GN=TAF4 PE=2 SV=1 - [Q5TBP5_HUMAN]
B2RDZ9	23.02	25	6	291	31.8542	5.2749	102.599	8.20561e+06	0.422316	10	15.7175	0.631005	10	12.6523	1.43059	11	3.35433	cDNA, FLJ96850 OS=Homo sapiens PE=2 SV=1 - [B2RDZ9_HUMAN]
Q6UXN9	27.48	19	8	313	35.0565	7.69385	102.427	1.08401e+07	0.645923	10	12.2023	0.928065	10	11.9616	1.36254	10	11.0005	WD repeat-containing protein 82 OS=Homo sapiens GN=WDR82 PE=1 SV=1 - [WDR82_HUMAN]
D3DS96	10.1	22	12	1555	178.463	6.63916	102.211	5.83606e+06	0.211004	12	36.3637	0.348672	12	29.3545	1.50736	13	15.4558	Bromodomain adjacent to zinc finger domain, 1A, isoform CRA_c OS=Homo sapiens GN=BAZ1A PE=4 SV=1 - [D3DS96_HUMAN]
Q9BYW2	7.37	20	15	2564	287.418	6.13818	102.066	4.03401e+06	0.0550821	9	158.763	0.113912	9	97.6461	1.68512	13	17.8757	Histone-lysine N-methyltransferase SETD2 OS=Homo sapiens GN=SETD2 PE=1 SV=3 - [SETD2_HUMAN]
Q6PKC2	19.92	25	4	236	26.9988	8.20654	101.605	6.26856e+06	0.127206	13	71.0149	0.245972	13	54.4533	1.63353	16	23.4764	CROP protein (Fragment) OS=Homo sapiens GN=CROP PE=2 SV=1 - [Q6PKC2_HUMAN]
B4E0K0	21.82	24	8	440	46.0404	8.45557	101.055	2.41414e+07	0.46925	12	18.9517	0.51497	11	11.2421	1.1292	12	33.3209	cDNA FLJ52820, highly similar to Nucleoporin p58/p45 OS=Homo sapiens PE=2 SV=1 - [B4E0K0_HUMAN]
A8K2H9	14.41	20	7	458	49.4863	4.91943	100.845	1.36966e+07		0			0			0		cDNA FLJ78503, highly similar to Homo sapiens keratin 13 (KRT13), transcript variant 1, mRNA OS=Homo sapiens PE=2 SV=1 - [A8K2H9_HUMAN]
B3LEU8	22.29	24	13	673	75.3915	8.98291	100.761	2.28746e+07	0.365031	15	21.5649	0.350278	15	30.2398	1.10799	15	20.9056	TMEM214 protein (Fragment) OS=Homo sapiens GN=TMEM214 PE=2 SV=1 - [B3LEU8_HUMAN]
B0LM41	36.28	24	9	339	37.0111	8.48486	100.75	4.18854e+07		0			0			0		Protein RBM14-RBM4 OS=Homo sapiens GN=RBM14/RBM4 fusion PE=2 SV=1 - [B0LM41_HUMAN]
Q7Z3D7	15.48	25	14	995	110.271	6.21436	100.742	2.05858e+07	0.286722	11	30.7542	0.454436	11	22.7752	1.37842	14	18.6473	Putative uncharacterized protein DKFZp686E2459 OS=Homo sapiens GN=DKFZp686E2459 PE=2 SV=1 - [Q7Z3D7_HUMAN]
P61326	41.78	25	5	146	17.1528	6.11279	100.486	1.26176e+08	0.262545	13	26.3161	0.379189	13	38.0226	1.44074	14	18.7355	Protein mago nashi homolog OS=Homo sapiens GN=MAGOH PE=1 SV=1 - [MGN_HUMAN]
Q86TI1	22.73	19	6	330	37.142	9.29053	100.373	1.96803e+07	0.236583	1		0.31654	1		1.33797	1		Putative uncharacterized protein NUP98/HOXC13 (Fragment) OS=Homo sapiens GN=NUP98/HOXC13 PE=2 SV=1 - [Q86TI1_HUMAN]
Q09161	17.59	25	14	790	91.7805	6.43018	100.296	1.55942e+07	0.353496	13	18.4217	0.542935	13	12.1454	1.4977	15	14.7784	Nuclear cap-binding protein subunit 1 OS=Homo sapiens GN=NCBP1 PE=1 SV=1 - [NCBP1_HUMAN]
B3KMB1	11.36	16	12	1197	135.517	8.42627	100.209	4.29556e+06	0.284836	12	14.4131	0.699619	12	22.5203	2.44587	12	9.23469	Structural maintenance of chromosomes protein OS=Homo sapiens PE=2 SV=1 - [B3KMB1_HUMAN]
Q9BXP5	14.38	20	12	876	100.604	5.96045	100.111	1.18449e+07	0.240076	10	32.614	0.464645	10	15.4153	1.91739	12	9.03642	Serrate RNA effector molecule homolog OS=Homo sapiens GN=SRRT PE=1 SV=1 - [SRRT_HUMAN]
C9J9K3	29.92	27	7	264	29.487	5.24951	99.893	1.62344e+07	0.566833	11	36.0989	1.01022	9	16.5367	1.61863	9	30.0161	40S ribosomal protein SA (Fragment) OS=Homo sapiens GN=RPSA PE=3 SV=1 - [C9J9K3_HUMAN]
P38432	14.24	26	7	576	62.5699	9.0708	99.7748	6.02701e+06	0.148442	12	114.402	0.199642	12	136.3	1.08024	17	33.7013	Coilin OS=Homo sapiens GN=COIL PE=1 SV=1 - [COIL_HUMAN]
B2R6L0	22.7	27	8	445	49.8649	4.89404	99.2229	1.2977e+07		0			0			0		cDNA, FLJ93005, highly similar to Homo sapiens tubulin, beta polypeptide (TUBB), mRNA OS=Homo sapiens PE=2 SV=1 - [B2R6L0_HUMAN]
B4DSE1	23.03	22	12	621	69.7131	8.19189	99.0065	1.1526e+07	0.282698	10	13.5035	0.513178	10	8.58622	1.84988	10	11.8947	cDNA FLJ55364, highly similar to CRSP complex subunit 6 OS=Homo sapiens PE=2 SV=1 - [B4DSE1_HUMAN]
P51610	5.55	22	8	2035	208.602	7.45947	98.7949	5.86429e+06	0.285142	13	23.4992	0.376298	13	14.5225	1.31546	13	18.9546	Host cell factor 1 OS=Homo sapiens GN=HCFC1 PE=1 SV=2 - [HCFC1_HUMAN]
A8KA83	31.82	28	7	242	27.3	8.6167	98.709	1.05002e+07	0.392751	9	19.4932	0.507499	9	18.1534	1.20669	11	6.41532	cDNA FLJ78586, highly similar to Homo sapiens VAMP (vesicle-associated membrane protein)-associated protein A, 33kDa (VAPA), mRNA OS=Homo sapiens PE=2 SV=1 - [A8KA83_HUMAN]
B7ZM82	18.34	25	13	965	102.914	9.5249	98.5275	8.60735e+06	0.345289	16	31.7401	0.423188	17	28.2001	1.16185	16	23.5464	Protein Wiz OS=Homo sapiens GN=WIZ PE=2 SV=1 - [B7ZM82_HUMAN]
F5GWK3	23.45	25	8	371	41.1055	7.98682	98.494	3.62976e+07	0.315282	12	23.6287	0.484368	12	23.3915	1.55305	13	11.1229	Pre-mRNA-splicing factor RBM22 OS=Homo sapiens GN=RBM22 PE=4 SV=1 - [F5GWK3_HUMAN]
P78346	26.87	29	7	268	29.3027	8.90967	98.4295	1.72112e+07	0.325988	13	27.5341	0.482897	13	32.4391	1.54844	14	11.9153	Ribonuclease P protein subunit p30 OS=Homo sapiens GN=RPP30 PE=1 SV=1 - [RPP30_HUMAN]
Q5T8P6	10.33	21	9	1007	113.527	9.15869	96.9415	7.82031e+06	0.191399	8	34.9535	0.292724	8	20.101	1.43206	10	21.5128	RNA-binding protein 26 OS=Homo sapiens GN=RBM26 PE=1 SV=3 - [RBM26_HUMAN]
Q13724	12.9	18	9	837	91.8606	8.89502	96.8927	8.74503e+06	0.661194	11	13.5797	0.825872	11	5.31391	1.2792	11	13.4731	Mannosyl-oligosaccharide glucosidase OS=Homo sapiens GN=MOGS PE=1 SV=5 - [MOGS_HUMAN]
Q6I9Y2	46.08	25	10	204	23.728	5.66846	96.6032	1.76694e+07	0.471605	10	21.7146	0.412122	10	11.4219	0.871858	12	12.6469	THO complex subunit 7 homolog OS=Homo sapiens GN=THOC7 PE=1 SV=3 - [THOC7_HUMAN]
P62917	21.4	20	7	257	28.0073	11.0337	96.1685	2.8455e+07	0.372242	14	28.737	1.0945	12	14.3624	3.01836	12	10.1286	60S ribosomal protein L8 OS=Homo sapiens GN=RPL8 PE=1 SV=2 - [RL8_HUMAN]
B2R7I1	15.6	23	6	423	44.858	9.20264	95.9757	7.39406e+06	0.512409	10	20.8696	0.702482	11	30.7745	1.37228	10	17.6414	cDNA, FLJ93452, highly similar to Homo sapiens nucleoporin like 2 (NUPL2), mRNA OS=Homo sapiens PE=2 SV=1 - [B2R7I1_HUMAN]
Q8TDD1	12.49	22	12	881	98.5342	10.0229	95.6103	1.19143e+07	0.367404	11	16.6948	0.40737	11	14.003	1.19324	13	20.1256	ATP-dependent RNA helicase DDX54 OS=Homo sapiens GN=DDX54 PE=1 SV=2 - [DDX54_HUMAN]
B4DQX0	18.05	20	10	604	67.068	9.49561	95.1587	5.95527e+06	0.65941	9	13.5974	2.96255	9	14.05	4.49272	9	24.946	cDNA FLJ59219, highly similar to Poly(A)-binding protein 1 OS=Homo sapiens PE=2 SV=1 - [B4DQX0_HUMAN]
B4DZQ5	13.29	23	12	993	115.36	10.272	95.0924	5.8164e+06	0.177077	8	39.6152	0.272943	8	35.1959	1.24917	13	14.2206	cDNA FLJ51417, highly similar to Serine/threonine-protein kinase PRP4 homolog (EC 2.7.11.1) OS=Homo sapiens PE=2 SV=1 - [B4DZQ5_HUMAN]
Q15059	10.61	19	8	726	79.4921	9.36377	95.076	1.31276e+07	0.203144	8	49.2592	0.239485	8	55.8209	1.08944	9	19.7106	Bromodomain-containing protein 3 OS=Homo sapiens GN=BRD3 PE=1 SV=1 - [BRD3_HUMAN]
P61964	24.85	26	6	334	36.5655	8.26514	94.9409	4.93012e+06	0.402469	9	16.1782	0.455314	9	24.8904	1.18506	11	14.6369	WD repeat-containing protein 5 OS=Homo sapiens GN=WDR5 PE=1 SV=1 - [WDR5_HUMAN]
Q8N523	16.13	20	11	837	96.7324	5.66846	94.9283	1.03179e+07	0.255202	13	45.4725	0.355255	13	32.0713	1.51536	14	7.61243	Tuftelin-interacting protein 11 OS=Homo sapiens GN=TFIP11 PE=2 SV=1 - [Q8N523_HUMAN]
J3QQQ9	56.07	22	9	107	12.6839	10.7847	94.8876	8.91314e+07	0.267655	12	21.3946	0.556864	12	21.2431	2.06097	13	10.2433	KRAB-A domain-containing protein 2 OS=Homo sapiens GN=KRBA2 PE=4 SV=1 - [J3QQQ9_HUMAN]
Q9HC52	31.11	18	9	389	43.3694	9.90576	94.7225	1.35998e+07	0.267686	8	20.4298	0.361684	8	25.1106	1.22167	9	4.25089	Chromobox protein homolog 8 OS=Homo sapiens GN=CBX8 PE=1 SV=3 - [CBX8_HUMAN]
Q9NVU7	17.47	24	12	687	79.8205	9.24658	94.677	1.58145e+07	0.268741	12	24.405	0.654231	12	20.1795	2.59338	14	13.6783	Protein SDA1 homolog OS=Homo sapiens GN=SDAD1 PE=1 SV=3 - [SDA1_HUMAN]
Q5QNZ2	38.46	23	7	195	22.2608	9.26123	94.628	8.05506e+06	0.907296	10	8.57395	0.764758	10	6.68374	0.830172	10	8.45908	ATP synthase subunit b, mitochondrial OS=Homo sapiens GN=ATP5F1 PE=2 SV=1 - [Q5QNZ2_HUMAN]
A8K3S0	25.29	22	7	340	38.4422	7.1958	94.251	1.07277e+07	0.292195	15	43.8399	0.681517	15	31.3308	2.12888	15	22.0581	cDNA FLJ76127, highly similar to Homo sapiens replication factor C (activator 1) 5, 36.5kDa (RFC5), transcript variant 1, mRNA OS=Homo sapiens PE=2 SV=1 - [A8K3S0_HUMAN]
B3KPJ4	25	21	9	464	50.3714	8.04541	94.0668	1.26856e+07	0.357756	9	42.7592	0.379197	9	47.8182	1.01958	10	34.1262	Polyhomeotic-like protein 2 OS=Homo sapiens GN=PHC2 PE=2 SV=1 - [B3KPJ4_HUMAN]
Q96JM3	15.15	24	11	812	89.0429	8.44092	94.0484	1.06814e+07	0.337978	13	24.1946	0.327217	13	13.0823	0.97718	13	19.816	Chromosome alignment-maintaining phosphoprotein 1 OS=Homo sapiens GN=CHAMP1 PE=1 SV=2 - [CHAP1_HUMAN]
B2RE46	24.25	19	10	631	69.2911	5.78271	93.8484	3.12931e+07	0.777535	10	6.67712	0.707054	10	7.96257	0.918633	11	16.5831	cDNA, FLJ96923, highly similar to Homo sapiens ribophorin II (RPN2), mRNA OS=Homo sapiens PE=2 SV=1 - [B2RE46_HUMAN]
Q09666	2.51	5	4	5890	628.699	6.15088	93.6137	4.65445e+06	0.640533	1		0.721499	1		1.1264	1		Neuroblast differentiation-associated protein AHNAK OS=Homo sapiens GN=AHNAK PE=1 SV=2 - [AHNK_HUMAN]
Q9P2D1	4.1	13	11	2997	335.717	6.34131	93.5351	3.48131e+06	0.149731	2	74.027	0.513934	3	1.527	2.20676	4	0.83376	Chromodomain-helicase-DNA-binding protein 7 OS=Homo sapiens GN=CHD7 PE=1 SV=3 - [CHD7_HUMAN]
O43159	27.41	22	8	456	50.6831	9.42236	93.4472	1.19696e+07	0.258075	9	14.7392	0.363301	8	12.4358	1.36347	12	12.7022	Ribosomal RNA-processing protein 8 OS=Homo sapiens GN=RRP8 PE=1 SV=2 - [RRP8_HUMAN]
Q01780	17.18	19	13	885	100.768	8.45557	93.4226	1.57679e+07	0.265507	14	21.8305	0.486897	14	28.7896	1.89733	14	17.4201	Exosome component 10 OS=Homo sapiens GN=EXOSC10 PE=1 SV=2 - [EXOSX_HUMAN]
Q16594	30.3	22	7	264	28.9556	8.66064	93.2435	3.73167e+06	0.0666291	6	4208.93	0.557192	6	79.0641	1.5788	7	27.2904	Transcription initiation factor TFIID subunit 9 OS=Homo sapiens GN=TAF9 PE=1 SV=1 - [TAF9_HUMAN]
P52294	21.19	21	9	538	60.1836	5.0083	92.3365	1.24067e+07	0.347043	4	34.4499	0.396515	4	21.8629	1.24121	5	16.5368	Importin subunit alpha-1 OS=Homo sapiens GN=KPNA1 PE=1 SV=3 - [IMA1_HUMAN]
Q8IY37	10.98	17	10	1157	129.464	8.104	92.0762	8.57903e+06	0.248318	10	21.1674	0.367471	10	13.1758	1.42063	10	4.96606	Probable ATP-dependent RNA helicase DHX37 OS=Homo sapiens GN=DHX37 PE=1 SV=1 - [DHX37_HUMAN]
Q13151	27.21	15	8	305	30.8218	9.29053	91.7975	4.9169e+06	0.0830685	9	22.7586	0.199923	9	22.33	2.39323	9	6.59047	Heterogeneous nuclear ribonucleoprotein A0 OS=Homo sapiens GN=HNRNPA0 PE=1 SV=1 - [ROA0_HUMAN]
B2R9L6	26.34	20	11	372	42.7202	8.79248	91.7675	7.00007e+06	0.318815	8	18.084	1.00796	8	12.9976	3.25956	10	11.3799	cDNA, FLJ94450, highly similar to Homo sapiens cyclin-dependent kinase 9 (CDC2-related kinase) (CDK9), mRNA OS=Homo sapiens PE=2 SV=1 - [B2R9L6_HUMAN]
Q9P2N5	8.3	18	7	1060	118.645	9.18799	91.7175	7.78924e+06	0.191279	5	53.5141	0.417432	5	35.9203	2.2927	6	12.4204	RNA-binding protein 27 OS=Homo sapiens GN=RBM27 PE=1 SV=2 - [RBM27_HUMAN]
Q6P4R8	11.55	18	11	1299	138.915	9.24658	91.5514	2.92769e+06	0.236609	7	31.1449	0.246734	7	11.0004	0.957527	12	17.2858	Nuclear factor related to kappa-B-binding protein OS=Homo sapiens GN=NFRKB PE=1 SV=2 - [NFRKB_HUMAN]
O94905	31.86	22	11	339	37.8155	5.61768	91.1452	1.24295e+07	0.492996	9	24.6094	0.492315	9	23.7302	0.908251	9	10.2052	Erlin-2 OS=Homo sapiens GN=ERLIN2 PE=1 SV=1 - [ERLN2_HUMAN]
Q86X06	12.62	15	13	1189	133.1	8.55811	90.7816	3.57781e+06	0.398403	9	28.371	0.382855	9	15.7801	0.855956	10	17.7801	BRD1 protein OS=Homo sapiens GN=BRD1 PE=2 SV=1 - [Q86X06_HUMAN]
Q8N766	13.09	16	11	993	111.689	7.66455	90.5794	1.06518e+07	0.622638	11	22.6388	0.728493	9	12.7427	1.191	9	6.29249	ER membrane protein complex subunit 1 OS=Homo sapiens GN=EMC1 PE=1 SV=1 - [EMC1_HUMAN]
Q4LE39	7.47	14	7	1312	147.719	5.12256	90.4633	3.43692e+06	0.265	9	48.7873	0.26792	9	60.989	1.31165	9	14.0883	AT-rich interactive domain-containing protein 4B OS=Homo sapiens GN=ARID4B PE=1 SV=2 - [ARI4B_HUMAN]
Q5SNT1	19.42	21	10	551	59.692	9.65674	90.1408	2.00681e+07	0.152575	11	21.872	0.320687	11	28.428	1.87865	13	16.7593	Novel protein (Fragment) OS=Homo sapiens GN=RP13-15M17.2 PE=2 SV=1 - [Q5SNT1_HUMAN]
B2R8R5	19.04	22	13	835	88.5034	5.77002	90.1242	1.23099e+07	0.33507	15	15.5175	0.434899	13	16.4559	1.27217	13	20.4421	cDNA, FLJ94025, highly similar to Homo sapiens tripartite motif-containing 28 (TRIM28), mRNA OS=Homo sapiens PE=2 SV=1 - [B2R8R5_HUMAN]
J3KMX2	18.42	23	6	456	52.2052	9.43701	90.1143	3.07325e+07	0.466817	7	12.7736	0.738005	7	6.05164	1.46986	8	7.88825	SWI/SNF-related matrix-associated actin-dependent regulator of chromatin subfamily D member 2 OS=Homo sapiens GN=SMARCD2 PE=4 SV=1 - [J3KMX2_HUMAN]
Q86VM9	8.29	13	5	953	106.316	8.32373	89.8693	2.82638e+06	0.115202	5	16948.9	0.237518	6	203.728	1.87767	9	45.8365	Zinc finger CCCH domain-containing protein 18 OS=Homo sapiens GN=ZC3H18 PE=1 SV=2 - [ZCH18_HUMAN]
E5RI99	51.75	23	5	114	12.6476	9.5542	89.6092	1.64552e+07	0.772735	10	31.7424	1.77066	10	39.5843	2.39977	10	30.2673	60S ribosomal protein L30 (Fragment) OS=Homo sapiens GN=RPL30 PE=3 SV=1 - [E5RI99_HUMAN]
Q96T88	17.28	22	13	793	89.757	7.56201	89.4858	6.95706e+06	0.217603	12	25.532	0.366122	13	17.5905	1.77667	13	10.0726	E3 ubiquitin-protein ligase UHRF1 OS=Homo sapiens GN=UHRF1 PE=1 SV=1 - [UHRF1_HUMAN]
D6RAF8	39.37	23	7	221	23.0622	5.10986	89.4729	7.69369e+06	0.24	11	27.4216	0.344696	12	97.9543	1.11107	11	23.5434	Heterogeneous nuclear ribonucleoprotein D0 (Fragment) OS=Homo sapiens GN=HNRNPD PE=4 SV=1 - [D6RAF8_HUMAN]
Q9Y5Q9	18.06	22	13	886	101.208	5.07178	89.367	4.9424e+06	0.263544	13	12.0591	0.287731	13	15.4259	1.12118	13	9.50399	General transcription factor 3C polypeptide 3 OS=Homo sapiens GN=GTF3C3 PE=1 SV=1 - [TF3C3_HUMAN]
Q96HA1	8.73	20	9	1249	127.642	10.5649	89.3383	1.63325e+07	0.132032	12	73.7854	0.273995	12	52.4319	1.56523	12	51.8316	Nuclear envelope pore membrane protein POM 121 OS=Homo sapiens GN=POM121 PE=1 SV=2 - [P121A_HUMAN]
B9A018	24.81	24	10	536	62.005	9.11475	89.1105	2.69575e+07	0.357997	12	19.8017	0.590281	12	27.5267	1.40709	13	20.2086	U4/U6.U5 tri-snRNP-associated protein 2 OS=Homo sapiens GN=USP39 PE=4 SV=1 - [B9A018_HUMAN]
P08727	10.75	15	5	400	44.0791	5.13525	88.9318	5.17163e+07		0			0			0		Keratin, type I cytoskeletal 19 OS=Homo sapiens GN=KRT19 PE=1 SV=4 - [K1C19_HUMAN]
E9PKP7	12.75	19	8	745	87.3802	9.89111	88.7141	1.3657e+07	0.204279	12	29.8581	0.211121	12	38.8541	0.994813	13	10.5948	Nucleolar transcription factor 1 OS=Homo sapiens GN=UBTF PE=4 SV=1 - [E9PKP7_HUMAN]
Q5SSJ5	20.07	20	11	553	61.1693	9.67139	88.5843	9.33692e+06	0.815983	12	24.9327	1.3864	11	18.1485	1.78008	11	20.9477	Heterochromatin protein 1-binding protein 3 OS=Homo sapiens GN=HP1BP3 PE=1 SV=1 - [HP1B3_HUMAN]
O60508	21.76	19	11	579	65.4795	7.06396	88.5679	7.24391e+06	0.318843	10	36.0266	0.578593	10	17.8147	1.66968	10	10.7232	Pre-mRNA-processing factor 17 OS=Homo sapiens GN=CDC40 PE=1 SV=1 - [PRP17_HUMAN]
B4DE59	12.79	20	8	563	62.5769	5.17334	88.5346	4.96844e+07		0			0			0		cDNA FLJ60424, highly similar to Junction plakoglobin OS=Homo sapiens PE=2 SV=1 - [B4DE59_HUMAN]
O60216	13.31	19	8	631	71.6447	4.65283	88.5039	1.14027e+07	0.241433	10	16.6604	0.300587	10	11.5574	1.24199	10	17.5291	Double-strand-break repair protein rad21 homolog OS=Homo sapiens GN=RAD21 PE=1 SV=2 - [RAD21_HUMAN]
Q8NAV1	22.76	22	9	312	37.4534	9.96436	88.4623	2.36374e+07	0.0977709	13	58.4644	0.179085	14	56.3084	1.57652	13	12.9579	Pre-mRNA-splicing factor 38A OS=Homo sapiens GN=PRPF38A PE=1 SV=1 - [PR38A_HUMAN]
Q14568	14.58	25	5	343	39.3404	4.65283	88.3385	4.76915e+07		0			0			0		Putative heat shock protein HSP 90-alpha A2 OS=Homo sapiens GN=HSP90AA2 PE=1 SV=2 - [HS902_HUMAN]
P26373	29.38	22	7	211	24.2465	11.6489	88.1772	3.53846e+07	0.257497	12	15.463	0.542137	12	10.3973	1.9605	12	17.4407	60S ribosomal protein L13 OS=Homo sapiens GN=RPL13 PE=1 SV=4 - [RL13_HUMAN]
B4DJ89	50.43	24	6	117	13.5393	8.44092	87.8951	3.76349e+07	0.375038	12	24.8711	0.513446	12	12.5945	1.34405	12	6.87192	Polymerase (RNA) II (DNA directed) polypeptide E, 25kDa, isoform CRA_c OS=Homo sapiens GN=POLR2E PE=4 SV=1 - [B4DJ89_HUMAN]
O14979	22.14	24	9	420	46.4091	9.56885	87.8394	6.5294e+06	0.265637	8	42.0769	0.260617	8	37.9292	1.01345	9	9.72423	Heterogeneous nuclear ribonucleoprotein D-like OS=Homo sapiens GN=HNRPDL PE=1 SV=3 - [HNRDL_HUMAN]
Q49A26	17.18	21	8	553	60.518	9.17334	87.7912	1.77724e+07	0.444008	10	47.8276	0.682894	10	18.1067	1.71348	11	31.0098	Putative oxidoreductase GLYR1 OS=Homo sapiens GN=GLYR1 PE=1 SV=3 - [GLYR1_HUMAN]
gi139472852	18.94	19	7	396	42.3521	8.73389	87.2287	8.59581e+07	0.01	9	0	1	8	0	100	8	0	ORF59 [Human herpesvirus 8]
F1T0J2	1.54	4	3	3184	367.198	5.021	87.1388	4.36829e+06		0			0			0		Golgin subfamily B member 1 OS=Homo sapiens GN=GOLGB1 PE=2 SV=1 - [F1T0J2_HUMAN]
A8K7N0	27.98	23	5	218	23.6311	10.8433	86.8621	1.52913e+07	0.178582	13	39.9278	0.437645	13	29.3333	2.28288	14	15.9841	cDNA FLJ75556, highly similar to Homo sapiens ribosomal protein L14, mRNA OS=Homo sapiens PE=2 SV=1 - [A8K7N0_HUMAN]
B3KSZ4	19.9	17	7	593	65.218	9.74463	86.7228	2.87341e+07	0.263121	8	37.0016	0.652807	7	21.0182	2.3471	7	12.8304	cDNA FLJ37346 fis, clone BRAMY2021310, highly similar to Transcriptional repressor p66 beta OS=Homo sapiens PE=2 SV=1 - [B3KSZ4_HUMAN]
P09661	37.65	18	12	255	28.3981	8.6167	86.3449	1.68069e+07	0.154081	16	25.8089	0.241887	16	15.0792	1.56974	16	44.1775	U2 small nuclear ribonucleoprotein A' OS=Homo sapiens GN=SNRPA1 PE=1 SV=2 - [RU2A_HUMAN]
E9PD90	14.2	22	8	634	71.1508	9.27588	86.3287	9.06558e+06	0.0933212	16	88.7286	0.426922	15	99.9043	3.43408	17	26.1511	Cytoskeleton-associated protein 2 OS=Homo sapiens GN=CKAP2 PE=4 SV=1 - [E9PD90_HUMAN]
Q96J01	28.21	21	10	351	38.7468	6.0874	86.2625	1.50295e+07	0.34827	11	15.2789	0.35539	11	16.7875	1.02044	11	7.42839	THO complex subunit 3 OS=Homo sapiens GN=THOC3 PE=1 SV=1 - [THOC3_HUMAN]
P69849	9.49	19	9	1222	134.049	5.66846	86.2155	3.52751e+06	0.642886	11	25.6308	0.941738	12	20.41	1.52095	11	9.42901	Nodal modulator 3 OS=Homo sapiens GN=NOMO3 PE=2 SV=2 - [NOMO3_HUMAN]
Q92794	6.89	18	12	2004	224.886	5.68115	86.0938	6.29987e+06	0.149409	10	61.0258	0.361556	10	61.0325	1.6976	10	16.2359	Histone acetyltransferase KAT6A OS=Homo sapiens GN=KAT6A PE=1 SV=2 - [KAT6A_HUMAN]
A8KAK5	13.41	24	15	1454	160.514	8.73389	86.0456	8.90297e+06	0.259067	18	29.537	0.517356	18	27.1485	1.99567	19	39.2307	cDNA FLJ77399, highly similar to Homo sapiens cofactor required for Sp1 transcriptional activation, subunit 2, 150kDa (CRSP2), mRNA OS=Homo sapiens PE=2 SV=1 - [A8KAK5_HUMAN]
Q68E01	12.85	19	11	1043	117.994	5.79541	86.044	6.27702e+06	0.279252	13	21.9022	0.365791	13	25.8597	1.36352	15	17.5111	Integrator complex subunit 3 OS=Homo sapiens GN=INTS3 PE=1 SV=1 - [INT3_HUMAN]
B2RAG9	5.68	14	7	1566	166.542	8.74854	85.6541	3.18588e+06	0.18362	10	57.8719	0.392977	9	18.0318	2.37111	11	39.1598	cDNA, FLJ94908, highly similar to Homo sapiens PPAR binding protein (PPARBP), mRNA OS=Homo sapiens PE=2 SV=1 - [B2RAG9_HUMAN]
Q01546	8.31	20	8	638	65.8001	8.11865	85.5779	3.10094e+07		0			0			0		Keratin, type II cytoskeletal 2 oral OS=Homo sapiens GN=KRT76 PE=1 SV=2 - [K22O_HUMAN]
Q9NYV4	8.05	17	9	1490	164.054	9.43701	85.373	1.51926e+07	0.0464768	6	346.627	0.247678	5	58.96	1.73624	7	18.282	Cyclin-dependent kinase 12 OS=Homo sapiens GN=CDK12 PE=1 SV=2 - [CDK12_HUMAN]
P62249	40.41	20	7	146	16.435	10.2134	85.244	4.95488e+07	0.184331	12	36.8677	0.576192	13	18.1178	3.21603	13	24.6132	40S ribosomal protein S16 OS=Homo sapiens GN=RPS16 PE=1 SV=2 - [RS16_HUMAN]
J3QT28	35.97	19	10	278	31.6837	8.1626	85.1254	1.38788e+07	0.213221	11	13.4673	0.325724	11	20.4712	1.59374	12	8.65089	Mitotic checkpoint protein BUB3 (Fragment) OS=Homo sapiens GN=BUB3 PE=4 SV=1 - [J3QT28_HUMAN]
O60318	7.42	17	10	1980	218.267	6.39209	85.0692	5.69566e+06	0.192987	6	61.8825	0.225826	6	44.0325	1.06289	12	17.406	80 kDa MCM3-associated protein OS=Homo sapiens GN=MCM3AP PE=1 SV=2 - [MCM3A_HUMAN]
O14686	0.85	4	3	5537	593.017	5.57959	84.996	1.26707e+06	0.01	1		1	1		100	1		Histone-lysine N-methyltransferase MLL2 OS=Homo sapiens GN=MLL2 PE=1 SV=2 - [MLL2_HUMAN]
Q9ULW3	20.22	20	7	272	31.06	9.87646	84.9325	2.39625e+07	0.136669	11	45.7659	0.417026	12	32.4635	2.39527	11	9.70619	Activator of basal transcription 1 OS=Homo sapiens GN=ABT1 PE=1 SV=1 - [ABT1_HUMAN]
Q96Q89	9.73	18	14	1820	210.5	5.66846	84.8668	3.02549e+06	0.0896662	9	141.509	0.405703	10	148.467	2.66853	10	47.0789	Kinesin-like protein KIF20B OS=Homo sapiens GN=KIF20B PE=1 SV=3 - [KI20B_HUMAN]
Q9BQ04	32.03	21	11	359	40.1244	6.7417	84.5458	4.061e+07	0.163614	2	14.3115	0.440806	2	16.4001	2.69419	2	2.05257	RNA-binding protein 4B OS=Homo sapiens GN=RBM4B PE=1 SV=1 - [RBM4B_HUMAN]
O94880	13.06	15	9	888	99.9905	5.32568	84.4389	4.35435e+06	0.24992	11	32.0519	0.285291	11	18.4483	1.09402	11	25.5906	PHD finger protein 14 OS=Homo sapiens GN=PHF14 PE=1 SV=2 - [PHF14_HUMAN]
P62906	23.5	18	6	217	24.8155	9.93506	84.4258	2.40871e+07	0.272027	9	13.6598	0.471545	9	14.5699	1.73873	9	15.1127	60S ribosomal protein L10a OS=Homo sapiens GN=RPL10A PE=1 SV=2 - [RL10A_HUMAN]
E7ERU0	0.95	5	4	5375	615.272	5.74463	84.0377	4.1675e+06		0			0			0		Dystonin OS=Homo sapiens GN=DST PE=4 SV=1 - [E7ERU0_HUMAN]
Q96BK5	28.35	24	9	328	37.012	9.59814	83.9699	6.48858e+06	0.349514	11	37.9957	0.479075	11	14.3423	1.42826	11	20.6435	PIN2/TERF1-interacting telomerase inhibitor 1 OS=Homo sapiens GN=PINX1 PE=1 SV=2 - [PINX1_HUMAN]
Q9Y5B6	13.74	20	11	917	104.739	5.68115	83.6785	6.81955e+06	0.227371	11	8.60786	0.285208	11	10.0432	1.27463	12	8.61381	GC-rich sequence DNA-binding factor 1 OS=Homo sapiens GN=GCFC1 PE=1 SV=2 - [GCFC1_HUMAN]
Q96QC0	6.91	18	7	940	98.996	9.17334	83.6259	3.23031e+06	0.451416	9	21.1724	0.694855	9	22.2019	1.44435	10	19.0789	Serine/threonine-protein phosphatase 1 regulatory subunit 10 OS=Homo sapiens GN=PPP1R10 PE=1 SV=1 - [PP1RA_HUMAN]
Q5VTR2	15.59	18	12	975	113.592	5.93506	83.3808	4.51668e+06	0.275199	11	29.7691	0.404411	11	30.6151	1.46283	11	12.1398	E3 ubiquitin-protein ligase BRE1A OS=Homo sapiens GN=RNF20 PE=1 SV=2 - [BRE1A_HUMAN]
Q13823	14.64	16	9	731	83.6034	9.24658	83.1632	1.02955e+07	0.13424	9	50.9846	0.504603	9	53.3642	2.8219	10	21.1901	Nucleolar GTP-binding protein 2 OS=Homo sapiens GN=GNL2 PE=1 SV=1 - [NOG2_HUMAN]
E9PD53	9.58	13	11	1263	144.365	7.12256	83.0178	4.49719e+06	0.300592	2	8.07116	0.612237	2	19.1974	2.03677	2	27.5862	Structural maintenance of chromosomes protein OS=Homo sapiens GN=SMC4 PE=3 SV=1 - [E9PD53_HUMAN]
P62753	22.89	19	5	249	28.663	10.8433	82.9594	2.13769e+07	0.428838	10	43.2716	0.470774	10	49.1527	1.2322	10	7.87128	40S ribosomal protein S6 OS=Homo sapiens GN=RPS6 PE=1 SV=1 - [RS6_HUMAN]
B7Z5S1	8.45	11	7	1302	148.645	8.06006	82.8399	2.42701e+06	0.245757	5	24.8343	0.290677	5	33.1597	1.1219	5	4.50361	cDNA FLJ61699, highly similar to Homo sapiens androgen-induced proliferation inhibitor (APRIN), transcript variant 1, mRNA OS=Homo sapiens PE=2 SV=1 - [B7Z5S1_HUMAN]
Q1W6G4	17.23	17	5	325	38.3818	10.0376	82.7097	8.35892e+06	0.247166	6	15.954	0.272713	6	15.9799	1.16195	7	21.5649	LUC7-like (S. cerevisiae) OS=Homo sapiens GN=LUC7L PE=2 SV=1 - [Q1W6G4_HUMAN]
Q12797	14.38	14	7	758	85.8095	5.0083	82.4855	2.79165e+06	0.267404	6	36.7102	0.448709	6	29.5305	1.54596	7	10.2742	Aspartyl/asparaginyl beta-hydroxylase OS=Homo sapiens GN=ASPH PE=1 SV=3 - [ASPH_HUMAN]
Q9ULU4	11.21	15	9	1186	131.61	7.1958	82.4681	5.36889e+06		0			0			0		Protein kinase C-binding protein 1 OS=Homo sapiens GN=ZMYND8 PE=1 SV=2 - [PKCB1_HUMAN]
B4E1N4	18.08	20	8	614	69.9822	10.3745	81.8389	6.56427e+07	0.223744	8	27.2987	0.470065	8	30.7896	2.12482	10	10.0723	cDNA FLJ61695, highly similar to Glioma tumor suppressor candidate region gene 2 protein OS=Homo sapiens PE=2 SV=1 - [B4E1N4_HUMAN]
Q08E77	10.05	20	6	766	87.1335	7.29834	81.5805	2.90591e+07	0.389372	1		0.30699	1		0.788424	1		UTP14, U3 small nucleolar ribonucleoprotein, homolog C (Yeast) OS=Homo sapiens GN=UTP14C PE=2 SV=1 - [Q08E77_HUMAN]
Q96HS1	15.92	20	5	289	31.9846	8.67529	81.5526	7.27337e+06	1.47705	9	15.0668	1.56782	9	17.8764	1.01984	9	9.77858	Serine/threonine-protein phosphatase PGAM5, mitochondrial OS=Homo sapiens GN=PGAM5 PE=1 SV=2 - [PGAM5_HUMAN]
C9JBJ6	37.72	18	4	114	12.9504	4.58936	81.2342	1.48904e+07	0.384964	7	20.5449	0.576032	7	16.9047	1.35071	8	8.2254	DNA-directed RNA polymerases I, II, and III subunit RPABC3 OS=Homo sapiens GN=POLR2H PE=4 SV=1 - [C9JBJ6_HUMAN]
P49327	4.9	21	11	2511	273.254	6.44287	81.1977	1.59861e+06	0.651848	10	31.4979	0.680669	10	27.9245	1.06297	10	32.6915	Fatty acid synthase OS=Homo sapiens GN=FASN PE=1 SV=3 - [FAS_HUMAN]
B4DWS6	16.12	17	5	304	33.5068	9.39307	81.1316	1.05538e+07	0.394149	6	11.2416	0.634883	6	11.6612	1.51135	8	12.4989	cDNA FLJ61181, highly similar to Homo sapiens hydroxysteroid (17-beta) dehydrogenase 12 (HSD17B12), mRNA OS=Homo sapiens PE=2 SV=1 - [B4DWS6_HUMAN]
Q9H9Y2	24.64	18	9	349	40.0861	10.0083	81.0831	1.27765e+07	0.219684	10	30.747	0.344342	10	11.5608	1.57459	11	11.6265	Ribosome production factor 1 OS=Homo sapiens GN=RPF1 PE=1 SV=2 - [RPF1_HUMAN]
H3BP71	16.44	16	14	961	108.954	6.48096	80.9308	7.18978e+06	0.185144	11	36.6788	0.408931	11	23.8413	1.96835	12	19.9867	E3 ubiquitin-protein ligase BRE1B OS=Homo sapiens GN=RNF40 PE=4 SV=1 - [H3BP71_HUMAN]
A8MV37	22.08	21	7	308	33.9904	5.71924	80.7513	1.6196e+07	0.588711	7	8.08353	0.674527	7	9.86074	1.18868	8	7.02301	Protein SEC13 homolog OS=Homo sapiens GN=SEC13 PE=4 SV=1 - [A8MV37_HUMAN]
B3KVL2	11.58	15	9	1105	121.968	6.90283	80.7473	5.46901e+06		0			0			0		cDNA FLJ16698 fis, clone TRACH3004671, highly similar to Protein kinase C-binding protein 1 OS=Homo sapiens PE=2 SV=1 - [B3KVL2_HUMAN]
Q96I24	27.1	18	11	572	61.6022	8.38232	80.5887	2.54012e+07	0.183558	9	23.1877	0.358382	9	29.0665	1.79928	11	8.05527	Far upstream element-binding protein 3 OS=Homo sapiens GN=FUBP3 PE=1 SV=2 - [FUBP3_HUMAN]
A8K0P8	14.55	15	10	756	87.0027	5.71924	80.3664	7.2156e+06	0.320511	10	21.4784	0.329974	10	10.7574	1.03415	11	10.6532	cDNA FLJ78223 OS=Homo sapiens PE=2 SV=1 - [A8K0P8_HUMAN]
P35580	3.9	12	6	1976	228.858	5.5415	80.3127	1.43417e+06	1.02415	6	4.98522	1.36041	6	18.5803	1.37452	6	3.87716	Myosin-10 OS=Homo sapiens GN=MYH10 PE=1 SV=3 - [MYH10_HUMAN]
P55081	19.59	20	6	439	51.9266	4.98291	79.9265	2.16719e+07	0.140107	10	55.5885	0.245308	10	37.0685	1.58677	11	25.0871	Microfibrillar-associated protein 1 OS=Homo sapiens GN=MFAP1 PE=1 SV=2 - [MFAP1_HUMAN]
Q9ULR0	25.96	15	6	285	32.9719	5.17334	79.848	7.94741e+06	0.396354	9	16.565	0.647049	9	11.0288	1.6057	9	6.9518	Pre-mRNA-splicing factor ISY1 homolog OS=Homo sapiens GN=ISY1 PE=1 SV=3 - [ISY1_HUMAN]
Q8N7H5	23.16	24	11	531	59.9391	4.62744	79.7846	1.11303e+07	0.310039	9	10.3612	0.417513	9	28.9985	1.20655	11	16.396	RNA polymerase II-associated factor 1 homolog OS=Homo sapiens GN=PAF1 PE=1 SV=2 - [PAF1_HUMAN]
Q5XKE5	12.15	20	8	535	57.8002	7.1958	79.3111	2.5912e+07		0			0			0		Keratin, type II cytoskeletal 79 OS=Homo sapiens GN=KRT79 PE=1 SV=2 - [K2C79_HUMAN]
B4DJP7	33.33	15	3	120	13.2829	8.90967	78.8192	8.48657e+07	0.343365	9	11.7706	0.536179	9	9.80471	1.61078	9	8.11422	Small nuclear ribonucleoprotein Sm D3 OS=Homo sapiens GN=SNRPD3 PE=2 SV=1 - [B4DJP7_HUMAN]
Q9UPN3	0.39	2	2	7388	837.787	5.38916	78.7908	1.03135e+06		0			0			0		Microtubule-actin cross-linking factor 1, isoforms 1/2/3/5 OS=Homo sapiens GN=MACF1 PE=1 SV=4 - [MACF1_HUMAN]
Q8IWI9	5.58	19	13	3026	331.617	6.78564	78.7697	3.0467e+06	0.122429	12	37.9079	0.28006	12	39.9244	1.61183	15	20.1484	MAX gene-associated protein OS=Homo sapiens GN=MGA PE=1 SV=2 - [MGAP_HUMAN]
Q8J015	33.8	11	6	142	16.7204	10.814	78.6319	1.82893e+07	0.377893	7	47.3079	0.591355	8	51.4331	1.23849	7	27.0245	Ribosomal protein L13a OS=Homo sapiens GN=RPL13a PE=2 SV=1 - [Q8J015_HUMAN]
F8VU65	38.46	22	8	247	27.1703	8.99756	78.5866	1.80487e+07	1.26834	12	10.7164	1.32143	12	11.9037	1.0085	12	11.6312	60S acidic ribosomal protein P0 (Fragment) OS=Homo sapiens GN=RPLP0 PE=3 SV=1 - [F8VU65_HUMAN]
B3KM65	20.34	16	6	413	46.1099	9.67139	78.5059	2.37424e+07	0.31553	7	42.4042	0.435609	7	36.1721	1.34065	7	4.3516	cDNA FLJ10383 fis, clone NT2RM2002100, highly similar to Probable ATP-dependent RNA helicase DDX52 (EC 3.6.1.-) OS=Homo sapiens PE=2 SV=1 - [B3KM65_HUMAN]
A5D8W6	38.39	17	10	323	37.2373	9.11475	78.4491	1.47127e+06	0.27356	6	24.7431	0.412524	7	19.9622	1.55942	6	21.5466	Mortality factor 4 like 1 OS=Homo sapiens GN=MORF4L1 PE=2 SV=1 - [A5D8W6_HUMAN]
O75683	16.07	11	6	361	41.4256	10.6382	78.2318	8.37977e+06	0.362695	6	33.134	0.392545	6	24.9676	1.06448	8	8.03491	Surfeit locus protein 6 OS=Homo sapiens GN=SURF6 PE=1 SV=3 - [SURF6_HUMAN]
P48047	30.05	18	6	213	23.2627	9.96436	78.2289	8.21432e+06	0.863992	8	10.1867	0.814778	9	7.10884	1.00658	8	5.74019	ATP synthase subunit O, mitochondrial OS=Homo sapiens GN=ATP5O PE=1 SV=1 - [ATPO_HUMAN]
A8K5G0	12.2	18	11	1082	120.16	7.28369	77.863	6.82791e+06	0.432137	13	22.3327	0.345235	13	8.8745	0.793009	13	13.7629	cDNA FLJ76836, highly similar to Homo sapiens splicing factor, arginine/serine-rich 14 (SFRS14), transcript variant 2, mRNA OS=Homo sapiens PE=2 SV=1 - [A8K5G0_HUMAN]
P61006	23.67	21	5	207	23.6532	9.0708	77.5672	6.37028e+06	0.513477	3	36.1589	1.00617	2	10.6306	1.74105	2	6.93457	Ras-related protein Rab-8A OS=Homo sapiens GN=RAB8A PE=1 SV=1 - [RAB8A_HUMAN]
Q5RKV6	25.74	17	7	272	28.2177	6.27783	77.4026	1.24955e+07	0.314927	10	14.3976	0.552172	10	9.93627	1.74276	11	8.1767	Exosome complex component MTR3 OS=Homo sapiens GN=EXOSC6 PE=1 SV=1 - [EXOS6_HUMAN]
Q96J17	11.48	14	4	418	44.1546	9.59814	77.355	4.7239e+06	0.11561	8	74.7666	0.171806	7	174.135	1.61952	9	18.1045	NOLC1 protein OS=Homo sapiens GN=NOLC1 PE=2 SV=1 - [Q96J17_HUMAN]
E1NZA1	3.03	11	8	2671	292.558	7.43018	77.2942	1.48001e+06	0.701877	7	15.3813	0.552769	7	6.29753	0.711241	7	12.0871	Peroxisome proliferator activated receptor interacting complex protein OS=Homo sapiens GN=PRIC295 PE=2 SV=1 - [E1NZA1_HUMAN]
Q96A33	20.29	21	9	483	55.8383	4.86865	77.1807	2.6007e+07	0.371777	12	16.3951	0.531638	12	35.8003	1.47001	13	8.51744	Coiled-coil domain-containing protein 47 OS=Homo sapiens GN=CCDC47 PE=1 SV=1 - [CCD47_HUMAN]
B4DYZ1	14.96	20	10	722	80.8809	9.83252	77.1155	9.13202e+06	0.178984	1		0.308497	1		1.7236	1		cDNA FLJ59786, highly similar to Probable ATP-dependent RNA helicase DDX31 (EC 3.6.1.-) OS=Homo sapiens PE=2 SV=1 - [B4DYZ1_HUMAN]
Q8TC12	19.18	20	5	318	35.3634	8.82178	77.0691	3.6612e+06	0.351454	9	43.8311	0.634984	9	23.3368	1.54288	9	10.1725	Retinol dehydrogenase 11 OS=Homo sapiens GN=RDH11 PE=1 SV=2 - [RDH11_HUMAN]
A8K4A1	14.85	19	13	963	108.086	6.44287	77.039	5.58792e+06	0.258196	12	24.6771	0.436513	10	33.1738	1.48941	11	6.96413	cDNA FLJ76790 OS=Homo sapiens PE=2 SV=1 - [A8K4A1_HUMAN]
A8K126	7.94	15	8	1247	139.641	6.7124	76.8004	3.33962e+06	0.227351	7	16.2058	0.272881	7	11.6658	1.14429	8	13.5098	cDNA FLJ76647, highly similar to Homo sapiens zinc finger protein 198 (ZNF198), mRNA (Fragment) OS=Homo sapiens PE=2 SV=1 - [A8K126_HUMAN]
J3KTL7	12.33	13	9	738	85.1913	5.18604	76.7193	1.22629e+07	0.0786877	6	30.6156	0.148547	6	27.1574	1.86488	9	5.80889	Cyclin-dependent kinase 11B OS=Homo sapiens GN=CDK11B PE=4 SV=1 - [J3KTL7_HUMAN]
Q5T3I0	25.78	16	8	446	50.3508	9.62744	76.555	2.21817e+07	0.286834	7	8.42803	0.497761	7	14.9174	1.79847	8	6.84483	G patch domain-containing protein 4 OS=Homo sapiens GN=GPATCH4 PE=1 SV=2 - [GPTC4_HUMAN]
Q9NSI2	40.87	18	8	230	25.4408	11.0776	76.4732	1.11542e+07	0.384249	9	50.5574	0.560846	9	15.958	1.40502	9	14.47	Protein FAM207A OS=Homo sapiens GN=FAM207A PE=1 SV=2 - [F207A_HUMAN]
Q96GM5	19.61	17	9	515	58.1959	9.24658	76.4484	1.45444e+07	0.662593	10	19.815	0.70862	10	11.5419	1.0454	10	9.32408	SWI/SNF-related matrix-associated actin-dependent regulator of chromatin subfamily D member 1 OS=Homo sapiens GN=SMARCD1 PE=1 SV=2 - [SMRD1_HUMAN]
P33992	17.17	16	10	734	82.2332	8.36768	76.3973	5.15384e+06	0.729899	10	15.6538	0.695931	9	9.00121	0.935603	9	10.0785	DNA replication licensing factor MCM5 OS=Homo sapiens GN=MCM5 PE=1 SV=5 - [MCM5_HUMAN]
P62263	39.74	24	7	151	16.2625	10.0522	76.2846	6.22331e+07	0.223322	12	43.2926	0.574733	12	27.8057	2.4	14	25.7749	40S ribosomal protein S14 OS=Homo sapiens GN=RPS14 PE=1 SV=3 - [RS14_HUMAN]
Q9UQR0	30.14	21	15	700	77.2079	8.54346	76.2802	1.00695e+07	0.172827	15	19.8003	0.410151	15	20.2964	2.30957	15	13.3318	Sex comb on midleg-like protein 2 OS=Homo sapiens GN=SCML2 PE=1 SV=1 - [SCML2_HUMAN]
A8K5X9	14.37	16	10	960	107.266	6.48096	76.1508	6.64841e+06	0.245098	9	49.6784	0.483113	9	42.7116	2.00861	9	5.82839	cDNA FLJ77989, highly similar to Homo sapiens RNA binding motif protein 19, mRNA OS=Homo sapiens PE=2 SV=1 - [A8K5X9_HUMAN]
O15131	15.67	16	7	536	60.3109	5.16064	76.1036	5.11929e+06	0.01	1		1	1		100	1		Importin subunit alpha-6 OS=Homo sapiens GN=KPNA5 PE=1 SV=2 - [IMA5_HUMAN]
P06493	23.91	18	6	297	34.0739	8.39697	76.0436	7.93688e+06	0.209994	9	13.2876	0.778946	8	21.7718	3.27732	8	37.8273	Cyclin-dependent kinase 1 OS=Homo sapiens GN=CDK1 PE=1 SV=3 - [CDK1_HUMAN]
P62826	27.31	20	8	216	24.4076	7.48877	76.0404	5.04773e+07	0.323486	13	17.2513	0.430435	13	12.4596	1.20169	13	9.0796	GTP-binding nuclear protein Ran OS=Homo sapiens GN=RAN PE=1 SV=3 - [RAN_HUMAN]
P14373	17.54	22	8	513	58.4518	6.21436	75.8976	8.09998e+06	0.195585	13	34.7813	0.282896	12	36.6208	1.43969	13	15.6797	Zinc finger protein RFP OS=Homo sapiens GN=TRIM27 PE=1 SV=1 - [TRI27_HUMAN]
F8WAJ0	14.96	20	10	722	80.8949	9.83252	75.7888	9.13202e+06		0			0			0		Probable ATP-dependent RNA helicase DDX31 OS=Homo sapiens GN=DDX31 PE=3 SV=1 - [F8WAJ0_HUMAN]
Q12996	13.95	17	9	717	82.8687	8.11865	75.7861	1.00296e+07	0.343248	7	24.6583	0.481696	7	17.3513	1.37022	8	19.1976	Cleavage stimulation factor subunit 3 OS=Homo sapiens GN=CSTF3 PE=1 SV=1 - [CSTF3_HUMAN]
P55072	10.67	17	8	806	89.2657	5.26221	75.5492	8.36805e+06	0.321511	12	15.5061	2.34405	11	29.4697	7.19837	11	33.6891	Transitional endoplasmic reticulum ATPase OS=Homo sapiens GN=VCP PE=1 SV=4 - [TERA_HUMAN]
Q8IX12	7.39	14	8	1150	132.739	5.75732	75.4954	1.31072e+07	0.279536	8	15.4359	0.334396	8	17.161	1.24864	9	13.1638	Cell division cycle and apoptosis regulator protein 1 OS=Homo sapiens GN=CCAR1 PE=1 SV=2 - [CCAR1_HUMAN]
Q9NVM9	15.72	15	11	706	80.1743	6.69775	75.4371	5.53766e+06	0.255503	10	21.4527	0.371872	10	14.3395	1.62222	10	4.3196	Protein asunder homolog OS=Homo sapiens GN=Asun PE=1 SV=2 - [ASUN_HUMAN]
P53621	11.03	16	11	1224	138.258	7.66455	75.4279	4.05513e+06	0.561352	10	19.8932	1.00386	10	10.9891	2.0268	11	23.4508	Coatomer subunit alpha OS=Homo sapiens GN=COPA PE=1 SV=2 - [COPA_HUMAN]
O14646	4.91	9	7	1710	196.567	7.13721	75.4237	3.68319e+06	0.0947952	2	73.2776	0.299233	2	485.058	1.46986	3	11.5284	Chromodomain-helicase-DNA-binding protein 1 OS=Homo sapiens GN=CHD1 PE=1 SV=2 - [CHD1_HUMAN]
Q9BTV4	19.5	17	8	400	44.8472	8.1333	75.3708	1.9841e+07	0.356823	9	14.9227	0.320943	9	4.20772	0.941911	10	14.9206	Transmembrane protein 43 OS=Homo sapiens GN=TMEM43 PE=1 SV=1 - [TMM43_HUMAN]
Q7Z2K6	7.52	14	6	904	100.167	7.51807	75.3087	8.0942e+06	0.336138	5	26.7494	0.359249	4	20.6697	1.09605	4	8.91425	Endoplasmic reticulum metallopeptidase 1 OS=Homo sapiens GN=ERMP1 PE=1 SV=2 - [ERMP1_HUMAN]
Q9BRL6	14.18	20	3	282	32.2682	11.7222	75.3026	2.65265e+07	0.0411033	3	635.257	1	3	0	2.50262	5	84.664	Serine/arginine-rich splicing factor 8 OS=Homo sapiens GN=SRSF8 PE=1 SV=1 - [SRSF8_HUMAN]
P19784	21.43	19	7	350	41.1871	8.55811	74.7982	7.65629e+06	0.224051	7	24.291	0.500225	5	7.98609	2.47743	6	29.7974	Casein kinase II subunit alpha' OS=Homo sapiens GN=CSNK2A2 PE=1 SV=1 - [CSK22_HUMAN]
Q8TCJ2	9.2	15	6	826	93.6137	8.90967	74.7312	6.70209e+06	0.941494	12	8.90349	0.58483	12	14.5249	0.594066	12	21.8576	Dolichyl-diphosphooligosaccharide--protein glycosyltransferase subunit STT3B OS=Homo sapiens GN=STT3B PE=1 SV=1 - [STT3B_HUMAN]
O60762	19.23	17	7	260	29.6158	9.56885	74.6086	7.03125e+06	0.624145	8	12.2421	0.681904	8	11.4056	1.05614	8	14.7414	Dolichol-phosphate mannosyltransferase OS=Homo sapiens GN=DPM1 PE=1 SV=1 - [DPM1_HUMAN]
O43463	21.36	16	8	412	47.8767	8.03076	74.2116	8.1417e+06	0.22533	9	12.0674	0.376703	9	13.6153	1.67127	9	11.5413	Histone-lysine N-methyltransferase SUV39H1 OS=Homo sapiens GN=SUV39H1 PE=1 SV=1 - [SUV91_HUMAN]
P54136	21.82	20	11	660	75.3309	6.68311	74.1717	3.84762e+06	0.903946	10	17.7989	0.6924	10	12.8011	0.803641	11	14.8781	Arginine--tRNA ligase, cytoplasmic OS=Homo sapiens GN=RARS PE=1 SV=2 - [SYRC_HUMAN]
Q9H9Y6	8.99	16	9	1135	128.146	7.82568	74.0514	5.36173e+06	0.42799	9	13.3302	0.490801	9	28.7576	1.21962	9	9.28784	DNA-directed RNA polymerase I subunit RPA2 OS=Homo sapiens GN=POLR1B PE=1 SV=2 - [RPA2_HUMAN]
A3KFL4	23.19	18	7	263	29.3893	7.15186	73.8087	8.1915e+06	0.331404	9	13.1988	0.561974	9	22.4578	1.41934	10	6.23763	Exosome complex component RRP4 OS=Homo sapiens GN=EXOSC2 PE=4 SV=1 - [A3KFL4_HUMAN]
Q14669	6.33	14	9	1992	220.296	8.48486	73.7346	1.86647e+06	0.110249	6	793.315	0.234135	6	315.979	1.56025	11	25.3953	E3 ubiquitin-protein ligase TRIP12 OS=Homo sapiens GN=TRIP12 PE=1 SV=1 - [TRIPC_HUMAN]
Q15717	26.99	20	7	326	36.0692	9.17334	73.5657	7.24799e+06	0.189328	11	47.4918	0.532694	11	38.9925	2.78765	12	15.171	ELAV-like protein 1 OS=Homo sapiens GN=ELAVL1 PE=1 SV=2 - [ELAV1_HUMAN]
O14647	7.17	15	11	1828	211.214	8.104	73.511	2.39412e+06	0.200994	6	91.8662	0.304999	6	145.052	1.27448	9	38.3327	Chromodomain-helicase-DNA-binding protein 2 OS=Homo sapiens GN=CHD2 PE=1 SV=2 - [CHD2_HUMAN]
Q9NZ01	22.4	19	7	308	36.0108	9.45166	73.493	1.96752e+07	0.232038	9	29.8752	0.37263	9	9.46386	1.52865	9	10.8205	Very-long-chain enoyl-CoA reductase OS=Homo sapiens GN=TECR PE=1 SV=1 - [TECR_HUMAN]
Q9ULM3	9.21	17	10	1422	150.689	8.98291	73.4049	3.54696e+06	0.320617	9	19.7763	0.288923	9	6.16393	0.932785	11	16.6957	YEATS domain-containing protein 2 OS=Homo sapiens GN=YEATS2 PE=1 SV=2 - [YETS2_HUMAN]
E7EVZ1	3.26	11	8	3590	395.965	6.34131	73.3958	1.24302e+06	0.266488	4	36.2304	0.22786	5	22.028	1.04059	6	31.9647	Zinc finger homeobox protein 4 OS=Homo sapiens GN=ZFHX4 PE=3 SV=1 - [E7EVZ1_HUMAN]
Q9BXY0	12.67	19	3	300	35.3467	5.37646	73.2822	2.36404e+07	0.370963	9	9.54067	0.532832	9	4.73213	1.43178	9	7.39829	Protein MAK16 homolog OS=Homo sapiens GN=MAK16 PE=1 SV=2 - [MAK16_HUMAN]
P62280	24.68	13	4	158	18.419	10.3013	73.156	5.69881e+07	0.250707	6	37.0429	0.551666	6	9.77576	2.36579	7	28.9558	40S ribosomal protein S11 OS=Homo sapiens GN=RPS11 PE=1 SV=3 - [RS11_HUMAN]
G3V2L5	11.63	3	1	86	9.35299	10.3452	73.0639	6.61911e+07	0.311197	1		0.507977	1		1.63233	1		Ubiquinone biosynthesis monooxygenase COQ6 OS=Homo sapiens GN=COQ6 PE=4 SV=1 - [G3V2L5_HUMAN]
H0YEN5	28.21	15	5	195	21.1404	9.83252	72.9401	9.38949e+06	0.478082	9	33.4033	1.10029	8	5.85419	2.45417	8	40.0134	40S ribosomal protein S2 (Fragment) OS=Homo sapiens GN=RPS2 PE=3 SV=1 - [H0YEN5_HUMAN]
O75475	18.87	19	8	530	60.0667	9.12939	72.9316	8.44102e+06	0.503684	11	22.1438	0.244293	11	22.7251	0.51126	13	6.53504	PC4 and SFRS1-interacting protein OS=Homo sapiens GN=PSIP1 PE=1 SV=1 - [PSIP1_HUMAN]
Q499G6	10.14	15	8	976	110.011	7.60596	72.8709	4.23195e+06	0.510068	9	58.8487	0.321862	10	24.0855	0.66617	9	9.48314	General transcription factor II, i OS=Homo sapiens GN=GTF2I PE=2 SV=1 - [Q499G6_HUMAN]
O15061	0.58	1	1	1565	172.663	5.16064	72.3879	220271890		0			0			0		Synemin OS=Homo sapiens GN=SYNM PE=1 SV=2 - [SYNEM_HUMAN]
D3YTE0	13.9	13	7	705	82.4345	5.18604	72.3564	9.62421e+06	0.286828	7	32.0555	0.343248	7	24.2288	1.1967	7	15.0051	Protein KRI1 homolog OS=Homo sapiens GN=KRI1 PE=4 SV=1 - [D3YTE0_HUMAN]
O75934	26.22	15	6	225	26.115	5.65576	72.2903	1.34952e+07	0.345091	8	25.9734	0.605509	8	13.7089	1.87209	9	8.78746	Pre-mRNA-splicing factor SPF27 OS=Homo sapiens GN=BCAS2 PE=1 SV=1 - [SPF27_HUMAN]
J3KNH7	14.14	17	7	573	64.8406	8.45557	72.2863	1.02514e+07	0.188087	9	35.1701	0.224998	9	24.3139	1.04711	9	7.30118	Sentrin-specific protease 3 OS=Homo sapiens GN=SENP3 PE=4 SV=1 - [J3KNH7_HUMAN]
Q7Z6E9	5.13	15	7	1792	201.442	9.64209	72.1829	5.17716e+06	0.172895	8	20.8365	0.29553	8	32.7236	1.44356	9	35.3867	E3 ubiquitin-protein ligase RBBP6 OS=Homo sapiens GN=RBBP6 PE=1 SV=1 - [RBBP6_HUMAN]
P31942	22.25	18	6	346	36.9031	6.87354	71.9216	1.90232e+07	0.15163	11	45.2708	0.290015	10	28.4711	1.63841	11	6.93927	Heterogeneous nuclear ribonucleoprotein H3 OS=Homo sapiens GN=HNRNPH3 PE=1 SV=2 - [HNRH3_HUMAN]
O75396	34.42	20	6	215	24.5775	6.91748	71.7657	1.89778e+07	0.283586	8	50.4305	0.506198	8	18.1583	1.65145	8	16.9174	Vesicle-trafficking protein SEC22b OS=Homo sapiens GN=SEC22B PE=1 SV=4 - [SC22B_HUMAN]
P35226	16.87	15	5	326	36.9254	8.63135	71.6711	1.83666e+07	0.27299	4	25.3802	0.252807	4	38.1919	1.09605	4	13.8815	Polycomb complex protein BMI-1 OS=Homo sapiens GN=BMI1 PE=1 SV=2 - [BMI1_HUMAN]
Q7Z759	17.71	17	8	497	54.0717	5.31299	71.3198	7.84912e+06	1.11684	10	17.6224	1.98978	10	15.5433	1.79319	10	9.32329	CCT8 protein OS=Homo sapiens GN=CCT8 PE=2 SV=1 - [Q7Z759_HUMAN]
O95239	11.69	15	12	1232	139.794	6.26514	71.3104	4.30007e+06	0.0968506	11	52.16	0.230994	10	39.544	2.32341	10	17.8595	Chromosome-associated kinesin KIF4A OS=Homo sapiens GN=KIF4A PE=1 SV=3 - [KIF4A_HUMAN]
B4E1K7	34.41	21	9	311	33.3166	8.25049	71.3065	7.38184e+06	1.22242	8	15.5351	1.6172	8	9.01903	1.31326	7	25.5495	Stomatin-like protein 2 OS=Homo sapiens GN=STOML2 PE=2 SV=1 - [B4E1K7_HUMAN]
B7Z9L0	26.71	18	11	483	52.2979	6.56592	71.1506	6.68126e+06	0.925276	11	25.4895	2.11358	10	17.2296	2.62677	10	38.3415	T-complex protein 1 subunit delta OS=Homo sapiens GN=CCT4 PE=2 SV=1 - [B7Z9L0_HUMAN]
P49755	21.46	19	5	219	24.96	7.44482	71.1032	1.25404e+07	0.37616	7	13.2789	0.403434	7	9.64357	1.07942	8	16.9792	Transmembrane emp24 domain-containing protein 10 OS=Homo sapiens GN=TMED10 PE=1 SV=2 - [TMEDA_HUMAN]
B4DDG3	20.81	17	7	418	46.8069	6.45557	70.8388	1.03016e+07	0.369081	7	5.80636	0.534872	7	6.12948	1.35092	8	8.05864	cDNA FLJ51688, highly similar to Cleavage stimulation factor 50 kDa subunit OS=Homo sapiens PE=2 SV=1 - [B4DDG3_HUMAN]
B3KXZ4	14.85	20	10	808	91.2142	6.48096	70.8236	5.41419e+06	0.715703	10	28.5798	0.559663	10	5.59923	0.808993	11	15.5718	cDNA FLJ46429 fis, clone THYMU3014372, highly similar to DNA replication licensing factor MCM2 OS=Homo sapiens PE=2 SV=1 - [B3KXZ4_HUMAN]
Q06830	23.62	20	5	199	22.0963	8.1333	70.6856	6.85243e+06	0.819144	8	27.6404	1.0885	8	8.7428	1.48104	8	31.52	Peroxiredoxin-1 OS=Homo sapiens GN=PRDX1 PE=1 SV=1 - [PRDX1_HUMAN]
P11387	12.81	15	9	765	90.6689	9.30518	70.6558	8.72208e+06	0.340574	10	32.7926	0.725384	10	39.0875	1.85564	10	9.16597	DNA topoisomerase 1 OS=Homo sapiens GN=TOP1 PE=1 SV=2 - [TOP1_HUMAN]
B3KM36	42.18	17	9	211	23.6972	6.69775	70.5939	1.45571e+07	0.601791	7	9.11348	1.0423	7	12.4183	1.66206	7	5.12722	cDNA FLJ10153 fis, clone HEMBA1003417, highly similar to BAG family molecular chaperone regulator 2 OS=Homo sapiens PE=2 SV=1 - [B3KM36_HUMAN]
A4D1F6	1.16	4	1	860	97.9737	7.45947	70.5875	426398040		0			0			0		Leucine-rich repeat and death domain-containing protein 1 OS=Homo sapiens GN=LRRD1 PE=2 SV=2 - [LRRD1_HUMAN]
B4DL79	18.69	16	12	872	98.0391	6.7417	70.3083	6.0767e+06	0.0447317	10	268.632	0.55354	10	107.577	2.69344	11	72.8373	Kinesin-like protein KIF20A OS=Homo sapiens GN=KIF20A PE=2 SV=1 - [B4DL79_HUMAN]
Q9Y3B4	39.2	16	4	125	14.5756	9.37842	70.2272	2.62219e+07	0.183065	6	14.5049	0.371712	6	12.3424	1.97798	7	11.3013	Pre-mRNA branch site protein p14 OS=Homo sapiens GN=SF3B14 PE=1 SV=1 - [PM14_HUMAN]
B4DXG8	14.54	21	5	392	43.534	4.91943	70.1775	2.0546e+07	0.412991	11	14.148	0.604409	11	9.81312	1.44294	11	6.48366	cDNA FLJ55260, highly similar to Exosome complex exonuclease RRP45 (EC 3.1.13.-) OS=Homo sapiens PE=2 SV=1 - [B4DXG8_HUMAN]
H3BS42	18.66	15	8	509	56.6331	8.26514	69.9254	1.16485e+07	0.130494	11	21.5357	0.264333	11	21.8836	1.99466	12	26.5741	Zinc finger protein 768 OS=Homo sapiens GN=ZNF768 PE=4 SV=2 - [H3BS42_HUMAN]
Q9NX63	37.89	21	10	227	26.1362	8.27979	69.8945	9.57519e+06	1.50321	12	13.2304	1.62029	12	13.5412	1.22958	12	16.5305	Coiled-coil-helix-coiled-coil-helix domain-containing protein 3, mitochondrial OS=Homo sapiens GN=CHCHD3 PE=1 SV=1 - [CHCH3_HUMAN]
F8WAN7	10.86	12	8	1169	129.313	7.00537	69.8845	4.5744e+06		0			0			0		Protein kinase C-binding protein 1 OS=Homo sapiens GN=ZMYND8 PE=4 SV=1 - [F8WAN7_HUMAN]
A8K4K9	18.18	19	5	297	34.8394	6.81494	69.7272	2.09808e+07	0.623156	9	8.91398	0.817344	8	8.55989	1.28328	8	9.04396	cDNA FLJ76169 OS=Homo sapiens PE=2 SV=1 - [A8K4K9_HUMAN]
I6L965	15.86	12	6	372	42.1477	5.09717	69.5681	3.9126e+07	0.390824	6	19.5683	1.18687	6	27.9544	3.11616	6	13.4525	KRT18 protein (Fragment) OS=Homo sapiens GN=KRT18 PE=2 SV=1 - [I6L965_HUMAN]
Q5T200	4.38	8	5	1668	196.519	9.42236	69.4028	4.7303e+06	0.131211	2	1.29394	0.184369	3	45.5696	1.64255	3	21.1061	Zinc finger CCCH domain-containing protein 13 OS=Homo sapiens GN=ZC3H13 PE=1 SV=1 - [ZC3HD_HUMAN]
I3L1P8	23.65	15	6	296	32.1618	9.77393	69.2726	1.91768e+06	1.22161	8	17.572	0.992333	9	5.42197	0.815788	8	18.6433	Mitochondrial 2-oxoglutarate/malate carrier protein (Fragment) OS=Homo sapiens GN=SLC25A11 PE=3 SV=1 - [I3L1P8_HUMAN]
A6H8Y5	16.71	15	9	754	84.921	7.06396	69.1531	3.49137e+06	0.31991	9	61.576	0.503908	9	25.6754	1.4126	10	22.5275	Nibrin OS=Homo sapiens GN=NBN PE=2 SV=1 - [A6H8Y5_HUMAN]
Q12872	7.47	16	7	951	104.758	8.04541	69.0831	1.37832e+07	0.136348	5	122.9	0.251083	5	64.2909	1.72832	8	33.4371	Splicing factor, suppressor of white-apricot homolog OS=Homo sapiens GN=SFSWAP PE=1 SV=3 - [SFSWA_HUMAN]
Q9H9B1	9.17	13	8	1298	141.377	5.75732	69.0305	3.98261e+06	0.356327	7	15.0502	0.349683	7	7.61736	0.970848	8	4.30399	Histone-lysine N-methyltransferase EHMT1 OS=Homo sapiens GN=EHMT1 PE=1 SV=4 - [EHMT1_HUMAN]
G3V1C3	16.86	20	9	510	57.5251	6.0874	68.9692	7.4476e+06	0.374763	4	25.1199	0.400536	4	25.8906	1.01801	4	9.31062	Apoptosis inhibitor 5 OS=Homo sapiens GN=API5 PE=4 SV=1 - [G3V1C3_HUMAN]
B7Z792	14.53	18	6	406	46.3666	7.34229	68.9372	1.92622e+06	1.24256	9	10.4443	1.23164	9	11.8253	1.01495	9	6.36437	cDNA FLJ53932, highly similar to NADH-ubiquinone oxidoreductase 49 kDa subunit, mitochondrial (EC 1.6.5.3) OS=Homo sapiens PE=2 SV=1 - [B7Z792_HUMAN]
Q92766	8.77	13	9	1687	181.306	6.97607	68.9309	2.62453e+06	0.238753	6	8.96582	0.357717	6	27.201	1.54911	8	10.1807	Ras-responsive element-binding protein 1 OS=Homo sapiens GN=RREB1 PE=1 SV=3 - [RREB1_HUMAN]
Q14202	10.22	20	11	1370	152.28	6.354	68.8554	7.06603e+06	1	1		0.01	1		0.0766824	2	9565.07	Zinc finger MYM-type protein 3 OS=Homo sapiens GN=ZMYM3 PE=1 SV=2 - [ZMYM3_HUMAN]
Q9UHR5	22.4	16	7	308	33.8497	4.84326	68.7259	1.26523e+07	0.217964	9	14.3074	0.479377	9	29.0421	1.99135	9	28.7374	SAP30-binding protein OS=Homo sapiens GN=SAP30BP PE=1 SV=1 - [S30BP_HUMAN]
Q5VUA4	5.57	15	10	2279	250.958	7.1958	68.4993	2.14711e+06	0.207023	5	16.814	0.216598	5	34.2732	0.942306	9	5.64501	Zinc finger protein 318 OS=Homo sapiens GN=ZNF318 PE=1 SV=2 - [ZN318_HUMAN]
Q8NC56	19.68	14	8	503	56.9395	8.99756	68.371	1.41562e+07	0.0735438	10	64.4243	0.0862868	10	24.1879	1.01991	10	9.45526	LEM domain-containing protein 2 OS=Homo sapiens GN=LEMD2 PE=1 SV=1 - [LEMD2_HUMAN]
Q96QE3	3.47	7	5	1844	207.441	9.18799	68.148	2.48889e+06	0.179463	5	166.227	0.408165	5	172.252	2.1155	5	8.48105	ATPase family AAA domain-containing protein 5 OS=Homo sapiens GN=ATAD5 PE=1 SV=4 - [ATAD5_HUMAN]
P51571	19.65	16	3	173	18.9866	6.15088	68.0769	1.2272e+07	0.368765	6	41.4237	0.723217	6	33.2205	1.85956	7	13.1318	Translocon-associated protein subunit delta OS=Homo sapiens GN=SSR4 PE=1 SV=1 - [SSRD_HUMAN]
Q5T280	20.48	13	7	376	41.9824	7.43018	67.8355	8.60217e+06	0.323195	8	13.5551	0.42269	8	7.85556	1.28259	9	12.0241	Uncharacterized protein C9orf114 OS=Homo sapiens GN=C9orf114 PE=1 SV=3 - [CI114_HUMAN]
P78385	20.08	16	10	493	54.1605	5.64307	67.7132	2.48967e+07	0.01	4	0	1	4	0	100	4	0	Keratin, type II cuticular Hb3 OS=Homo sapiens GN=KRT83 PE=1 SV=2 - [KRT83_HUMAN]
G5E9F3	5.51	12	9	2141	237.424	5.98584	67.6658	1.52559e+06	0.22365	7	13.8285	0.265609	7	4.19159	1.20821	8	9.54917	Calcineurin binding protein 1, isoform CRA_b OS=Homo sapiens GN=CABIN1 PE=4 SV=1 - [G5E9F3_HUMAN]
A6NHQ2	11.11	14	4	333	34.654	10.3306	67.4878	9.67258e+07		0			0			0		rRNA/tRNA 2'-O-methyltransferase fibrillarin-like protein 1 OS=Homo sapiens GN=FBLL1 PE=3 SV=1 - [FBLL1_HUMAN]
Q8IWX8	11.9	16	9	916	103.637	9.0415	67.4853	8.73891e+06	0.171264	12	92.9723	0.284136	12	89.4923	1.43365	12	28.9374	Calcium homeostasis endoplasmic reticulum protein OS=Homo sapiens GN=CHERP PE=1 SV=3 - [CHERP_HUMAN]
Q2NKY6	18.75	20	4	192	21.7467	10.0669	67.2745	2.01015e+07	0.284996	9	15.477	0.566819	9	14.6474	1.86689	9	12.0192	Putative uncharacterized protein OS=Homo sapiens PE=2 SV=1 - [Q2NKY6_HUMAN]
Q9UKX3	1.6	2	2	1938	223.465	5.68115	67.2528	691470		0			0			0		Myosin-13 OS=Homo sapiens GN=MYH13 PE=1 SV=2 - [MYH13_HUMAN]
Q5HYL4	15.09	15	7	636	69.3714	7.28369	67.0782	1.97058e+07	0.158473	8	51.9423	0.438027	8	64.4748	1.93172	8	24.8908	Putative uncharacterized protein DKFZp686E1893 OS=Homo sapiens GN=DKFZp686E1893 PE=2 SV=1 - [Q5HYL4_HUMAN]
B4E063	19.25	16	9	665	73.001	8.98291	67.0121	3.75101e+06	0.0665058	10	98.4921	0.372847	10	110.434	3.06259	13	28.2516	cDNA FLJ54292, highly similar to Kinesin-like protein KIFC1 OS=Homo sapiens PE=2 SV=1 - [B4E063_HUMAN]
Q8WWY3	14.03	12	6	499	55.4214	5.78271	66.778	8.26386e+06	0.430354	5	10.2209	0.596632	4	12.0589	1.35892	6	33.9108	U4/U6 small nuclear ribonucleoprotein Prp31 OS=Homo sapiens GN=PRPF31 PE=1 SV=2 - [PRP31_HUMAN]
B4DL14	27.2	18	6	250	27.4953	7.41553	66.6757	1.06112e+07	1.006	7	6.95832	0.922585	8	13.0759	0.873496	7	12.1952	ATP synthase gamma chain OS=Homo sapiens GN=ATP5C1 PE=2 SV=1 - [B4DL14_HUMAN]
Q9NRC6	0.27	1	1	3674	416.579	6.66846	66.5646	417569	0.01	1		1	1		100	1		Spectrin beta chain, non-erythrocytic 5 OS=Homo sapiens GN=SPTBN5 PE=1 SV=1 - [SPTN5_HUMAN]
B7Z5E7	24.95	17	10	517	55.0491	5.60498	66.4325	1.09176e+07	1.05599	10	17.2413	2.20537	10	10.1928	2.06551	10	9.66904	cDNA FLJ51046, highly similar to 60 kDa heat shock protein, mitochondrial OS=Homo sapiens PE=2 SV=1 - [B7Z5E7_HUMAN]
P46782	15.2	15	4	204	22.8621	9.71533	66.3024	3.20294e+07	0.253923	7	8.44704	0.377641	7	13.2398	1.48955	8	7.04811	40S ribosomal protein S5 OS=Homo sapiens GN=RPS5 PE=1 SV=4 - [RS5_HUMAN]
O15164	7.71	13	6	1050	116.757	7.10791	66.2251	4.05651e+06	0.333376	7	35.3529	0.367895	7	26.388	1.04295	7	15.0925	Transcription intermediary factor 1-alpha OS=Homo sapiens GN=TRIM24 PE=1 SV=3 - [TIF1A_HUMAN]
Q9NVR2	15.92	17	10	710	82.1829	7.44482	66.0589	7.4166e+06	0.290642	11	19.3244	0.440104	11	48.5775	1.4812	12	3.00896	Integrator complex subunit 10 OS=Homo sapiens GN=INTS10 PE=1 SV=2 - [INT10_HUMAN]
B2R6H6	20.32	16	5	251	27.5724	9.5542	66.0461	3.83014e+06	0.553047	4	7.55299	0.543463	3	20.3205	0.966809	3	15.3801	cDNA, FLJ92954, highly similar to Homo sapiens TAF9-like RNA polymerase II, TATA box binding protein (TBP)-associated factor, 31kDa (TAF9L), mRNA OS=Homo sapiens PE=2 SV=1 - [B2R6H6_HUMAN]
F5H157	35.14	18	6	185	21.2009	8.30908	65.9801	7.36657e+06	0.527805	5	19.3368	0.690908	5	15.5796	1.45615	7	33.4314	Ras-related protein Rab-35 (Fragment) OS=Homo sapiens GN=RAB35 PE=3 SV=1 - [F5H157_HUMAN]
Q15554	20.6	18	8	500	55.5166	9.17334	65.8905	8.08513e+06	0.287582	9	24.5576	0.457197	9	25.2456	1.46136	10	11.2096	Telomeric repeat-binding factor 2 OS=Homo sapiens GN=TERF2 PE=1 SV=2 - [TERF2_HUMAN]
J3KN21	24.88	15	8	426	47.6691	9.94971	65.7553	1.02157e+07	0.0748679	9	179.799	1	8	8.74088	100	8	0	Nucleolar and spindle associated protein 1, isoform CRA_e OS=Homo sapiens GN=NUSAP1 PE=4 SV=1 - [J3KN21_HUMAN]
O95292	27.98	18	6	243	27.2111	7.29834	65.7221	3.8736e+06	0.563752	6	6.64362	0.543203	6	12.8523	1.0426	6	17.4329	Vesicle-associated membrane protein-associated protein B/C OS=Homo sapiens GN=VAPB PE=1 SV=3 - [VAPB_HUMAN]
Q86Y46	12.22	13	7	540	58.8867	7.2251	65.6277	1.67248e+07		0			0			0		Keratin, type II cytoskeletal 73 OS=Homo sapiens GN=KRT73 PE=1 SV=1 - [K2C73_HUMAN]
Q9Y394	16.81	13	4	339	38.2741	8.32373	65.6017	6.03022e+06	0.484065	5	18.4671	0.711672	5	6.25751	1.4702	5	3.60456	Dehydrogenase/reductase SDR family member 7 OS=Homo sapiens GN=DHRS7 PE=1 SV=1 - [DHRS7_HUMAN]
B4DMD3	12.39	17	8	589	64.8671	7.00537	65.5492	5.85639e+06	0.272108	7	25.0456	0.488993	8	30.0633	1.61065	7	6.73498	cDNA FLJ58174, highly similar to WW domain-binding protein 11 OS=Homo sapiens PE=2 SV=1 - [B4DMD3_HUMAN]
Q96H22	32.15	19	9	339	39.5296	9.12939	65.5293	5.01246e+06	0.330676	8	18.8935	0.451535	8	18.2176	1.28698	8	13.6251	Centromere protein N OS=Homo sapiens GN=CENPN PE=1 SV=2 - [CENPN_HUMAN]
F8W9B5	10.95	9	5	566	66.106	6.94678	65.4567	1.48044e+07	0.0278592	4	300.816	0.268886	4	182.004	2.67906	4	24.9446	Protein regulator of cytokinesis 1 OS=Homo sapiens GN=PRC1 PE=4 SV=1 - [F8W9B5_HUMAN]
Q9Y3C6	33.13	14	5	166	18.2251	7.98682	65.3811	6.06185e+06	0.3824	7	52.4428	0.568776	7	45.6252	1.4904	8	20.3971	Peptidyl-prolyl cis-trans isomerase-like 1 OS=Homo sapiens GN=PPIL1 PE=1 SV=1 - [PPIL1_HUMAN]
B0UZY3	9.18	15	8	1176	128.95	5.5415	65.3592	9.04052e+06	0.347673	6	9.96927	0.39304	5	6.3862	1.1412	7	20.9881	Euchromatic histone-lysine N-methyltransferase 2 OS=Homo sapiens GN=EHMT2 PE=3 SV=1 - [B0UZY3_HUMAN]
P62314	37.82	18	4	119	13.2734	11.561	65.2358	4.13438e+07	0.308363	8	48.2272	0.527092	8	17.1715	1.53257	8	14.0684	Small nuclear ribonucleoprotein Sm D1 OS=Homo sapiens GN=SNRPD1 PE=1 SV=1 - [SMD1_HUMAN]
B4E1A5	8.9	14	6	899	99.6224	7.02002	65.0864	2.94442e+06	0.29004	9	24.0599	0.499597	9	23.7363	1.69591	9	5.1677	cDNA FLJ59652, highly similar to Thyroid hormone receptor-associated protein complex 100 kDa component OS=Homo sapiens PE=2 SV=1 - [B4E1A5_HUMAN]
E7ENF1	29.74	17	6	232	25.0992	9.81787	64.9314	6.05524e+06	0.188165	3	8.54119	0.288301	3	1.00173	1.49378	4	7.16359	Uncharacterized protein C12orf43 OS=Homo sapiens GN=C12orf43 PE=4 SV=2 - [E7ENF1_HUMAN]
Q5JRA6	2.52	8	4	1907	213.57	4.84326	64.9045	1.07335e+06	0.6923	4	26.9412	0.805546	4	12.3196	1.16358	4	14.8583	Melanoma inhibitory activity protein 3 OS=Homo sapiens GN=MIA3 PE=1 SV=1 - [MIA3_HUMAN]
J3QT54	34.15	18	6	205	22.7624	5.09717	64.8839	1.49904e+07	0.490739	10	27.1701	0.802267	10	37.0673	1.58904	11	17.5039	Cleavage and polyadenylation-specificity factor subunit 7 (Fragment) OS=Homo sapiens GN=CPSF7 PE=4 SV=1 - [J3QT54_HUMAN]
Q9NXW2	28	17	9	375	41.7928	8.52881	64.7894	5.60004e+06	0.356734	8	10.8055	0.476096	8	27.7289	1.47355	8	14.7387	DnaJ homolog subfamily B member 12 OS=Homo sapiens GN=DNAJB12 PE=1 SV=4 - [DJB12_HUMAN]
Q9Y2X0	14.14	17	11	877	96.7306	7.37158	64.6855	1.11212e+07	0.376632	8	29.647	0.567851	8	6.6134	1.44458	9	12.3016	Mediator of RNA polymerase II transcription subunit 16 OS=Homo sapiens GN=MED16 PE=1 SV=2 - [MED16_HUMAN]
B4DR68	6.45	15	3	651	74.1796	7.41553	64.6168	1.26719e+07	0.698985	10	69.4891	1.46993	9	13.6455	2.00341	9	53.5201	cDNA FLJ58608, highly similar to Heat shock protein 75 kDa, mitochondrial OS=Homo sapiens PE=2 SV=1 - [B4DR68_HUMAN]
J3KR24	8.77	13	8	1152	131.68	6.11279	64.4722	4.36086e+06	1.07911	8	20.6539	0.768495	8	7.78916	0.723557	8	6.86641	Isoleucine--tRNA ligase, cytoplasmic OS=Homo sapiens GN=IARS PE=4 SV=1 - [J3KR24_HUMAN]
F5GZU5	10.05	16	6	637	71.4185	9.26123	64.3307	7.64536e+06	0.307559	9	7.58575	0.522183	9	10.7975	1.65198	9	9.69481	Mediator of RNA polymerase II transcription subunit 15 OS=Homo sapiens GN=MED15 PE=4 SV=1 - [F5GZU5_HUMAN]
Q96FF9	24.21	15	4	252	27.5834	9.61279	64.2247	1.07339e+07	0.162572	6	424.045	0.457389	6	107.087	2.91996	6	39.2934	Sororin OS=Homo sapiens GN=CDCA5 PE=1 SV=1 - [CDCA5_HUMAN]
Q86U42	12.75	15	4	306	32.729	5.05908	64.0636	5.17589e+06	0.198078	9	82.3834	0.315622	9	34.1476	1.64159	10	29.4963	Polyadenylate-binding protein 2 OS=Homo sapiens GN=PABPN1 PE=1 SV=3 - [PABP2_HUMAN]
Q5T3J3	22.5	15	12	769	84.5158	9.71533	63.9395	5.31783e+06	0.193704	10	29.7421	0.465455	8	32.5096	2.3289	8	12.3097	Ligand-dependent nuclear receptor-interacting factor 1 OS=Homo sapiens GN=LRIF1 PE=1 SV=1 - [LRIF1_HUMAN]
Q9NQG5	24.23	17	6	326	36.8772	5.97314	63.8057	8.80908e+06	0.396788	7	17.1224	0.469239	6	15.3069	1.25237	6	9.18363	Regulation of nuclear pre-mRNA domain-containing protein 1B OS=Homo sapiens GN=RPRD1B PE=1 SV=1 - [RPR1B_HUMAN]
B3KVJ5	11.33	9	8	883	101.012	7.07861	63.5261	5.41369e+06		0			0			0		cDNA FLJ16648 fis, clone TESTI4035508, highly similar to Structural maintenance of chromosomes 4-like 1 protein OS=Homo sapiens PE=2 SV=1 - [B3KVJ5_HUMAN]
B0I1S0	0.37	3	2	4307	492.339	6.52197	63.3896	4.19162e+06		0			0			0		DYNC2H1 variant protein OS=Homo sapiens PE=2 SV=1 - [B0I1S0_HUMAN]
B7Z8F4	7.96	13	8	1181	133.873	7.88428	63.3091	6.16279e+06	0.217714	10	31.2274	0.535975	10	32.7525	2.24788	10	11.1411	cDNA FLJ56523, highly similar to ATP-dependent RNA helicase DHX8 (EC 3.6.1.-) OS=Homo sapiens PE=2 SV=1 - [B7Z8F4_HUMAN]
P46783	14.55	16	3	165	18.8859	10.1548	63.2762	1.39404e+07	0.201479	8	11.7114	1	7	24.043	5.33418	7	33.1125	40S ribosomal protein S10 OS=Homo sapiens GN=RPS10 PE=1 SV=1 - [RS10_HUMAN]
Q9UPN9	9.32	17	11	1127	122.456	6.66846	63.2238	3.09653e+06	0.317471	8	39.2287	0.365767	8	27.7133	1.17237	10	13.3247	E3 ubiquitin-protein ligase TRIM33 OS=Homo sapiens GN=TRIM33 PE=1 SV=3 - [TRI33_HUMAN]
E9PDN5	0.73	4	2	3681	425.764	5.92236	63.0704	8.26738e+06		0			0			0		Dystrophin OS=Homo sapiens GN=DMD PE=4 SV=1 - [E9PDN5_HUMAN]
B4DY50	22.63	13	7	411	45.9202	9.48096	63.0013	2.47319e+06	0.966842	8	25.892	0.657192	8	15.6111	0.728131	9	16.6101	cDNA FLJ55528, highly similar to Transducin beta-like 2 protein OS=Homo sapiens PE=2 SV=1 - [B4DY50_HUMAN]
B7Z475	26.86	14	7	376	40.7308	6.82959	62.7402	4.34919e+06	0.548571	7	7.02648	0.660713	6	12.3442	1.21945	6	18.9872	cDNA FLJ55712, highly similar to F-box-like/WD repeat protein TBL1XR1 OS=Homo sapiens PE=2 SV=1 - [B7Z475_HUMAN]
A6NHN7	10	18	10	1280	141.697	5.96045	62.6113	7.06603e+06		0			0			0		Zinc finger MYM-type protein 3 OS=Homo sapiens GN=ZMYM3 PE=4 SV=1 - [A6NHN7_HUMAN]
Q12981	29.39	13	6	228	26.1159	8.95361	62.4933	3.87254e+06	0.509589	5	4.64829	0.478655	6	10.9936	1.00543	5	11.6651	Vesicle transport protein SEC20 OS=Homo sapiens GN=BNIP1 PE=1 SV=3 - [SEC20_HUMAN]
I3L3P7	28	8	3	100	11.4702	10.1548	62.4109	2.98343e+07	0.250598	5	13.8096	0.651507	5	22.1802	3.01394	5	29.7372	40S ribosomal protein S15a OS=Homo sapiens GN=RPS15A PE=4 SV=1 - [I3L3P7_HUMAN]
C4AM86	17.88	11	9	425	47.5611	4.76709	62.3264	3.71448e+07	0.01	4	0	1	4	0	100	4	0	Keratin, type I cuticular Ha5 OS=Homo sapiens GN=KRT35 PE=3 SV=1 - [C4AM86_HUMAN]
P52756	13.74	16	11	815	92.097	6.27783	62.2467	8.00679e+06	0.118194	10	27.4209	0.273533	10	24.4893	1.8543	11	16.3928	RNA-binding protein 5 OS=Homo sapiens GN=RBM5 PE=1 SV=2 - [RBM5_HUMAN]
O75844	14.95	17	7	475	54.7775	7.48877	62.0884	2.50196e+06	0.555644	8	12.9495	0.787638	8	12.5545	1.40041	8	18.4839	CAAX prenyl protease 1 homolog OS=Homo sapiens GN=ZMPSTE24 PE=1 SV=2 - [FACE1_HUMAN]
Q53H10	18.59	15	9	495	56.2403	7.59131	62.0026	3.67942e+06	0.0481879	2	56.8872	1	2	0	20.7521	2	56.8872	Postreplication repair protein hRAD18p variant (Fragment) OS=Homo sapiens PE=2 SV=1 - [Q53H10_HUMAN]
B4E3M5	0.66	8	1	1508	174.778	6.13818	61.903	426398040		0			0			0		cDNA FLJ57816, highly similar to Triple functional domain protein OS=Homo sapiens PE=2 SV=1 - [B4E3M5_HUMAN]
Q8N0S6	18.9	16	6	344	38.9727	6.52197	61.81	2.32356e+06	0.459599	8	19.7983	0.576552	8	28.3536	1.25708	8	16.5824	Centromere protein L OS=Homo sapiens GN=CENPL PE=1 SV=2 - [CENPL_HUMAN]
Q9P0I2	12.26	11	3	261	29.9324	6.81494	61.7432	2.02472e+06	0.464717	5	13.3728	0.66357	5	26.1164	1.33019	6	25.6026	ER membrane protein complex subunit 3 OS=Homo sapiens GN=EMC3 PE=1 SV=3 - [EMC3_HUMAN]
Q9P0U3	17.24	16	10	644	73.4347	8.47021	61.6506	7.65213e+06	0.27971	9	22.4693	0.367368	10	15.1608	1.31445	10	8.19245	Sentrin-specific protease 1 OS=Homo sapiens GN=SENP1 PE=1 SV=2 - [SENP1_HUMAN]
Q5JTA8	15.2	16	5	250	28.7239	9.94971	61.646	6.9213e+06	1.03889	9	11.0002	0.529833	9	13.2812	0.471299	10	14.3979	Novel protein OS=Homo sapiens GN=RP11-217H1.1 PE=2 SV=1 - [Q5JTA8_HUMAN]
P62258	25.49	13	7	255	29.1554	4.7417	61.6217	1.65784e+06	0.849507	7	38.4248	1.47297	7	36.7431	1.65126	7	30.5466	14-3-3 protein epsilon OS=Homo sapiens GN=YWHAE PE=1 SV=1 - [1433E_HUMAN]
B3KQF0	16.32	12	9	760	87.9435	5.19873	61.5851	3.32133e+06	0.323829	8	35.6917	0.454274	8	23.9668	1.22755	8	18.1535	cDNA FLJ90354 fis, clone NT2RP2003390, highly similar to Translocation protein SEC63 homolog OS=Homo sapiens PE=2 SV=1 - [B3KQF0_HUMAN]
Q15542	12.5	12	7	800	86.7763	5.64307	61.4315	3.06475e+06	0.429613	7	26.2957	0.481866	7	15.0137	1.10934	7	10.6854	Transcription initiation factor TFIID subunit 5 OS=Homo sapiens GN=TAF5 PE=1 SV=3 - [TAF5_HUMAN]
Q9BU76	30.04	18	6	263	29.3939	10.0229	61.4295	5.85991e+06	0.162181	7	48.4715	0.200433	7	41.5599	1.25836	8	3.61508	Multiple myeloma tumor-associated protein 2 OS=Homo sapiens GN=MMTAG2 PE=1 SV=1 - [MMTA2_HUMAN]
P55201	2.8	3	3	1214	137.412	7.92822	61.4083	3.67392e+06		0			0		2.90926	1		Peregrin OS=Homo sapiens GN=BRPF1 PE=1 SV=2 - [BRPF1_HUMAN]
Q8NFC6	3.28	8	7	3051	330.266	5.08447	61.3824	1.24255e+06	0.349599	4	38.2243	0.343169	4	6.33278	1.02955	6	16.3747	Biorientation of chromosomes in cell division protein 1-like 1 OS=Homo sapiens GN=BOD1L1 PE=1 SV=2 - [BD1L1_HUMAN]
Q9P031	29.46	13	7	241	28.652	9.87646	61.3369	8.64523e+06	0.265518	7	48.6071	0.482242	6	28.697	1.73357	7	7.4523	Thyroid transcription factor 1-associated protein 26 OS=Homo sapiens GN=CCDC59 PE=1 SV=2 - [TAP26_HUMAN]
Q5T9A4	13.43	11	8	648	72.5273	9.20264	61.3272	1.31428e+07		0			0			0		ATPase family AAA domain-containing protein 3B OS=Homo sapiens GN=ATAD3B PE=1 SV=1 - [ATD3B_HUMAN]
Q9UHX1	21.65	13	8	559	59.8376	5.2876	61.1618	2.78674e+07	0.175802	3	30.037	0.327278	3	32.297	1.52686	3	2.10879	Poly(U)-binding-splicing factor PUF60 OS=Homo sapiens GN=PUF60 PE=1 SV=1 - [PUF60_HUMAN]
B2R6U8	18.5	13	5	227	26.1987	8.82178	61.1252	1.19859e+07	0.46265	5	17.597	0.653075	5	20.5678	1.50925	5	9.94177	cDNA, FLJ93125, highly similar to Homo sapiens cleavage and polyadenylation specific factor 5, 25 kDa(CPSF5), mRNA OS=Homo sapiens PE=2 SV=1 - [B2R6U8_HUMAN]
J3QR09	27.98	13	7	193	23.1201	11.4731	61.0091	3.42241e+07	0.187424	7	27.0173	0.392596	7	8.94832	2.08268	7	12.2964	Ribosomal protein L19 OS=Homo sapiens GN=RPL19 PE=3 SV=1 - [J3QR09_HUMAN]
Q6IAN0	27.08	18	7	325	35.0966	9.5542	60.9588	986444	0.513348	4	5.68483	0.525921	4	9.13612	1.10155	10	18.6827	Dehydrogenase/reductase SDR family member 7B OS=Homo sapiens GN=DHRS7B PE=1 SV=2 - [DRS7B_HUMAN]
P51572	25.2	10	7	246	27.974	8.44092	60.8884	1.17523e+07	0.557363	7	30.6688	0.579702	7	9.66387	1.10996	7	16.6717	B-cell receptor-associated protein 31 OS=Homo sapiens GN=BCAP31 PE=1 SV=3 - [BAP31_HUMAN]
D9ZGF8	0.81	1	1	1354	158.145	5.93506	60.8368	5.43404e+06		0			0			0		Rho-associated, coiled-coil containing protein kinase 1 OS=Homo sapiens GN=ROCK1 PE=4 SV=1 - [D9ZGF8_HUMAN]
Q14165	24.32	14	5	292	32.2136	5.41455	60.7705	7.64439e+06	0.292741	6	8.66253	0.328829	6	5.35593	1.15112	7	9.64842	Malectin OS=Homo sapiens GN=MLEC PE=1 SV=1 - [MLEC_HUMAN]
P18031	23.45	17	8	435	49.9348	6.26514	60.6623	5.5219e+06	0.333	9	27.9214	0.532975	9	23.2285	1.37976	9	28.0556	Tyrosine-protein phosphatase non-receptor type 1 OS=Homo sapiens GN=PTPN1 PE=1 SV=1 - [PTN1_HUMAN]
E7EQV9	28.74	12	4	174	20.4971	11.2827	60.5751	1.45543e+07	0.254454	7	20.4831	0.491879	7	13.9876	1.9515	7	8.37076	Ribosomal protein L15 (Fragment) OS=Homo sapiens GN=RPL15 PE=3 SV=1 - [E7EQV9_HUMAN]
Q5XPV6	19.48	12	4	231	23.6412	10.6968	60.5704	1.01067e+07	0.286036	7	9.11842	0.489962	8	24.6163	1.69288	8	16.6249	Small nuclear ribonucleoprotein-associated protein OS=Homo sapiens PE=2 SV=1 - [Q5XPV6_HUMAN]
Q9Y2K3	1.18	2	2	1946	224.479	5.84619	60.4641	4.14575e+06		0			0			0		Myosin-15 OS=Homo sapiens GN=MYH15 PE=1 SV=5 - [MYH15_HUMAN]
P61026	17	19	3	200	22.5266	8.38232	60.3308	6.10581e+06	0.442198	2	17.7001	0.996536	2	31.9932	2.2536	2	13.7171	Ras-related protein Rab-10 OS=Homo sapiens GN=RAB10 PE=1 SV=1 - [RAB10_HUMAN]
Q15008	29.56	15	11	389	45.5023	5.61768	60.199	2.12087e+06	0.601522	9	9.5559	1.63624	7	19.5135	3.27872	7	45.3047	26S proteasome non-ATPase regulatory subunit 6 OS=Homo sapiens GN=PSMD6 PE=1 SV=1 - [PSMD6_HUMAN]
P35579	3.42	8	6	1960	226.392	5.60498	60.0972	2.7366e+06	1.0255	4	42.6545	1.44534	4	9.68141	1.49407	4	46.8469	Myosin-9 OS=Homo sapiens GN=MYH9 PE=1 SV=4 - [MYH9_HUMAN]
Q14331	29.84	15	7	258	29.1541	9.01221	60.0565	2.80206e+06	0.224497	7	11.554	0.497425	7	25.4623	2.46262	8	20.7635	Protein FRG1 OS=Homo sapiens GN=FRG1 PE=1 SV=1 - [FRG1_HUMAN]
Q92785	19.44	16	6	391	44.1272	6.32861	59.8752	1.0681e+07	0.446518	7	11.9121	0.687727	7	26.318	1.49303	8	22.2821	Zinc finger protein ubi-d4 OS=Homo sapiens GN=DPF2 PE=1 SV=2 - [REQU_HUMAN]
Q9GZR2	22.99	15	8	422	46.6428	9.77393	59.8265	7.53403e+06	0.338588	7	36.1206	0.387334	7	9.05045	1.15525	8	10.9585	RNA exonuclease 4 OS=Homo sapiens GN=REXO4 PE=1 SV=2 - [REXO4_HUMAN]
Q9UPE4	14.94	13	5	415	47.3365	7.38623	59.7563	497698	0.912212	5	17.3692	1.24442	6	16.0024	1.40527	5	14.4834	Putative mitochondrial inner membrane protein import receptor OS=Homo sapiens GN=hTIM44 PE=2 SV=1 - [Q9UPE4_HUMAN]
H7BXY3	5.15	9	6	1166	130.469	8.55811	59.6831	1.54932e+06	0.825194	6	39.2024	1.19519	5	37.2419	1.42268	5	1.40133	Putative ATP-dependent RNA helicase DHX30 OS=Homo sapiens GN=DHX30 PE=4 SV=1 - [H7BXY3_HUMAN]
B3KMV5	8.24	14	7	1104	122.829	5.84619	59.6677	2.78917e+06	0.764687	7	30.3256	0.647295	6	10.3891	0.884935	6	12.7401	cDNA FLJ12728 fis, clone NT2RP2000040, highly similar to Protein FAM62A OS=Homo sapiens PE=2 SV=1 - [B3KMV5_HUMAN]
Q7Z589	8.32	13	8	1322	141.381	9.33447	59.6632	8.06604e+06	0.26563	7	37.4818	0.351325	7	23.9169	1.41234	7	4.2054	Protein EMSY OS=Homo sapiens GN=EMSY PE=1 SV=2 - [EMSY_HUMAN]
Q53HH3	13.64	16	5	462	52.0813	9.15869	59.6011	3.59826e+06	0.447688	7	10.0024	0.899995	7	32.4162	2.13585	7	23.5009	General transcription factor IIH, polypeptide 4, 52kDa variant (Fragment) OS=Homo sapiens PE=2 SV=1 - [Q53HH3_HUMAN]
H7C446	18.75	12	3	208	23.2043	10.8433	59.589	2.80499e+07	0.363419	2	11.4556	0.470213	2	0.691778	1.29386	2	10.7575	Suppressor of SWI4 1 homolog (Fragment) OS=Homo sapiens GN=PPAN PE=4 SV=1 - [H7C446_HUMAN]
O95983	24.74	12	7	291	32.8233	5.33838	59.5618	5.52525e+06	0.393883	6	10.8672	0.705459	6	2.93185	1.78692	6	9.87357	Methyl-CpG-binding domain protein 3 OS=Homo sapiens GN=MBD3 PE=1 SV=1 - [MBD3_HUMAN]
E7EN32	19.46	13	10	555	61.3807	6.87354	59.4344	7.92771e+06	0.268678	7	17.5349	0.442141	8	17.3489	1.47108	9	12.8689	Menin OS=Homo sapiens GN=MEN1 PE=4 SV=1 - [E7EN32_HUMAN]
P14923	13.56	14	9	745	81.6927	6.13818	59.2521	1.1367e+07	0.1	2	33935.7	0.1	2	33935.7	1	2	1.32629e+12	Junction plakoglobin OS=Homo sapiens GN=JUP PE=1 SV=3 - [PLAK_HUMAN]
P52597	16.14	18	5	415	45.6429	5.57959	59.211	4.29311e+07	0.268337	3	18.912	0.488155	3	21.623	1.85175	3	2.63083	Heterogeneous nuclear ribonucleoprotein F OS=Homo sapiens GN=HNRNPF PE=1 SV=3 - [HNRPF_HUMAN]
Q9NVH2	7.69	10	6	962	106.766	8.01611	59.2095	4.88098e+06	0.328125	5	24.21	0.471495	5	8.6282	1.30736	6	12.5186	Integrator complex subunit 7 OS=Homo sapiens GN=INTS7 PE=1 SV=1 - [INT7_HUMAN]
B4DRW1	15.82	11	6	474	51.7272	6.81494	59.1881	1.43657e+07		0			0			0		cDNA FLJ55805, highly similar to Keratin, type II cytoskeletal 4 OS=Homo sapiens PE=2 SV=1 - [B4DRW1_HUMAN]
Q9NS91	18.38	14	9	495	56.1873	7.57666	59.1011	4.11968e+06	0.147181	1		0.362585	1		2.50564	2	2.51318	E3 ubiquitin-protein ligase RAD18 OS=Homo sapiens GN=RAD18 PE=1 SV=2 - [RAD18_HUMAN]
B4DWJ2	13.35	10	8	764	86.5242	7.04932	59.0769	4.48506e+06	1.07835	8	33.4278	0.758206	8	11.6421	0.698592	8	17.1931	Glutamine--tRNA ligase OS=Homo sapiens GN=QARS PE=2 SV=1 - [B4DWJ2_HUMAN]
E7EQB9	27.7	16	6	296	33.8183	5.96045	58.9593	2.63269e+06	0.474705	7	4.50277	0.62068	7	7.14353	1.29513	7	3.58544	DNA-directed RNA polymerases I and III subunit RPAC1 OS=Homo sapiens GN=POLR1C PE=4 SV=1 - [E7EQB9_HUMAN]
Q6PK04	31.14	14	7	289	33.2111	10.9312	58.8545	6.73458e+06	0.395107	7	38.2512	0.665973	7	19.2776	1.51146	7	9.21297	Coiled-coil domain-containing protein 137 OS=Homo sapiens GN=CCDC137 PE=1 SV=1 - [CC137_HUMAN]
B2RBB2	18.02	14	7	555	61.6471	6.49365	58.6378	5.01204e+06	0.390668	6	46.8399	0.483172	7	26.1954	1.11647	7	11.428	cDNA, FLJ95416, highly similar to Homo sapiens phosphatidylinositol glycan, class S (PIGS), mRNA OS=Homo sapiens PE=2 SV=1 - [B2RBB2_HUMAN]
E4W6B6	36.51	13	4	126	14.248	10.4624	58.5635	5.34143e+07	0.331226	7	38.3534	0.731385	7	16.368	2.15121	7	19.2478	RPL27/NME2 fusion protein (Fragment) OS=Homo sapiens GN=RPL27 PE=2 SV=1 - [E4W6B6_HUMAN]
Q9UNQ2	37.38	16	11	313	35.2141	9.99365	58.2544	7.0719e+06	0.223222	11	36.2215	0.488616	10	37.5496	2.26076	10	15.5763	Probable dimethyladenosine transferase OS=Homo sapiens GN=DIMT1 PE=1 SV=1 - [DIM1_HUMAN]
B4DLA6	7.53	9	5	823	92.664	6.97607	58.1728	5.40748e+06	0.683682	5	8.88558	0.552787	5	6.59206	0.793271	5	30.9636	cDNA FLJ54365, highly similar to DNA replication licensing factor MCM4 OS=Homo sapiens PE=2 SV=1 - [B4DLA6_HUMAN]
O75376	4.59	11	9	2440	270.044	7.10791	58.0513	1.33863e+06	0.216001	3	50.4625	0.454584	4	47.3972	1.48689	6	24.3766	Nuclear receptor corepressor 1 OS=Homo sapiens GN=NCOR1 PE=1 SV=2 - [NCOR1_HUMAN]
P51148	27.78	17	5	216	23.4678	8.41162	58.0138	8.44614e+06	0.175376	3	24.2951	0.4144	3	25.4568	2.35409	4	1.4512	Ras-related protein Rab-5C OS=Homo sapiens GN=RAB5C PE=1 SV=2 - [RAB5C_HUMAN]
O43402	21.43	16	5	210	23.7577	6.40479	57.8984	1.06793e+07	0.706895	7	3.9632	0.848239	7	7.91826	1.2323	7	3.94578	ER membrane protein complex subunit 8 OS=Homo sapiens GN=EMC8 PE=1 SV=1 - [EMC8_HUMAN]
B2RE34	14.08	11	7	632	70.9238	8.95361	57.8573	4.52653e+06	0.107634	8	59.7574	0.331889	8	63.6316	2.52098	9	10.0308	cDNA, FLJ96901, highly similar to Homo sapiens Rac GTPase activating protein 1 (RACGAP1), mRNA OS=Homo sapiens PE=2 SV=1 - [B2RE34_HUMAN]
Q6PEW1	22.89	10	7	402	45.341	6.17627	57.71	1.44031e+07		0			0			0		Zinc finger CCHC domain-containing protein 12 OS=Homo sapiens GN=ZCCHC12 PE=2 SV=2 - [ZCH12_HUMAN]
P46939	1.37	4	4	3433	394.22	5.32568	57.6119	5.7649e+06	2.53305	2	238.281	0.0791443	2	11031.2	0.0312446	2	404.215	Utrophin OS=Homo sapiens GN=UTRN PE=1 SV=2 - [UTRO_HUMAN]
D3DQS4	8.46	16	8	1017	110.181	4.75439	57.5308	5.10919e+06	0.219186	9	37.9526	0.287185	9	11.3383	1.31532	9	9.97384	Formin binding protein 4, isoform CRA_d OS=Homo sapiens GN=FNBP4 PE=4 SV=1 - [D3DQS4_HUMAN]
Q05DU1	11.13	7	5	575	65.3113	9.49561	57.5187	3.33672e+06	0.014772	4	63.0362	0.396027	4	236.484	6.29541	6	31.5468	GNL3L protein (Fragment) OS=Homo sapiens GN=GNL3L PE=2 SV=1 - [Q05DU1_HUMAN]
Q9NVX2	19.79	16	8	485	53.2871	7.34229	57.3803	2.89752e+07	0.294802	7	3.17745	0.598642	7	7.181	2.01655	8	7.17254	Notchless protein homolog 1 OS=Homo sapiens GN=NLE1 PE=1 SV=4 - [NLE1_HUMAN]
Q9NQT5	24	11	6	275	29.5534	8.104	57.3762	2.49422e+06	0.324729	7	25.4105	0.504683	7	22.148	1.46813	7	9.56734	Exosome complex component RRP40 OS=Homo sapiens GN=EXOSC3 PE=1 SV=3 - [EXOS3_HUMAN]
D6R9P3	20.36	13	5	280	30.284	7.91357	57.0568	5.9351e+06	0.132672	5	249.519	0.161962	5	3815.82	1.16164	6	984.553	Heterogeneous nuclear ribonucleoprotein A/B OS=Homo sapiens GN=HNRNPAB PE=4 SV=1 - [D6R9P3_HUMAN]
Q9UNP9	20.6	12	5	301	33.4096	5.60498	57.0408	6.47144e+06	0.42609	8	15.833	0.687807	8	27.7533	1.65022	8	8.73525	Peptidyl-prolyl cis-trans isomerase E OS=Homo sapiens GN=PPIE PE=1 SV=1 - [PPIE_HUMAN]
O60884	10.44	10	4	412	45.7166	6.48096	56.9115	1.01602e+07	0.914782	4	0.651664	1.31716	4	2.2161	1.46154	4	2.86808	DnaJ homolog subfamily A member 2 OS=Homo sapiens GN=DNAJA2 PE=1 SV=1 - [DNJA2_HUMAN]
Q9UL03	8.79	16	7	887	100.326	8.6167	56.882	4.55234e+06	0.226123	7	50.2547	0.401321	7	36.1423	1.50054	9	22.3803	Integrator complex subunit 6 OS=Homo sapiens GN=INTS6 PE=1 SV=1 - [INT6_HUMAN]
H3BPC4	52.86	14	4	70	7.99403	9.71533	56.8315	6.8726e+06	0.47772	5	22.6784	0.507684	6	15.9504	1.08656	5	11.4495	SUMO-conjugating enzyme UBC9 (Fragment) OS=Homo sapiens GN=UBE2I PE=4 SV=2 - [H3BPC4_HUMAN]
J3QLW7	30.91	11	3	110	12.4454	8.26514	56.8222	1.10075e+07	0.328558	4	4.84905	0.411953	4	7.72877	1.20117	4	5.9811	60S ribosome subunit biogenesis protein NIP7 homolog OS=Homo sapiens GN=NIP7 PE=4 SV=1 - [J3QLW7_HUMAN]
Q9NV88	10.33	9	7	658	73.7667	6.32861	56.6969	5.75604e+06	0.348058	7	12.7724	0.426929	7	15.8312	1.25426	7	14.8014	Integrator complex subunit 9 OS=Homo sapiens GN=INTS9 PE=1 SV=2 - [INT9_HUMAN]
Q13610	16.37	11	7	501	55.7931	4.76709	56.5222	1.94424e+07	0.223156	8	24.0247	0.547246	8	8.53614	2.24438	8	14.6965	Periodic tryptophan protein 1 homolog OS=Homo sapiens GN=PWP1 PE=1 SV=1 - [PWP1_HUMAN]
Q9Y3B2	27.18	17	4	195	21.438	8.23584	56.3959	2.28437e+07	0.270892	10	21.8619	0.459776	10	13.3926	1.70452	10	7.60452	Exosome complex component CSL4 OS=Homo sapiens GN=EXOSC1 PE=1 SV=1 - [EXOS1_HUMAN]
B7Z6I3	11.52	10	7	738	82.27	8.57275	56.3779	1.81034e+06	0.45775	7	11.6863	0.569048	7	17.5289	1.30941	8	9.29207	DNA ligase OS=Homo sapiens PE=2 SV=1 - [B7Z6I3_HUMAN]
Q9NPI1	13.82	14	8	651	74.0922	6.39209	56.3435	8.55788e+06	0.630717	8	20.1259	0.636158	7	14.6868	0.952655	7	10.2223	Bromodomain-containing protein 7 OS=Homo sapiens GN=BRD7 PE=1 SV=1 - [BRD7_HUMAN]
Q96MG7	26.64	13	9	304	34.2868	9.27588	56.2582	4.18701e+06	0.278175	8	30.1231	0.479239	8	13.5569	1.70534	9	11.439	Melanoma-associated antigen G1 OS=Homo sapiens GN=NDNL2 PE=1 SV=1 - [MAGG1_HUMAN]
B9ZVN9	7.29	12	8	1659	187.689	7.38623	55.9778	3.91126e+06	0.286654	6	26.0701	0.415634	6	14.3139	1.28995	8	28.3909	DNA-directed RNA polymerase OS=Homo sapiens GN=POLR1A PE=3 SV=1 - [B9ZVN9_HUMAN]
P62316	48.31	13	5	118	13.5182	9.90576	55.9511	2.93089e+07	0.349935	7	4.37106	0.510593	8	17.5589	1.48445	7	14.9582	Small nuclear ribonucleoprotein Sm D2 OS=Homo sapiens GN=SNRPD2 PE=1 SV=1 - [SMD2_HUMAN]
Q9NVI7	9.31	11	7	634	71.3247	8.98291	55.7979	1.31428e+07		0			0			0		ATPase family AAA domain-containing protein 3A OS=Homo sapiens GN=ATAD3A PE=1 SV=2 - [ATD3A_HUMAN]
H3BQM0	13.78	13	6	588	64.6541	8.70459	55.7009	4.79445e+06	0.156325	1		0.235881	1		1.50892	1		PAP-associated domain-containing protein 5 OS=Homo sapiens GN=PAPD5 PE=4 SV=1 - [H3BQM0_HUMAN]
Q92610	10.97	11	8	1267	137.441	7.84033	55.4939	4.1694e+06	0.481316	8	28.7417	0.332819	8	30.103	0.67303	8	28.9808	Zinc finger protein 592 OS=Homo sapiens GN=ZNF592 PE=1 SV=2 - [ZN592_HUMAN]
B2RBX8	20.58	11	6	243	28.7208	8.27979	55.4766	3.53923e+06	0.223324	4	44.2605	0.493948	4	23.6728	1.88974	5	5.48568	cDNA, FLJ95758, highly similar to Homo sapiens GCIP-interacting protein p29 (P29), mRNA OS=Homo sapiens PE=2 SV=1 - [B2RBX8_HUMAN]
gi139472862	13.64	7	4	418	46.0943	7.31299	55.2546	3.59158e+06	0.0200067	1		1	1		49.9832	1		ORF10 [Human herpesvirus 8]
Q6ZW18	39.26	12	5	163	17.4699	8.66064	55.2352	1.86676e+07		0			0			0		cDNA FLJ41781 fis, clone IMR322018117 OS=Homo sapiens PE=2 SV=1 - [Q6ZW18_HUMAN]
P25685	35.88	14	11	340	38.0204	8.63135	55.1577	6.85512e+06	0.0843439	8	37.9045	2.04025	7	21.4033	21.831	7	15.5301	DnaJ homolog subfamily B member 1 OS=Homo sapiens GN=DNAJB1 PE=1 SV=4 - [DNJB1_HUMAN]
O75477	21.1	13	7	346	38.9014	7.86963	55.0464	1.10084e+07	0.383242	3	8.2207	0.304891	4	33.9028	0.843062	3	4.64578	Erlin-1 OS=Homo sapiens GN=ERLIN1 PE=1 SV=1 - [ERLN1_HUMAN]
J3KQ96	5.52	8	6	1414	144.04	8.29443	55.0307	8.24003e+06	0.184855	4	9.26292	0.349961	4	15.7883	2.00066	5	16.153	Treacle protein (Fragment) OS=Homo sapiens GN=TCOF1 PE=4 SV=1 - [J3KQ96_HUMAN]
Q6ZMG7	12.6	16	10	976	108.506	8.1333	54.9309	4.76587e+06	0.341465	8	14.1942	0.487536	8	11.3782	1.3469	9	5.21092	cDNA FLJ23939 fis, clone HEP01940, highly similar to Cation-transporting ATPase 2 (EC 3.6.3.-) OS=Homo sapiens GN=ATP13A1 PE=2 SV=1 - [Q6ZMG7_HUMAN]
Q9UNF3	3.21	7	6	2243	256.766	6.31592	54.8624	1.53205e+06	0.299179	6	38.8606	0.477631	6	23.6156	1.40264	6	41.1989	DNA polymerase OS=Homo sapiens GN=POLE1 PE=2 SV=1 - [Q9UNF3_HUMAN]
Q3ZCM7	15.09	15	5	444	49.7439	4.89404	54.7842	1.018e+07		0			0			0		Tubulin beta-8 chain OS=Homo sapiens GN=TUBB8 PE=1 SV=2 - [TBB8_HUMAN]
Q63HN8	0.31	2	1	5207	591.03	6.48096	54.7784	6.29122e+06		0			0			0		E3 ubiquitin-protein ligase RNF213 OS=Homo sapiens GN=RNF213 PE=1 SV=3 - [RN213_HUMAN]
O75528	12.27	11	5	432	48.8723	6.26514	54.721	3.17297e+06	0.413165	5	9.9197	0.43615	5	21.6587	1.14089	5	14.6385	Transcriptional adapter 3 OS=Homo sapiens GN=TADA3 PE=1 SV=1 - [TADA3_HUMAN]
J3KMX5	22.97	15	3	148	16.7223	10.5063	54.6632	3.78017e+07	0.363238	7	16.815	0.583805	7	6.08908	1.64442	7	6.26458	40S ribosomal protein S13 OS=Homo sapiens GN=RPS13 PE=4 SV=1 - [J3KMX5_HUMAN]
B4DJU4	8.57	13	5	630	67.3065	9.08545	54.6013	2.17955e+07	0.11909	6	56.437	0.319231	6	42.7356	2.60788	7	20.4384	cDNA FLJ53344, highly similar to Splicing factor 1 OS=Homo sapiens PE=2 SV=1 - [B4DJU4_HUMAN]
P08240	13.79	11	7	638	69.7672	8.95361	54.5449	4.14058e+06	0.401973	8	41.0976	0.490396	8	30.2471	1.38559	8	25.9019	Signal recognition particle receptor subunit alpha OS=Homo sapiens GN=SRPR PE=1 SV=2 - [SRPR_HUMAN]
F5H1F7	8.8	10	10	1636	186.14	6.80029	54.5315	4.46681e+06	0.122352	8	96.3463	0.399768	8	106.857	2.13695	9	37.3764	Lysine-specific demethylase 5A OS=Homo sapiens GN=KDM5A PE=4 SV=1 - [F5H1F7_HUMAN]
Q9H9L3	21.81	13	6	353	39.1296	9.93506	54.4882	4.22086e+06	0.380789	6	18.8816	0.606054	6	7.37277	1.57785	6	8.36071	Interferon-stimulated 20 kDa exonuclease-like 2 OS=Homo sapiens GN=ISG20L2 PE=1 SV=1 - [I20L2_HUMAN]
B4DDR3	23.56	16	7	331	37.4847	8.67529	54.455	6.65247e+06	0.55856	1		0.542371	1		0.971018	1		cDNA FLJ52148, highly similar to Apoptosis inhibitor 5 OS=Homo sapiens PE=2 SV=1 - [B4DDR3_HUMAN]
B4DJ81	13.91	11	7	611	66.879	5.37646	54.4247	3.46182e+06	0.824576	7	12.0902	0.807145	7	6.22785	0.945623	7	17.2019	NADH-ubiquinone oxidoreductase 75 kDa subunit, mitochondrial OS=Homo sapiens GN=NDUFS1 PE=2 SV=1 - [B4DJ81_HUMAN]
B2R8A2	18.69	14	4	214	25.0619	7.18115	54.3165	1.92381e+07	0.334932	7	42.5193	0.418532	7	36.2687	1.32248	8	10.2658	cDNA, FLJ93804, highly similar to Homo sapiens gp25L2 protein (HSGP25L2G), mRNA OS=Homo sapiens PE=2 SV=1 - [B2R8A2_HUMAN]
B3KNN7	15.66	9	6	498	57.1966	8.45557	54.1767	2.0864e+06	0.587183	7	11.2849	1.49772	7	3.94524	2.51837	7	3.41806	cDNA FLJ30049 fis, clone ADRGL1000033, highly similar to 26S proteasome non-ATPase regulatory subunit 3 OS=Homo sapiens PE=2 SV=1 - [B3KNN7_HUMAN]
P63104	17.96	12	4	245	27.7277	4.79248	54.1244	2.18621e+06	0.565553	4	38.6209	1.22797	4	17.3375	2.98774	4	102.278	14-3-3 protein zeta/delta OS=Homo sapiens GN=YWHAZ PE=1 SV=1 - [1433Z_HUMAN]
D3YTB1	33.08	14	4	133	15.6067	11.4438	54.0587	8.78374e+06	0.376114	6	31.0289	0.735042	7	12.9731	1.80591	7	22.1095	60S ribosomal protein L32 (Fragment) OS=Homo sapiens GN=RPL32 PE=4 SV=1 - [D3YTB1_HUMAN]
Q9Y5K5	14.89	11	4	329	37.583	5.32568	54.014	3.34904e+06	0.412085	7	30.1667	0.4667	7	33.8742	1.28421	7	10.3378	Ubiquitin carboxyl-terminal hydrolase isozyme L5 OS=Homo sapiens GN=UCHL5 PE=1 SV=3 - [UCHL5_HUMAN]
Q5SV24	10.16	9	6	571	64.2043	9.43701	53.8805	1.31428e+07		0			0			0		ATPase family, AAA domain containing 3A (Fragment) OS=Homo sapiens GN=ATAD3A PE=2 SV=1 - [Q5SV24_HUMAN]
Q96FK6	19.64	17	6	387	43.1872	6.12549	53.8615	3.96475e+06	0.355818	8	38.4521	0.452317	8	22.7038	1.14451	8	12.811	WD repeat-containing protein 89 OS=Homo sapiens GN=WDR89 PE=1 SV=1 - [WDR89_HUMAN]
K7ELC4	44.3	17	5	79	9.09292	9.93506	53.7322	6.16357e+07	0.271122	7	21.008	0.660063	7	20.7439	2.45231	9	21.8683	60S ribosomal protein L22 (Fragment) OS=Homo sapiens GN=RPL22 PE=4 SV=1 - [K7ELC4_HUMAN]
B2RWP5	2.8	7	5	2427	267.181	8.51416	53.496	1.2658e+06	0.122848	3	112.927	0.287816	3	119.751	1.51401	5	26.3802	Nuclear receptor binding SET domain protein 1 OS=Homo sapiens GN=NSD1 PE=2 SV=1 - [B2RWP5_HUMAN]
A7E2B6	2.86	6	4	1781	199.698	5.12256	53.1668	2.59624e+06	0.196209	2	13.0142	0.148704	2	39.3524	0.757889	2	25.3802	MYST4 protein OS=Homo sapiens GN=MYST4 PE=2 SV=1 - [A7E2B6_HUMAN]
Q8NFW8	14.29	11	6	434	48.3487	7.92822	53.1447	9.10154e+06	0.523293	7	8.93077	0.417937	7	9.31176	0.809749	7	10.4645	N-acylneuraminate cytidylyltransferase OS=Homo sapiens GN=CMAS PE=1 SV=2 - [NEUA_HUMAN]
Q01081	21.25	12	6	240	27.8545	8.80713	53.0463	1.86494e+07	0.212258	8	45.8334	0.349414	8	12.7933	1.49848	9	26.7805	Splicing factor U2AF 35 kDa subunit OS=Homo sapiens GN=U2AF1 PE=1 SV=3 - [U2AF1_HUMAN]
O95707	25.45	13	6	220	25.4088	10.0669	52.9427	5.8652e+06	0.290812	6	25.1246	0.416852	6	15.792	1.48148	6	6.8647	Ribonuclease P protein subunit p29 OS=Homo sapiens GN=POP4 PE=1 SV=2 - [RPP29_HUMAN]
H7BZT4	27.37	17	2	95	10.8324	5.50342	52.9001	8.58083e+07	0.245805	9	72.4627	1.13893	7	86.6839	2.9291	7	125.529	Uncharacterized protein OS=Homo sapiens PE=4 SV=1 - [H7BZT4_HUMAN]
G5EA44	24.21	12	5	252	27.0319	9.33447	52.8703	3.98083e+06		0			0			0		Chromosome 12 open reading frame 43, isoform CRA_b OS=Homo sapiens GN=C12orf43 PE=4 SV=1 - [G5EA44_HUMAN]
O00422	8.5	11	2	153	17.55	9.34912	52.7962	1.53659e+07	0.315066	5	11.2508	0.352081	5	15.6371	1.17923	5	7.58056	Histone deacetylase complex subunit SAP18 OS=Homo sapiens GN=SAP18 PE=1 SV=1 - [SAP18_HUMAN]
A8K7A1	15.32	9	7	483	54.25	8.98291	52.7864	7.41861e+06	0.182377	6	17.1335	0.388457	6	17.9733	2.09747	6	4.21517	cDNA FLJ77346, highly similar to Homo sapiens DEAD (Asp-Glu-Ala-Asp) box polypeptide 49 (DDX49), mRNA OS=Homo sapiens PE=2 SV=1 - [A8K7A1_HUMAN]
Q5C9Z4	10	11	7	860	96.1976	8.104	52.7158	5.88056e+06	0.125852	6	18.5649	0.187435	6	7.19725	1.55114	7	7.61012	Nucleolar MIF4G domain-containing protein 1 OS=Homo sapiens GN=NOM1 PE=1 SV=1 - [NOM1_HUMAN]
Q5T7U1	19.47	11	7	457	52.2572	6.3667	52.6027	1.07071e+07	0.26486	6	16.8724	0.349303	7	4.36872	1.23725	6	9.86078	General transcription factor 3C polypeptide 5 OS=Homo sapiens GN=GTF3C5 PE=2 SV=1 - [Q5T7U1_HUMAN]
O94874	7.81	11	6	794	89.5398	6.78564	52.5151	3.3989e+06	0.783962	5	20.3106	0.530573	5	2.26729	0.673202	5	18.7883	E3 UFM1-protein ligase 1 OS=Homo sapiens GN=UFL1 PE=1 SV=2 - [UFL1_HUMAN]
P12035	6.05	9	5	628	64.3776	6.48096	52.2964	2.15734e+07		0			0			0		Keratin, type II cytoskeletal 3 OS=Homo sapiens GN=KRT3 PE=1 SV=3 - [K2C3_HUMAN]
Q9NXX6	15.32	15	5	385	44.2742	5.37646	52.2033	4.91977e+06	0.249942	8	6.90464	0.386369	8	11.4527	1.47836	8	9.42109	Non-structural maintenance of chromosomes element 4 homolog A OS=Homo sapiens GN=NSMCE4A PE=1 SV=2 - [NSE4A_HUMAN]
P09012	11.7	9	4	282	31.2592	9.83252	52.1385	2.08641e+07	0.0616854	3	3801.59	0.106233	3	16437.4	1.72217	3	7.481e+09	U1 small nuclear ribonucleoprotein A OS=Homo sapiens GN=SNRPA PE=1 SV=3 - [SNRPA_HUMAN]
Q8IY18	6.9	9	6	1101	128.726	8.38232	52.1261	2.89291e+06	0.219008	6	39.5108	0.318697	6	24.8325	1.36808	6	13.5411	Structural maintenance of chromosomes protein 5 OS=Homo sapiens GN=SMC5 PE=1 SV=2 - [SMC5_HUMAN]
P35453	32.07	12	8	343	36.0787	9.45166	52.0992	3.59876e+06	0.155482	5	53.639	0.350142	5	93.0437	1.34859	5	14.3896	Homeobox protein Hox-D13 OS=Homo sapiens GN=HOXD13 PE=1 SV=3 - [HXD13_HUMAN]
Q8NBE1	3.8	3	1	263	30.2583	7.89893	52.0903	426398040		0			0			0		cDNA FLJ33364 fis, clone BRACE2005448 OS=Homo sapiens PE=2 SV=1 - [Q8NBE1_HUMAN]
B7Z5J7	11.64	9	7	739	82.0059	6.81494	52.0173	2.27521e+06	0.36968	7	76.9312	1.08347	6	16.4463	2.77251	6	21.525	cDNA FLJ58682, highly similar to Vesicle-fusing ATPase (EC 3.6.4.6) OS=Homo sapiens PE=2 SV=1 - [B7Z5J7_HUMAN]
A8K321	7.45	9	6	899	101.963	8.83643	51.6114	3.58207e+06	0.276317	5	30.7057	0.231359	5	16.8	1.0252	5	13.3929	cDNA FLJ78524, highly similar to Homo sapiens SMILE protein (SMILE), mRNA OS=Homo sapiens PE=2 SV=1 - [A8K321_HUMAN]
Q9BRD0	10.34	9	6	619	70.4783	9.86182	51.5368	4.4625e+06	0.200314	3	5.3764	0.274421	4	12.8844	1.24069	5	10.283	BUD13 homolog OS=Homo sapiens GN=BUD13 PE=1 SV=1 - [BUD13_HUMAN]
B1ANR0	11.06	10	6	615	67.9279	9.45166	51.5315	2.72083e+06	0.812261	2	17.8707	2.63408	2	12.1527	3.2429	2	5.62674	Poly(A) binding protein, cytoplasmic 4 (Inducible form) OS=Homo sapiens GN=PABPC4 PE=4 SV=1 - [B1ANR0_HUMAN]
Q6ZR08	0.81	2	2	3092	356.713	6.18896	51.3852	390395		0			0			0		Dynein heavy chain 12, axonemal OS=Homo sapiens GN=DNAH12 PE=1 SV=2 - [DYH12_HUMAN]
P62306	24.42	16	2	86	9.71878	4.66553	51.3763	4.32992e+07	0.338072	5	13.7838	0.545458	5	10.4439	1.50382	7	2.97786	Small nuclear ribonucleoprotein F OS=Homo sapiens GN=SNRPF PE=1 SV=1 - [RUXF_HUMAN]
Q5VU43	1.53	3	3	2346	264.918	5.43994	51.3727	1.10702e+07		0			0			0		Myomegalin OS=Homo sapiens GN=PDE4DIP PE=2 SV=1 - [MYOME_HUMAN]
P21796	27.92	13	7	283	30.7536	8.54346	51.2742	2.20046e+06	0.933679	6	10.0664	1.71049	6	14.259	1.82967	6	26.9095	Voltage-dependent anion-selective channel protein 1 OS=Homo sapiens GN=VDAC1 PE=1 SV=2 - [VDAC1_HUMAN]
Q8TD26	2.58	6	6	2715	305.22	6.26514	51.0835	1.26378e+06	0.174989	2	153.055	0.264102	2	136.113	1.50925	2	7.47776	Chromodomain-helicase-DNA-binding protein 6 OS=Homo sapiens GN=CHD6 PE=1 SV=4 - [CHD6_HUMAN]
Q05D32	15.67	9	5	466	52.9661	6.40479	50.9442	1.34922e+07	0.465141	4	16.3548	0.742907	4	4.52853	1.84774	5	20.1775	CTD small phosphatase-like protein 2 OS=Homo sapiens GN=CTDSPL2 PE=1 SV=2 - [CTSL2_HUMAN]
Q3B726	15.68	8	5	338	37.4088	6.97607	50.6491	1.88122e+06	0.198158	5	45.9272	0.293043	4	24.9709	1.20926	4	13.8466	DNA-directed RNA polymerase I subunit RPA43 OS=Homo sapiens GN=TWISTNB PE=1 SV=1 - [RPA43_HUMAN]
P78371	16.45	11	7	535	57.4521	6.45557	50.641	9.42819e+06	1.22331	7	23.601	2.07738	7	3.30269	1.70529	7	20.372	T-complex protein 1 subunit beta OS=Homo sapiens GN=CCT2 PE=1 SV=4 - [TCPB_HUMAN]
Q8N5K1	42.22	9	5	135	15.2685	9.61279	50.6295	7.42884e+06	0.356498	6	18.2096	0.479463	6	10.343	1.38117	6	21.9897	CDGSH iron-sulfur domain-containing protein 2 OS=Homo sapiens GN=CISD2 PE=1 SV=1 - [CISD2_HUMAN]
Q9NTU9	9.38	1	1	128	14.6213	8.25049	50.572			0			0			0		EGLN1 protein OS=Homo sapiens PE=2 SV=1 - [Q9NTU9_HUMAN]
Q5T5X7	9.66	12	7	828	94.4154	5.42725	50.4982	2.15678e+06	0.215648	8	33.9458	0.244177	8	41.4819	1.07854	8	7.2221	BEN domain-containing protein 3 OS=Homo sapiens GN=BEND3 PE=1 SV=1 - [BEND3_HUMAN]
Q15323	9.38	7	5	416	47.2071	4.88135	50.4345	3.42984e+07		0			0			0		Keratin, type I cuticular Ha1 OS=Homo sapiens GN=KRT31 PE=2 SV=3 - [K1H1_HUMAN]
Q6PL18	8.2	11	9	1390	158.456	6.31592	50.3086	3.45893e+06	0.0500545	7	37.5429	0.1357	7	41.6276	2.15094	9	13.2167	ATPase family AAA domain-containing protein 2 OS=Homo sapiens GN=ATAD2 PE=1 SV=1 - [ATAD2_HUMAN]
Q86WX3	35.29	14	4	136	15.4244	10.7407	50.2708	1.68013e+07	0.411715	8	41.0117	0.57922	8	24.7394	1.34758	8	19.2687	Active regulator of SIRT1 OS=Homo sapiens GN=RPS19BP1 PE=1 SV=1 - [AROS_HUMAN]
G3V1B3	39.08	12	3	87	9.88007	10.2866	50.2313	3.04707e+07	0.397076	7	9.21686	1.01613	7	1.78129	2.4051	7	10.741	60S ribosomal protein L21 OS=Homo sapiens GN=RPL21 PE=4 SV=1 - [G3V1B3_HUMAN]
P67870	13.02	12	3	215	24.926	5.5542	50.0757	2.11935e+07	0.205703	6	21.2272	0.560387	6	16.215	2.81208	6	15.0747	Casein kinase II subunit beta OS=Homo sapiens GN=CSNK2B PE=1 SV=1 - [CSK2B_HUMAN]
Q96B26	21.74	11	5	276	30.0203	5.30029	49.9711	7.99048e+06	0.412013	6	14.6522	0.567424	6	4.86339	1.42113	7	10.1531	Exosome complex component RRP43 OS=Homo sapiens GN=EXOSC8 PE=1 SV=1 - [EXOS8_HUMAN]
Q15910	12.6	12	7	746	85.3086	7.02002	49.953	8.33342e+06	0.332402	7	17.3463	0.58702	7	20.8164	1.90752	7	11.9265	Histone-lysine N-methyltransferase EZH2 OS=Homo sapiens GN=EZH2 PE=1 SV=2 - [EZH2_HUMAN]
Q9H3N1	11.79	7	4	280	31.7708	4.98291	49.8961	5.87777e+06	0.21386	6	20.0523	0.350419	6	18.5317	1.58533	6	15.965	Thioredoxin-related transmembrane protein 1 OS=Homo sapiens GN=TMX1 PE=1 SV=1 - [TMX1_HUMAN]
Q8NDH2	0.53	2	1	2452	277.778	9.30518	49.8311	2.45289e+06		0			0			0		Coiled-coil domain-containing protein 168 OS=Homo sapiens GN=CCDC168 PE=2 SV=2 - [CC168_HUMAN]
E9PC61	12.6	12	6	619	68.2441	8.77783	49.7986	4.79445e+06		0			0			0		PAP-associated domain-containing protein 5 OS=Homo sapiens GN=PAPD5 PE=4 SV=1 - [E9PC61_HUMAN]
O14524	7.43	7	3	444	50.6071	6.93213	49.7566	7.32848e+06	0.134746	4	4.49011	0.137802	3	7.40337	1.01756	3	8.90171	Transmembrane protein 194A OS=Homo sapiens GN=TMEM194A PE=1 SV=2 - [T194A_HUMAN]
Q8N567	17.71	12	5	271	30.4572	9.17334	49.7547	2.47871e+06	0.40063	5	15.2539	0.502914	5	13.1513	1.24078	6	5.8321	Zinc finger CCHC domain-containing protein 9 OS=Homo sapiens GN=ZCCHC9 PE=2 SV=2 - [ZCHC9_HUMAN]
Q8N5M9	13.66	15	3	183	21.1111	9.72998	49.7061	4.00818e+06	0.471579	6	8.29162	0.695065	5	13.594	1.42951	5	9.3171	Protein jagunal homolog 1 OS=Homo sapiens GN=JAGN1 PE=1 SV=1 - [JAGN1_HUMAN]
B4DJK2	10.5	4	3	362	42.0971	10.3159	49.6293	2.26168e+06	0.0952036	1		0.230702	1		2.3435	3	4.9645	Pre-mRNA-splicing factor CWC25 homolog OS=Homo sapiens GN=CWC25 PE=2 SV=1 - [B4DJK2_HUMAN]
B2RC50	15.32	11	3	235	25.3581	8.17725	49.597	7.17931e+06	0.33215	5	1.30048	0.492986	5	7.50559	1.46602	5	4.36632	cDNA, FLJ95853, highly similar to Homo sapiens exosome component Rrp46 (RRP46), mRNA OS=Homo sapiens PE=2 SV=1 - [B2RC50_HUMAN]
Q9UHB7	4.13	9	4	1163	127.382	9.30518	49.5786	1.93071e+06	0.01	5	0	1	5	0	14.4775	6	6062.09	AF4/FMR2 family member 4 OS=Homo sapiens GN=AFF4 PE=1 SV=1 - [AFF4_HUMAN]
Q9H5V9	21.17	12	4	222	25.608	8.73389	49.5566	1.5465e+06	0.353272	4	17.8108	0.961648	4	8.54477	3.03995	5	29.3904	UPF0428 protein CXorf56 OS=Homo sapiens GN=CXorf56 PE=1 SV=1 - [CX056_HUMAN]
Q8N9M1	16.11	9	5	422	44.7185	10.1108	49.5057	1.99896e+07	0.219734	5	20.5322	0.453326	5	9.70858	2.19443	5	20.9483	Uncharacterized protein C19orf47 OS=Homo sapiens GN=C19orf47 PE=1 SV=1 - [CS047_HUMAN]
D6RAA6	13.96	9	3	222	25.2073	9.56885	49.4366	1.45463e+07	0.227111	7	32.3165	0.349941	7	45.4906	1.48286	7	11.83	Transmembrane protein 33 (Fragment) OS=Homo sapiens GN=TMEM33 PE=4 SV=1 - [D6RAA6_HUMAN]
B7Z4V2	18.65	14	9	665	72.3561	5.93506	49.3083	5.3535e+06	0.635749	8	17.4041	1.27802	7	14.9743	2.18766	7	19.4772	cDNA FLJ51907, highly similar to Stress-70 protein, mitochondrial OS=Homo sapiens PE=2 SV=1 - [B7Z4V2_HUMAN]
Q1ED39	13.54	9	5	458	51.5572	9.86182	49.2261	7.79523e+06	0.304089	5	4.93056	0.552464	5	66.6961	1.81678	5	36.8857	Protein C16orf88 OS=Homo sapiens GN=C16orf88 PE=1 SV=1 - [CP088_HUMAN]
O75319	25.76	11	7	330	38.9145	9.40771	49.188	5.32115e+06	0.140321	5	24.078	0.286322	5	23.2258	1.77274	7	8.41178	RNA/RNP complex-1-interacting phosphatase OS=Homo sapiens GN=DUSP11 PE=1 SV=1 - [DUS11_HUMAN]
J3QQT2	25.15	10	4	171	19.7734	10.0376	49.1479	4.24426e+07	0.429263	6	11.2775	0.839494	5	9.71126	2.13138	5	20.4276	60S ribosomal protein L17 (Fragment) OS=Homo sapiens GN=RPL17 PE=3 SV=1 - [J3QQT2_HUMAN]
F8VVM2	6.79	10	3	324	36.1376	9.26123	49.1028	6.91362e+06	0.678353	6	14.1979	0.591852	6	25.2366	0.977557	6	13.5822	Phosphate carrier protein, mitochondrial OS=Homo sapiens GN=SLC25A3 PE=3 SV=1 - [F8VVM2_HUMAN]
P07814	4.5	8	5	1512	170.483	7.32764	49.0506	1.28683e+06	1.13005	4	18.7002	0.871571	4	21.213	0.744112	4	24.1978	Bifunctional glutamate/proline--tRNA ligase OS=Homo sapiens GN=EPRS PE=1 SV=5 - [SYEP_HUMAN]
Q96KC8	22.38	12	9	554	63.8433	8.63135	49.0493	8.97892e+06	0.180629	7	59.9783	0.400851	7	52.1799	2.3165	7	26.6205	DnaJ homolog subfamily C member 1 OS=Homo sapiens GN=DNAJC1 PE=1 SV=1 - [DNJC1_HUMAN]
B4DY23	19.47	11	4	262	28.4143	6.01123	49.0213	4.62602e+06	0.112876	5	63664.8	0.355321	5	20.9232	2.84508	5	1.21893e+06	cDNA FLJ61188, highly similar to Basigin OS=Homo sapiens PE=2 SV=1 - [B4DY23_HUMAN]
Q53GW1	14.33	12	6	642	72.262	6.37939	49.0054	4.66404e+06	0.761423	5	15.4254	0.594894	5	3.5133	0.899512	5	3.18287	Vesicle transport-related protein isoform a variant (Fragment) OS=Homo sapiens PE=2 SV=1 - [Q53GW1_HUMAN]
Q13148	17.15	12	6	414	44.7113	6.18896	48.9836	1.19676e+07	0.178598	7	19.0515	0.261434	7	22.2001	1.36259	8	10.9535	TAR DNA-binding protein 43 OS=Homo sapiens GN=TARDBP PE=1 SV=1 - [TADBP_HUMAN]
Q6I7N8	7.17	6	5	809	93.9026	8.1626	48.9723	3.64579e+06	0.249203	5	25.2215	0.550295	5	40.5877	2.72872	5	3.13023	Lymphoid specific helicase variant9 OS=Homo sapiens GN=HELLS PE=2 SV=1 - [Q6I7N8_HUMAN]
B7Z4Y0	32.67	12	5	202	23.3309	8.5874	48.9424	1.00927e+06	0.37827	5	22.9014	0.605217	5	17.7565	1.547	5	4.99356	cDNA FLJ52711, highly similar to Homo sapiens thioredoxin domain containing 14 (TXNDC14), mRNA OS=Homo sapiens PE=2 SV=1 - [B7Z4Y0_HUMAN]
H0Y7H8	5.12	7	7	1758	190.575	6.30322	48.7986	3.33246e+06	0.556681	4	4.07899	0.619943	5	18.0291	1.09098	4	4.86816	AT-rich interactive domain-containing protein 1B (Fragment) OS=Homo sapiens GN=ARID1B PE=4 SV=1 - [H0Y7H8_HUMAN]
A7E234	5.13	11	6	1326	149.326	8.19189	48.6764	2.67612e+06	0.522701	7	23.919	0.313425	7	16.6179	0.61618	8	4.79908	ZNF644 protein OS=Homo sapiens GN=ZNF644 PE=2 SV=1 - [A7E234_HUMAN]
Q9Y623	1.96	3	3	1939	222.932	5.84619	48.6601	1.99508e+06		0			0			0		Myosin-4 OS=Homo sapiens GN=MYH4 PE=1 SV=2 - [MYH4_HUMAN]
O15047	3.98	10	5	1707	185.92	5.13525	48.5889	1.27793e+06	0.268484	5	26.4246	0.242797	5	0.77844	0.899971	5	7.61486	Histone-lysine N-methyltransferase SETD1A OS=Homo sapiens GN=SETD1A PE=1 SV=3 - [SET1A_HUMAN]
B3KY79	7.87	8	4	445	49.0051	5.47803	48.528	2.23475e+07		0			0			0		cDNA FLJ46620 fis, clone TLUNG2000654, highly similar to Keratin, type II cytoskeletal 7 OS=Homo sapiens PE=2 SV=1 - [B3KY79_HUMAN]
H3BSB3	21.37	10	2	131	15.4796	4.88135	48.4997	1.24762e+07	0.334314	5	6.01665	0.461447	5	18.9895	1.40655	5	6.27701	M-phase phosphoprotein 6 OS=Homo sapiens GN=MPHOSPH6 PE=4 SV=1 - [H3BSB3_HUMAN]
Q15291	10.41	11	5	538	59.1157	5.09717	48.4076	1.43684e+07	0.431107	6	17.0005	0.437343	6	7.81574	0.988563	6	5.57395	Retinoblastoma-binding protein 5 OS=Homo sapiens GN=RBBP5 PE=1 SV=2 - [RBBP5_HUMAN]
Q5TG78	19.23	5	1	52	5.79496	10.5942	48.3962			0			0			0		Potassium voltage-gated channel, shaker-related subfamily, beta member 2 (Fragment) OS=Homo sapiens GN=KCNAB2 PE=2 SV=1 - [Q5TG78_HUMAN]
Q8N655	5.37	7	5	1247	137.139	8.23584	48.3912	2.47515e+06	0.190519	3	47.7908	0.251692	3	55.643	1.27424	4	8.65877	Uncharacterized protein C10orf12 OS=Homo sapiens GN=C10orf12 PE=1 SV=1 - [CJ012_HUMAN]
O00231	20.14	10	7	422	47.434	6.48096	48.3027	5.78076e+06	0.528155	6	27.2899	1.94066	6	38.7936	4.37132	6	43.2897	26S proteasome non-ATPase regulatory subunit 11 OS=Homo sapiens GN=PSMD11 PE=1 SV=3 - [PSD11_HUMAN]
gi139472807	8.04	8	7	1132	125.329	6.88818	48.1934	4.88348e+06	0.0126063	1		1	1		79.3257	1		ORF6 [Human herpesvirus 8]
O43823	8.82	12	5	692	76.0611	5.14795	47.9818	4.50312e+06	0.206895	9	201.509	0.335053	8	71.7146	1.27672	9	30.1696	A-kinase anchor protein 8 OS=Homo sapiens GN=AKAP8 PE=1 SV=1 - [AKAP8_HUMAN]
A8K2V6	4.51	8	5	1307	151.762	9.48096	47.9458	3.00816e+06	0.178039	3	12.0429	0.199832	3	3.09677	1.15662	4	13.5614	cDNA FLJ77049, highly similar to Homo sapiens homolog of yeast INO80 (INO80), transcript variant 2, mRNA (Fragment) OS=Homo sapiens PE=2 SV=1 - [A8K2V6_HUMAN]
A6NF48	16.65	13	8	859	93.1749	8.36768	47.8333	8.79661e+06	0.151192	6	32.8075	0.258264	7	17.0559	1.66937	7	22.6637	Zinc finger protein 281 OS=Homo sapiens GN=ZNF281 PE=4 SV=1 - [A6NF48_HUMAN]
H0Y4R1	17.66	13	7	470	51.0352	8.17725	47.7843	6.64719e+06	2.04314	8	31.145	5.04322	6	14.9621	2.21766	6	32.2774	Inosine-5'-monophosphate dehydrogenase 2 (Fragment) OS=Homo sapiens GN=IMPDH2 PE=3 SV=1 - [H0Y4R1_HUMAN]
B4DWN1	20.35	14	7	285	32.5571	6.53662	47.5762	7.76342e+06	0.250337	7	11.1909	0.430809	7	6.20275	1.60267	7	9.28318	cDNA FLJ52285, highly similar to Vesicular integral-membrane protein VIP36 OS=Homo sapiens PE=2 SV=1 - [B4DWN1_HUMAN]
Q96SI9	14.29	11	9	672	73.6059	8.71924	47.5654	9.8391e+06	0.347778	8	77.6554	0.304656	9	27.451	0.708742	8	8.19238	Spermatid perinuclear RNA-binding protein OS=Homo sapiens GN=STRBP PE=1 SV=1 - [STRBP_HUMAN]
Q8WUA4	9.44	10	7	911	100.616	7.31299	47.5247	4.83976e+06	0.14317	5	24.0812	0.244283	5	63.7692	1.51536	6	16.0907	General transcription factor 3C polypeptide 2 OS=Homo sapiens GN=GTF3C2 PE=1 SV=2 - [TF3C2_HUMAN]
B7ZLN5	3.1	3	3	871	99.6494	6.84424	47.4951	3.5667e+06	0.516582	1		0.577361	1		1.11766	1		BRPF3 protein OS=Homo sapiens GN=BRPF3 PE=2 SV=1 - [B7ZLN5_HUMAN]
Q86UQ4	0.3	1	1	5058	575.791	6.45557	47.4422	951177		0			0			0		ATP-binding cassette sub-family A member 13 OS=Homo sapiens GN=ABCA13 PE=2 SV=3 - [ABCAD_HUMAN]
P39880	1.46	3	2	1505	164.087	5.89697	47.226	705583	0.24998	2	20.8849	0.32324	2	6.32349	1.29307	2	14.4194	Homeobox protein cut-like 1 OS=Homo sapiens GN=CUX1 PE=1 SV=3 - [CUX1_HUMAN]
B4DM74	22.73	8	3	154	18.0984	10.4771	47.2216	1.42674e+07	0.039527	6	736.275	0.647222	6	71.8316	14.8072	6	2799.76	60S ribosomal protein L18a OS=Homo sapiens GN=RPL18A PE=2 SV=1 - [B4DM74_HUMAN]
O14776	4.1	6	4	1098	123.823	8.646	47.0335	2.47785e+06	0.483215	4	9.58739	0.851554	4	12.7026	1.8641	4	4.32505	Transcription elongation regulator 1 OS=Homo sapiens GN=TCERG1 PE=1 SV=2 - [TCRG1_HUMAN]
P17026	21.43	8	4	224	25.8989	10.0376	46.9564	2.87899e+06	0.363087	4	9.22041	0.681105	4	15.1032	1.79725	4	10.8629	Zinc finger protein 22 OS=Homo sapiens GN=ZNF22 PE=1 SV=3 - [ZNF22_HUMAN]
Q9NPJ6	25.19	10	6	270	29.7269	5.09717	46.9322	7.22969e+06	0.224823	1		0.433065	1		1.92625	1		Mediator of RNA polymerase II transcription subunit 4 OS=Homo sapiens GN=MED4 PE=1 SV=1 - [MED4_HUMAN]
B4DPT1	18.2	9	6	489	55.2314	8.19189	46.893	5.18797e+06	0.492811	5	18.162	0.410157	5	6.42428	0.825118	5	11.7617	cDNA FLJ51524, highly similar to Set1/Ash2 histone methyltransferase complex subunit ASH2 OS=Homo sapiens PE=2 SV=1 - [B4DPT1_HUMAN]
E9PN18	38.4	11	6	263	28.7245	7.85498	46.8508	2.32401e+07	0.1	2	33935.7	0.01	2	0	0.972668	3	39.6938	Poly(U)-binding-splicing factor PUF60 (Fragment) OS=Homo sapiens GN=PUF60 PE=4 SV=1 - [E9PN18_HUMAN]
Q59EZ3	3.11	9	6	2414	265.943	5.8335	46.7706	2.18363e+06	0.307952	3	37.4971	0.559056	2	11.0309	2.05162	4	19.2607	Insulin-like growth factor 2 receptor variant (Fragment) OS=Homo sapiens PE=2 SV=1 - [Q59EZ3_HUMAN]
H7BXV2	14.86	9	5	518	58.0268	8.646	46.712	8.78391e+06	0.281646	3	21.0799	0.287546	3	27.1698	1.22793	4	12.9895	Transmembrane protein 209 OS=Homo sapiens GN=TMEM209 PE=4 SV=1 - [H7BXV2_HUMAN]
P13639	5.24	8	4	858	95.277	6.82959	46.6592	3.34782e+07	0.215542	3	509.81	1.12173	3	26.6675	4.3609	3	318.786	Elongation factor 2 OS=Homo sapiens GN=EEF2 PE=1 SV=4 - [EF2_HUMAN]
E9PIL6	8.3	12	5	723	81.6256	8.74854	46.4709	2.17256e+06	0.143635	6	27.1462	0.365239	6	15.8068	2.36022	9	28.5367	Lysine-specific demethylase 2A OS=Homo sapiens GN=KDM2A PE=4 SV=1 - [E9PIL6_HUMAN]
P13535	1.39	2	2	1937	222.625	5.74463	46.4549	3.7802e+06		0			0			0		Myosin-8 OS=Homo sapiens GN=MYH8 PE=1 SV=3 - [MYH8_HUMAN]
A8K7H4	18.12	11	6	436	50.3611	7.95752	46.3308	2.05276e+06	0.272226	7	26.6032	0.543414	7	24.8964	1.94876	7	13.5816	cDNA FLJ75764, highly similar to Homo sapiens origin recognition complex, subunit 4-like (yeast) (ORC4L), transcript variant 2, mRNA OS=Homo sapiens PE=2 SV=1 - [A8K7H4_HUMAN]
Q13586	9.2	9	5	685	77.3753	6.66846	46.2284	3.46597e+06	0.358929	6	17.4585	0.444106	6	19.2784	1.33534	6	23.2036	Stromal interaction molecule 1 OS=Homo sapiens GN=STIM1 PE=1 SV=3 - [STIM1_HUMAN]
Q9NPD3	19.59	11	4	245	26.3665	6.52197	46.2245	1.04331e+07	0.364463	6	8.19578	0.556483	6	4.2691	1.54857	6	9.06091	Exosome complex component RRP41 OS=Homo sapiens GN=EXOSC4 PE=1 SV=3 - [EXOS4_HUMAN]
P50613	21.68	13	6	346	39.0135	8.47021	46.1756	2.64155e+06	0.257307	7	51.1011	0.562211	7	42.3951	1.748	7	10.8649	Cyclin-dependent kinase 7 OS=Homo sapiens GN=CDK7 PE=1 SV=1 - [CDK7_HUMAN]
P35749	1.98	3	3	1972	227.199	5.50342	46.1437	1.85822e+06		0			0			0		Myosin-11 OS=Homo sapiens GN=MYH11 PE=1 SV=3 - [MYH11_HUMAN]
A8K6Q4	7.3	9	6	1123	128.539	6.31592	46.1285	8.17258e+07	0.0403963	6	219.698	0.20072	6	468.636	2.0294	6	21.7345	cDNA FLJ76888, highly similar to Homo sapiens RNA binding motif protein 6 (RBM6), mRNA OS=Homo sapiens PE=2 SV=1 - [A8K6Q4_HUMAN]
Q9BTQ7	35.82	8	4	134	14.1407	10.2573	46.0666	2.22009e+07	0.330443	4	47.9376	0.679672	4	36.2574	1.52106	4	10.3473	Similar to ribosomal protein L23 (Fragment) OS=Homo sapiens PE=2 SV=1 - [Q9BTQ7_HUMAN]
Q9UPN6	5.59	7	5	1271	140.433	8.29443	46.0158	3.50789e+06	0.0242244	2	214.212	0.337792	2	350.988	13.9443	2	7121.12	Protein SCAF8 OS=Homo sapiens GN=SCAF8 PE=1 SV=1 - [SCAF8_HUMAN]
Q8IV63	18.14	12	8	474	52.8477	9.0415	45.9541	8.52e+06	0.124913	4	8.51805	0.410542	4	12.4822	3.1914	6	9.2683	Inactive serine/threonine-protein kinase VRK3 OS=Homo sapiens GN=VRK3 PE=1 SV=2 - [VRK3_HUMAN]
D3DTW3	12.93	8	4	441	47.8832	9.48096	45.8164	1.47738e+06	1.07761	3	1.09207	1.46197	3	5.91547	1.34673	3	0.72388	Insulin-like growth factor 2 mRNA binding protein 1, isoform CRA_a OS=Homo sapiens GN=IGF2BP1 PE=4 SV=1 - [D3DTW3_HUMAN]
Q15075	0.85	1	1	1411	162.367	5.68115	45.7757	1.44365e+06		0			0			0		Early endosome antigen 1 OS=Homo sapiens GN=EEA1 PE=1 SV=2 - [EEA1_HUMAN]
B4E3I4	6.24	5	5	1058	119.688	6.84424	45.7033	1.5181e+06	0.448767	5	10.7101	0.382554	5	13.6339	0.739587	5	11.5859	cDNA FLJ53432, highly similar to DNA mismatch repair protein MSH6 OS=Homo sapiens PE=2 SV=1 - [B4E3I4_HUMAN]
A8K6X9	5.12	9	5	1173	133.448	6.771	45.6669	4.75818e+06	0.345834	5	21.321	0.349997	6	18.7098	1.19233	5	6.89951	cDNA FLJ76427, highly similar to Homo sapiens SH2 domain binding protein 1 (tetratricopeptide repeat containing) (SH2BP1), mRNA OS=Homo sapiens PE=2 SV=1 - [A8K6X9_HUMAN]
O00507	1.25	2	2	2555	290.891	5.85889	45.622	1.60975e+06		0			0			0		Probable ubiquitin carboxyl-terminal hydrolase FAF-Y OS=Homo sapiens GN=USP9Y PE=1 SV=2 - [USP9Y_HUMAN]
Q9H7L9	12.8	10	4	328	38.1124	5.65576	45.5463	9.99241e+06	0.324749	6	17.5994	0.431087	6	6.07346	1.24367	6	17.0356	Sin3 histone deacetylase corepressor complex component SDS3 OS=Homo sapiens GN=SUDS3 PE=1 SV=2 - [SDS3_HUMAN]
A5YKK6	0.88	8	2	2376	266.768	7.10791	45.5454	230447	0.606169	2	65.527	0.496494	1		1.22575	1		CCR4-NOT transcription complex subunit 1 OS=Homo sapiens GN=CNOT1 PE=1 SV=2 - [CNOT1_HUMAN]
Q969N2	8.13	8	4	578	65.6579	8.38232	45.4737	4.75593e+06	0.387052	5	6.61662	0.439981	5	25.819	1.05852	5	17.3079	GPI transamidase component PIG-T OS=Homo sapiens GN=PIGT PE=1 SV=1 - [PIGT_HUMAN]
Q5SY16	7.83	8	5	702	79.2722	9.12939	45.382	8.73862e+06	0.158853	6	11.4591	0.200706	6	12.5565	1.227	7	17.7958	Polynucleotide 5'-hydroxyl-kinase NOL9 OS=Homo sapiens GN=NOL9 PE=1 SV=1 - [NOL9_HUMAN]
A8K0D2	15.16	10	5	475	54.4338	8.77783	45.33	9.38481e+06	0.472662	5	9.34617	0.446784	5	16.9671	0.945008	5	7.36417	cDNA FLJ77740, highly similar to Homo sapiens 7-dehydrocholesterol reductase, mRNA OS=Homo sapiens PE=2 SV=1 - [A8K0D2_HUMAN]
H0YMZ1	17.65	7	4	221	24.5674	6.771	45.3104	1.64983e+06	0.196169	3	21.6775	1.96393	3	44.0624	8.5938	3	19.6716	Proteasome subunit alpha type (Fragment) OS=Homo sapiens GN=PSMA4 PE=3 SV=1 - [H0YMZ1_HUMAN]
Q9UPA5	1.2	3	3	3926	416.214	7.54736	45.2738	6.88304e+06		0			0			0		Protein bassoon OS=Homo sapiens GN=BSN PE=1 SV=4 - [BSN_HUMAN]
J3KNV1	1.18	4	3	2718	304.021	7.41553	45.2647	880118	0.28542	2	18.4703	0.227998	2	36.8489	0.798815	2	17.4985	Zinc finger protein 292 OS=Homo sapiens GN=ZNF292 PE=4 SV=1 - [J3KNV1_HUMAN]
C9JN15	19.51	10	4	246	27.3927	9.31982	45.202	1.04306e+06	0.220645	3	15.0535	0.283617	3	10.0079	1.23449	6	18.2828	Peptidyl-prolyl cis-trans isomerase (Fragment) OS=Homo sapiens GN=PPIG PE=3 SV=1 - [C9JN15_HUMAN]
F8WD23	0.29	1	1	5120	575.453	6.07471	45.0347	1.48817e+06		0			0			0		Hydrocephalus-inducing protein homolog OS=Homo sapiens GN=HYDIN PE=4 SV=1 - [F8WD23_HUMAN]
D3DP46	18.89	11	4	180	20.2996	8.96826	45.0051	1.60141e+07	0.53461	6	21.5909	0.654362	6	9.11815	1.23956	6	6.0664	Signal peptidase complex subunit 3 homolog (S. cerevisiae), isoform CRA_a OS=Homo sapiens GN=SPCS3 PE=4 SV=1 - [D3DP46_HUMAN]
B4DDB9	20.35	11	5	226	25.0207	8.47021	44.9657	3.14034e+07	0.409827	7	3.02739	0.536042	6	8.79456	1.29469	6	11.9932	cDNA FLJ56339, highly similar to Signal peptidase complex subunit 2 (EC 3.4.-.-) OS=Homo sapiens PE=2 SV=1 - [B4DDB9_HUMAN]
E9PK01	28.74	12	5	261	28.8036	5.021	44.9526	1.6802e+06	0.924604	5	26.3195	1.51528	5	17.738	1.67561	5	11.8585	Elongation factor 1-delta (Fragment) OS=Homo sapiens GN=EEF1D PE=3 SV=1 - [E9PK01_HUMAN]
B4DL80	8.52	7	5	763	84.8349	7.31299	44.8671	1.70515e+06	0.267542	3	43.2689	0.23523	3	4.15212	0.965691	4	18.0539	Cell division cycle protein 27 homolog OS=Homo sapiens GN=CDC27 PE=2 SV=1 - [B4DL80_HUMAN]
P54886	12.96	12	9	795	87.2475	7.12256	44.7772	2.93309e+06	1.9531	9	21.9913	2.15484	9	12.5239	1.19903	8	32.0935	Delta-1-pyrroline-5-carboxylate synthase OS=Homo sapiens GN=ALDH18A1 PE=1 SV=2 - [P5CS_HUMAN]
P84095	18.32	7	3	191	21.2949	8.11865	44.6118	4.1601e+07		0			0			0		Rho-related GTP-binding protein RhoG OS=Homo sapiens GN=RHOG PE=1 SV=1 - [RHOG_HUMAN]
B9EIK3	5.69	9	4	861	96.6458	8.73389	44.6054	3.51009e+06	0.291588	4	3643.42	0.446149	4	47.2914	1.13008	4	37305.6	DEAD/H (Asp-Glu-Ala-Asp/His) box polypeptide 26B OS=Homo sapiens GN=DDX26B PE=2 SV=1 - [B9EIK3_HUMAN]
O60870	17.81	10	6	393	45.3454	8.95361	44.5928	1.58626e+06	0.237608	4	29.1049	0.345425	4	24.6879	1.45376	6	4.96566	DNA/RNA-binding protein KIN17 OS=Homo sapiens GN=KIN PE=1 SV=2 - [KIN17_HUMAN]
B4DP54	15.07	13	5	418	46.6715	4.89404	44.5449	4.24505e+06		0			0		8.14366	1		cDNA FLJ52712, highly similar to Tubulin beta-6 chain OS=Homo sapiens PE=2 SV=1 - [B4DP54_HUMAN]
O94864	12.08	10	4	414	46.1637	5.12256	44.3173	2.30479e+06	0.277649	5	30.9588	0.352558	5	35.2702	1.2242	5	25.6758	STAGA complex 65 subunit gamma OS=Homo sapiens GN=SUPT7L PE=1 SV=1 - [ST65G_HUMAN]
O15020	1.42	2	2	2390	271.157	6.11279	44.0916	2.93909e+07		0			0			0		Spectrin beta chain, non-erythrocytic 2 OS=Homo sapiens GN=SPTBN2 PE=1 SV=3 - [SPTN2_HUMAN]
B4DJA5	23.88	13	4	201	22.1641	8.82178	44.053	5.51643e+06	0.221673	2	18.1577	0.427319	2	10.1755	1.9277	2	7.87352	Ras-related protein Rab-5A OS=Homo sapiens GN=RAB5A PE=2 SV=1 - [B4DJA5_HUMAN]
B2RA91	8.36	12	7	1148	128.847	8.29443	44.0236	3.35498e+06	0.298719	7	12.3643	0.377264	7	46.455	1.15916	9	27.527	cDNA, FLJ94773, highly similar to Homo sapiens splicing factor, arginine/serine-rich 2, interacting protein (SFRS2IP), mRNA OS=Homo sapiens PE=2 SV=1 - [B2RA91_HUMAN]
P07355	22.12	11	7	339	38.5798	7.75244	43.9647	2.84065e+06	0.0402686	5	837.741	1	5	29.4305	13.7734	5	1815.6	Annexin A2 OS=Homo sapiens GN=ANXA2 PE=1 SV=2 - [ANXA2_HUMAN]
Q0QET7	31.3	12	5	230	24.6047	8.51416	43.9143	5.74776e+06	0.0320562	8	432.939	1	8	0	28.5226	8	554.888	Glyceraldehyde-3-phosphate dehydrogenase (Fragment) OS=Homo sapiens GN=GAPDH PE=2 SV=1 - [Q0QET7_HUMAN]
B4DR07	7.58	8	8	1108	128.19	8.90967	43.8223	1.79688e+06	0.0995731	2	11.5601	0.130652	2	12.3069	1.31212	2	24.1227	cDNA FLJ57565, highly similar to Chromodomain-helicase-DNA-binding protein 9 (EC 3.6.1.-) (Fragment) OS=Homo sapiens PE=2 SV=1 - [B4DR07_HUMAN]
A2RUU9	0.54	1	1	1859	209.777	4.99561	43.7516	868129		0			0			0		PCM1 protein OS=Homo sapiens GN=PCM1 PE=2 SV=1 - [A2RUU9_HUMAN]
Q8WVK2	17.42	10	3	155	18.8489	11.6196	43.75	3.70857e+06	0.152215	4	29.0597	0.188514	4	20.7024	1.19637	5	13.1413	U4/U6.U5 small nuclear ribonucleoprotein 27 kDa protein OS=Homo sapiens GN=SNRNP27 PE=1 SV=1 - [SNR27_HUMAN]
P26641	10.76	10	5	437	50.0871	6.66846	43.713	9.31521e+06	0.74491	5	7.6579	0.954182	5	1.30092	1.32115	6	12.7859	Elongation factor 1-gamma OS=Homo sapiens GN=EEF1G PE=1 SV=3 - [EF1G_HUMAN]
P27348	17.96	10	4	245	27.7468	4.77979	43.6768	1.21875e+06	0.496842	3	32.4755	1.04852	3	7.03332	2.11037	3	12.4796	14-3-3 protein theta OS=Homo sapiens GN=YWHAQ PE=1 SV=1 - [1433T_HUMAN]
Q8TCJ8	6.5	7	3	446	49.4162	4.91943	43.6614	3.23333e+06	0.207473	3	11.9031	0.316348	3	9.60236	1.4363	3	3.01672	Putative uncharacterized protein DKFZp564C172 OS=Homo sapiens GN=DKFZp564C172 PE=2 SV=1 - [Q8TCJ8_HUMAN]
Q9C0D2	0.92	2	2	2601	294.996	5.99854	43.6232	480948		0			0			0		Centrosomal protein KIAA1731 OS=Homo sapiens GN=KIAA1731 PE=2 SV=4 - [K1731_HUMAN]
Q7Z7H5	8.81	10	2	227	25.9263	8.27979	43.6048	1.56652e+07	0.492815	2	14.8745	0.428323	2	14.6834	0.869134	2	0.188033	Transmembrane emp24 domain-containing protein 4 OS=Homo sapiens GN=TMED4 PE=1 SV=1 - [TMED4_HUMAN]
Q59E88	11.09	10	5	478	52.2534	9.26123	43.602	1.69746e+06	1.0705	4	19.82	1.53841	5	23.5738	1.32869	4	24.476	DnaJ (Hsp40) homolog, subfamily A, member 3 variant (Fragment) OS=Homo sapiens PE=2 SV=1 - [Q59E88_HUMAN]
Q8WXX0	0.67	2	2	4024	460.862	5.99854	43.5937	2.83586e+06		0			0			0		Dynein heavy chain 7, axonemal OS=Homo sapiens GN=DNAH7 PE=1 SV=2 - [DYH7_HUMAN]
Q03188	5.3	5	4	943	106.769	9.39307	43.5429	1.77647e+06	0.144024	2	47.8977	0.176983	2	43.114	1.19487	3	3.97101	Centromere protein C 1 OS=Homo sapiens GN=CENPC1 PE=1 SV=2 - [CENPC_HUMAN]
Q96CB8	20.56	12	6	462	48.7771	9.68604	43.5285	8.78847e+06	0.261361	5	9.86499	0.340152	5	9.85633	1.34173	6	8.10052	Integrator complex subunit 12 OS=Homo sapiens GN=INTS12 PE=1 SV=1 - [INT12_HUMAN]
C9J0I9	18.95	11	6	459	50.5299	5.8208	43.4109	5.2404e+06	0.37119	7	21.06	0.683215	7	22.0974	1.78471	7	29.4908	Nuclear-interacting partner of ALK OS=Homo sapiens GN=ZC3HC1 PE=4 SV=1 - [C9J0I9_HUMAN]
Q96ES7	18.09	10	6	293	33.2172	8.104	43.3525	4.11043e+06	0.424185	5	24.8096	0.475022	5	2.20328	1.13462	5	7.52227	SAGA-associated factor 29 homolog OS=Homo sapiens GN=CCDC101 PE=1 SV=1 - [SGF29_HUMAN]
B4DUR8	13.2	10	6	500	55.6387	5.64307	43.2518	8.42484e+06	1.01013	6	29.9529	2.83358	6	19.1245	3.1075	6	39.5017	T-complex protein 1 subunit gamma OS=Homo sapiens GN=CCT3 PE=2 SV=1 - [B4DUR8_HUMAN]
Q9ULI0	3.36	5	4	1458	164.811	6.80029	43.0749	815380	0.170285	3	36.9787	0.116161	3	11.3406	0.607833	4	23.8828	ATPase family AAA domain-containing protein 2B OS=Homo sapiens GN=ATAD2B PE=1 SV=3 - [ATD2B_HUMAN]
Q6M1B8	7.83	8	8	1162	131.746	10.0522	43.0465	2.47955e+06	0.0169081	5	91.3069	0.209003	5	1474.54	2.24558	8	24.0809	Putative uncharacterized protein DKFZp686J06106 OS=Homo sapiens GN=DKFZp686J06106 PE=2 SV=1 - [Q6M1B8_HUMAN]
B4DQZ5	4.77	8	4	1196	133.296	6.0874	43.0192	3.08837e+06	0.322432	4	21.7056	0.476754	4	21.2645	1.45204	4	5.64614	cDNA FLJ51634, highly similar to Integrator complex subunit 2 OS=Homo sapiens PE=2 SV=1 - [B4DQZ5_HUMAN]
P62266	15.38	13	2	143	15.7977	10.4917	42.962	1.12235e+07	0.426569	5	23.8346	0.616399	5	8.04449	1.32607	5	4.53676	40S ribosomal protein S23 OS=Homo sapiens GN=RPS23 PE=1 SV=3 - [RS23_HUMAN]
Q5CAQ5	6.23	9	5	802	92.2823	4.85596	42.9241	7.38145e+06	0.0923759	2	22873.8	1.45561	2	60.2636	15.7575	2	4262.77	Tumor rejection antigen (Gp96) 1 OS=Homo sapiens GN=TRA1 PE=2 SV=1 - [Q5CAQ5_HUMAN]
Q96C50	4.44	6	1	450	47.3885	9.31982	42.8998	3.65751e+08		0			0			0		LRFN1 protein (Fragment) OS=Homo sapiens GN=LRFN1 PE=2 SV=1 - [Q96C50_HUMAN]
Q9NRN7	10.68	9	3	309	35.7531	6.80029	42.8554	2.04425e+06	0.840575	4	1.93576	1.6209	4	4.14384	1.94832	4	13.7036	L-aminoadipate-semialdehyde dehydrogenase-phosphopantetheinyl transferase OS=Homo sapiens GN=AASDHPPT PE=1 SV=2 - [ADPPT_HUMAN]
Q14525	10.64	7	5	404	46.1845	4.84326	42.7716	3.37215e+07		0			0			0		Keratin, type I cuticular Ha3-II OS=Homo sapiens GN=KRT33B PE=2 SV=3 - [KT33B_HUMAN]
Q66GS9	0.61	1	1	1140	133.408	6.21436	42.7524	6.80099e+06		0			0			0		Centrosomal protein of 135 kDa OS=Homo sapiens GN=CEP135 PE=1 SV=2 - [CP135_HUMAN]
Q96GM8	14.31	9	6	510	56.512	7.18115	42.7054	4.85472e+06	0.350528	6	12.8493	0.454621	6	12.0651	1.29696	6	10.2411	Target of EGR1 protein 1 OS=Homo sapiens GN=TOE1 PE=1 SV=1 - [TOE1_HUMAN]
Q15751	0.53	3	2	4861	531.891	6.03662	42.6613	2.38762e+06		0			0			0		Probable E3 ubiquitin-protein ligase HERC1 OS=Homo sapiens GN=HERC1 PE=1 SV=2 - [HERC1_HUMAN]
H0YGL9	0.71	2	2	4951	562.458	6.11279	42.606	775872		0			0			0		Ryanodine receptor 2 OS=Homo sapiens GN=RYR2 PE=4 SV=1 - [H0YGL9_HUMAN]
B3KPM8	4.62	6	4	995	111.675	8.71924	42.5946	2.6318e+06	0.411395	3	72.526	0.72583	3	50.3194	1.09536	4	11.7939	cDNA FLJ31974 fis, clone NT2RP7008167, weakly similar to 85.1 kDa PROTEIN IN GREB-FEOA INTERGENIC REGION OS=Homo sapiens PE=2 SV=1 - [B3KPM8_HUMAN]
O95470	9.15	8	4	568	63.4827	9.15869	42.5757	9.67622e+06	0.529976	3	8.15068	0.501942	3	8.95274	0.92511	4	17.5279	Sphingosine-1-phosphate lyase 1 OS=Homo sapiens GN=SGPL1 PE=1 SV=3 - [SGPL1_HUMAN]
Q8NDT2	7.98	7	5	890	97.1465	9.84717	42.4789	4.37538e+06	0.258628	4	14.5233	0.381695	4	10.6977	1.3163	5	12.5284	Putative RNA-binding protein 15B OS=Homo sapiens GN=RBM15B PE=1 SV=3 - [RB15B_HUMAN]
H0Y7V4	0.31	1	1	4188	478.566	6.11279	42.4154	708307		0			0			0		Dynein heavy chain 8, axonemal OS=Homo sapiens GN=DNAH8 PE=4 SV=1 - [H0Y7V4_HUMAN]
F8W7R3	7.4	8	7	1095	123.163	6.26514	42.4015	1.88155e+06	0.292304	5	17.2691	0.174103	5	19.4568	0.692795	6	16.4564	Fanconi anemia group I protein OS=Homo sapiens GN=FANCI PE=4 SV=1 - [F8W7R3_HUMAN]
Q53F19	10	10	5	620	70.5493	5.73193	42.3187	4.56302e+06	0.365096	5	23.7381	0.449187	5	18.9318	1.11794	6	12.0791	Uncharacterized protein C17orf85 OS=Homo sapiens GN=C17orf85 PE=1 SV=2 - [CQ085_HUMAN]
Q09472	2.2	6	5	2414	263.99	8.49951	42.2235	1.9204e+06	0.297003	2	51.1503	0.443792	2	67.2024	1.5362	3	8.74835	Histone acetyltransferase p300 OS=Homo sapiens GN=EP300 PE=1 SV=2 - [EP300_HUMAN]
Q71F23	17.46	8	5	418	47.4925	9.12939	42.2179	3.70253e+06	0.322946	5	15.9724	0.466574	5	5.05339	1.49481	5	10.5482	Centromere protein U OS=Homo sapiens GN=MLF1IP PE=1 SV=1 - [CENPU_HUMAN]
Q7Z7C8	19.35	11	5	310	34.2413	6.45557	42.1392	4.36493e+06	0.392366	5	9.8064	0.48484	5	14.7447	1.32444	6	2.10588	Transcription initiation factor TFIID subunit 8 OS=Homo sapiens GN=TAF8 PE=1 SV=1 - [TAF8_HUMAN]
H7BYN4	5.67	8	4	952	109.061	8.57275	42.1332	2.47632e+06	0.0341627	4	515.713	0.283975	4	121.64	2.25683	5	15.7047	Kinesin-like protein KIF23 OS=Homo sapiens GN=KIF23 PE=3 SV=1 - [H7BYN4_HUMAN]
Q6ZRR7	0.62	1	1	1453	166.805	7.6499	42.117	194731		0			0			0		Leucine-rich repeat-containing protein 9 OS=Homo sapiens GN=LRRC9 PE=2 SV=2 - [LRRC9_HUMAN]
B3KRC6	13.36	10	5	449	51.3894	8.47021	42.0988	2.69418e+06	0.741947	5	14.9011	1.47697	5	13.5363	1.80131	5	10.78	cDNA FLJ34004 fis, clone FCBBF1000232, highly similar to Cytochrome P450 51A1 (EC 1.14.13.70) OS=Homo sapiens PE=2 SV=1 - [B3KRC6_HUMAN]
Q96PU8	26.69	11	7	341	37.6467	8.55811	42.071	3.03589e+06	0.488421	7	35.409	0.52724	7	6.79207	1.26147	7	24.3405	Protein quaking OS=Homo sapiens GN=QKI PE=1 SV=1 - [QKI_HUMAN]
B4E2W0	15.93	11	7	452	48.8482	9.17334	42.0592	4.63112e+06	0.915207	6	16.2359	1.32589	6	10.1813	1.41151	6	8.05766	3-ketoacyl-CoA thiolase OS=Homo sapiens GN=HADHB PE=2 SV=1 - [B4E2W0_HUMAN]
J3KPF0	0.66	3	2	4246	465.983	6.17627	42.0569	3.13983e+06		0			0			0		Probable E3 ubiquitin-protein ligase HECTD4 OS=Homo sapiens GN=HECTD4 PE=4 SV=1 - [J3KPF0_HUMAN]
Q8NCX0	2.72	2	2	1101	128.681	7.02002	42.0235	7.22299e+06		0			0			0		Coiled-coil domain-containing protein 150 OS=Homo sapiens GN=CCDC150 PE=2 SV=2 - [CC150_HUMAN]
Q6IPU0	16.32	7	4	288	33.1441	6.26514	42.0054	3.78104e+06	0.378347	4	33.2571	0.476559	4	6.28052	1.35197	4	17.8233	Centromere protein P OS=Homo sapiens GN=CENPP PE=1 SV=1 - [CENPP_HUMAN]
Q9NVF7	18.75	7	4	368	41.1234	9.5542	41.9649	3.04085e+06	0.165704	4	18.0231	0.446036	4	20.7027	2.69176	4	24.4258	F-box only protein 28 OS=Homo sapiens GN=FBXO28 PE=1 SV=1 - [FBX28_HUMAN]
Q96NC0	11.06	10	3	199	23.597	9.01221	41.9546	3.06105e+06	0.293606	2	26.8171	0.384912	2	32.9302	1.31939	4	5.73823	Zinc finger matrin-type protein 2 OS=Homo sapiens GN=ZMAT2 PE=1 SV=1 - [ZMAT2_HUMAN]
O00257	13.04	8	5	560	61.3295	9.36377	41.9087	6.96805e+06	0.18738	5	25.1516	0.187269	5	33.2803	0.911671	5	13.6866	E3 SUMO-protein ligase CBX4 OS=Homo sapiens GN=CBX4 PE=1 SV=3 - [CBX4_HUMAN]
P17987	8.99	4	4	556	60.3056	6.11279	41.8928	5.04121e+06	1.48499	3	12.7341	3.01206	3	0.0780371	2.33749	3	34.6961	T-complex protein 1 subunit alpha OS=Homo sapiens GN=TCP1 PE=1 SV=1 - [TCPA_HUMAN]
B7ZL11	5.19	6	5	1426	160.212	8.17725	41.8914	1.35237e+06	0.258404	3	16.6825	0.236407	3	4.87236	1.09942	4	22.7308	Histone-lysine N-methyltransferase NSD3 OS=Homo sapiens GN=WHSC1L1 PE=2 SV=1 - [B7ZL11_HUMAN]
Q9H7Z6	14.63	12	7	458	52.3697	8.26514	41.86	4.61357e+06	0.348454	4	19.5494	0.420651	4	4.75508	1.22617	4	15.0405	Histone acetyltransferase KAT8 OS=Homo sapiens GN=KAT8 PE=1 SV=2 - [KAT8_HUMAN]
Q6ZU65	7.65	7	5	1347	145.998	9.18799	41.8487	3.21948e+06	0.224427	4	168.399	0.278227	4	130.127	1.26996	5	23.6615	Ubinuclein-2 OS=Homo sapiens GN=UBN2 PE=1 SV=2 - [UBN2_HUMAN]
E9PLD3	13.13	9	1	99	11.5928	12.2349	41.7264	2.32995e+07	0.266625	3	0.0107011	0.585409	3	5.98846	2.24842	3	2.45	Uncharacterized protein OS=Homo sapiens PE=4 SV=1 - [E9PLD3_HUMAN]
A9JR72	1.17	3	2	1711	194.165	6.3667	41.6747	3.75724e+06		0			0			0		CDC42 binding protein kinase beta (DMPK-like) OS=Homo sapiens GN=CDC42BPB PE=2 SV=1 - [A9JR72_HUMAN]
B7Z1C9	15.18	8	5	415	46.0655	7.6499	41.6066	2.58776e+06	1.17389	5	8.83653	2.73149	5	12.0524	2.46948	5	21.0563	Chaperonin containing TCP1, subunit 7 (Eta), isoform CRA_a OS=Homo sapiens GN=CCT7 PE=2 SV=1 - [B7Z1C9_HUMAN]
O95619	30.84	13	6	227	26.4827	8.41162	41.5622	4.46255e+06	0.365743	7	18.5606	0.432299	7	14.5298	1.13476	7	19.4754	YEATS domain-containing protein 4 OS=Homo sapiens GN=YEATS4 PE=1 SV=1 - [YETS4_HUMAN]
K7EK91	0.49	2	2	4457	508.461	5.71924	41.5486	1.80007e+06		0			0			0		Dynein heavy chain 17, axonemal OS=Homo sapiens GN=DNAH17 PE=4 SV=1 - [K7EK91_HUMAN]
P16401	15.93	8	3	226	22.5665	10.9165	41.5419	1.43281e+07	0.0888115	1		100	1		100	1		Histone H1.5 OS=Homo sapiens GN=HIST1H1B PE=1 SV=3 - [H15_HUMAN]
P43246	6.53	6	5	934	104.677	5.77002	41.5313	2.44419e+06	0.375347	4	4.11943	0.266927	4	1.10827	0.706768	4	4.02902	DNA mismatch repair protein Msh2 OS=Homo sapiens GN=MSH2 PE=1 SV=1 - [MSH2_HUMAN]
Q9NTJ5	9.88	12	5	587	66.924	7.12256	41.5173	7.72156e+06	0.520536	6	14.1595	0.52478	6	18.1318	1.04897	6	8.3606	Phosphatidylinositide phosphatase SAC1 OS=Homo sapiens GN=SACM1L PE=1 SV=2 - [SAC1_HUMAN]
B1WB49	0.8	2	2	2621	293.249	5.08447	41.4215	751993	0.120762	1		0.15359	1		1.17092	2	12.3044	BDP1 protein (Fragment) OS=Homo sapiens GN=BDP1 PE=2 SV=1 - [B1WB49_HUMAN]
Q9Y512	10.02	7	4	469	51.9433	6.90283	41.3775	1.7403e+06	1.08569	3	10.0242	1.9382	4	12.1217	1.43671	3	8.42266	Sorting and assembly machinery component 50 homolog OS=Homo sapiens GN=SAMM50 PE=1 SV=3 - [SAM50_HUMAN]
Q9P2D7	0.51	2	2	4330	493.637	5.93506	41.3243	2.18168e+07		0			0			0		Dynein heavy chain 1, axonemal OS=Homo sapiens GN=DNAH1 PE=1 SV=4 - [DYH1_HUMAN]
A8K0T9	14.34	9	3	286	32.8883	5.69385	41.2406	1.10476e+06	0.499786	5	17.4512	1.62665	5	31.0718	2.99062	5	38.6118	cDNA FLJ75422, highly similar to Homo sapiens capping protein (actin filament) muscle Z-line, alpha 1, mRNA OS=Homo sapiens PE=2 SV=1 - [A8K0T9_HUMAN]
B4DYU9	11.48	9	4	514	58.6313	7.12256	41.2106	4.50726e+06	0.261169	5	5.94181	0.501742	5	125.105	1.85498	5	149.118	cDNA FLJ60060, highly similar to Origin recognition complex subunit 2 OS=Homo sapiens PE=2 SV=1 - [B4DYU9_HUMAN]
P46100	1.44	3	3	2492	282.411	6.58057	41.138	151006		0			0		0.812489	2	5.21376	Transcriptional regulator ATRX OS=Homo sapiens GN=ATRX PE=1 SV=5 - [ATRX_HUMAN]
G3XAN4	11.46	8	4	288	33.4138	9.89111	41.128	3.61004e+06	0.286344	4	36.3988	0.442547	4	25.1888	1.44624	4	14.8148	Translocating chain-associated membrane protein 1 OS=Homo sapiens GN=TRAM1 PE=4 SV=1 - [G3XAN4_HUMAN]
B7Z8A5	9.06	7	5	552	63.977	7.98682	41.0681	2.31392e+06	0.207088	3	13.8531	0.305147	4	25.1405	1.8874	4	39.2156	cDNA FLJ56522, highly similar to Origin recognition complex subunit 3 OS=Homo sapiens PE=2 SV=1 - [B7Z8A5_HUMAN]
Q9NWB6	6.23	5	2	273	33.1968	10.3452	41.0568	6.06859e+06	0.140048	3	2.04423	0.201888	3	11.5935	1.51304	4	16.8312	Arginine and glutamate-rich protein 1 OS=Homo sapiens GN=ARGLU1 PE=1 SV=1 - [ARGL1_HUMAN]
D3DN94	2.67	4	3	1424	160.062	8.35303	41.0371	2.71941e+06		0			0			0		Poly (ADP-ribose) polymerase family, member 14, isoform CRA_a OS=Homo sapiens GN=PARP14 PE=4 SV=1 - [D3DN94_HUMAN]
P12882	1.44	2	2	1939	223.006	5.74463	40.9856	1.24228e+06		0			0			0		Myosin-1 OS=Homo sapiens GN=MYH1 PE=1 SV=3 - [MYH1_HUMAN]
A2AB02	14.56	11	4	261	29.4409	8.60205	40.6813	2.13086e+07	0.245059	6	14.1718	0.251732	6	6.78052	0.992176	7	3.14281	Nurim (Nuclear envelope membrane protein) (Fragment) OS=Homo sapiens GN=NRM PE=4 SV=1 - [A2AB02_HUMAN]
Q02040	4.32	6	3	695	80.6859	9.72998	40.6798	6.13379e+06	0.172923	3	3.46401	0.233533	3	3.29434	1.3505	3	10.9832	A-kinase anchor protein 17A OS=Homo sapiens GN=AKAP17A PE=1 SV=2 - [AK17A_HUMAN]
A8K492	8.67	12	6	900	101.08	6.16357	40.6762	2.25943e+06	0.855172	4	24.0287	0.610078	4	12.328	0.692538	4	4.67534	cDNA FLJ76789, highly similar to Homo sapiens methionine-tRNA synthetase (MARS), mRNA OS=Homo sapiens PE=2 SV=1 - [A8K492_HUMAN]
B4DR67	16.96	10	4	230	25.3493	9.05615	40.4375	7.52786e+06	0.366391	5	14.6486	0.585266	5	12.1283	1.5027	5	7.42917	Dolichyl-phosphate beta-glucosyltransferase OS=Homo sapiens GN=ALG5 PE=2 SV=1 - [B4DR67_HUMAN]
P0CW22	16.3	11	3	135	15.5404	9.84717	40.4345	6.88889e+06	0.390854	5	5.756	0.568812	5	17.705	1.40428	6	14.3057	40S ribosomal protein S17-like OS=Homo sapiens GN=RPS17L PE=3 SV=1 - [RS17L_HUMAN]
Q96P16	15.06	7	4	312	35.6976	7.54736	40.3978	6.54703e+06	0.330563	4	1.99651	0.379256	4	2.15357	1.18817	4	5.19351	Regulation of nuclear pre-mRNA domain-containing protein 1A OS=Homo sapiens GN=RPRD1A PE=1 SV=1 - [RPR1A_HUMAN]
P35227	6.69	11	3	344	37.7639	7.95752	40.3477	8.08271e+06	0.331672	1		0.425419	1		1.28265	1		Polycomb group RING finger protein 2 OS=Homo sapiens GN=PCGF2 PE=1 SV=1 - [PCGF2_HUMAN]
P62304	25	9	2	92	10.7966	9.43701	40.345	1.59605e+07	0.279621	2	3.86252	0.506835	2	10.3532	1.89336	3	12.9832	Small nuclear ribonucleoprotein E OS=Homo sapiens GN=SNRPE PE=1 SV=1 - [RUXE_HUMAN]
P25398	36.36	10	5	132	14.5055	7.21045	40.3103	7.87062e+06	0.651476	5	9.98653	0.6068	5	5.78506	0.902742	5	4.0641	40S ribosomal protein S12 OS=Homo sapiens GN=RPS12 PE=1 SV=3 - [RS12_HUMAN]
F5GXX5	35.29	12	3	85	9.5481	7.18115	40.2871	2.88069e+07	0.517037	7	11.7715	0.516699	7	11.2385	1.0222	7	3.3536	Dolichyl-diphosphooligosaccharide--protein glycosyltransferase subunit DAD1 OS=Homo sapiens GN=DAD1 PE=4 SV=1 - [F5GXX5_HUMAN]
Q8WVX9	12.23	10	5	515	59.3188	9.17334	40.2521	1.49759e+06	0.740597	5	25.3403	0.759496	5	13.2273	1.00096	5	3.59409	Fatty acyl-CoA reductase 1 OS=Homo sapiens GN=FAR1 PE=1 SV=1 - [FACR1_HUMAN]
Q08378	1.27	1	1	1498	167.252	5.43994	40.2443	2.47966e+06		0			0			0		Golgin subfamily A member 3 OS=Homo sapiens GN=GOLGA3 PE=1 SV=2 - [GOGA3_HUMAN]
A6NNK5	3.79	7	5	1927	208.89	4.66553	40.2375	1.80487e+06	0.212236	5	127.925	0.228305	5	136.171	1.06073	5	2.07976	Tumor suppressor p53-binding protein 1 OS=Homo sapiens GN=TP53BP1 PE=4 SV=2 - [A6NNK5_HUMAN]
P24941	11.07	8	3	298	33.908	8.67529	40.2076	5.56587e+06	0.370046	1		0.906427	1		2.4495	1		Cyclin-dependent kinase 2 OS=Homo sapiens GN=CDK2 PE=1 SV=2 - [CDK2_HUMAN]
P62487	25.58	8	4	172	19.2819	5.5415	40.1803	9.13768e+06	0.415272	6	22.8729	0.518718	6	5.93718	1.33584	6	16.3097	DNA-directed RNA polymerase II subunit RPB7 OS=Homo sapiens GN=POLR2G PE=1 SV=1 - [RPB7_HUMAN]
P48444	6.85	7	3	511	57.1741	6.21436	40.1134	519825	0.997833	3	13.9169	1.76368	3	31.8869	2.21476	3	1.54196	Coatomer subunit delta OS=Homo sapiens GN=ARCN1 PE=1 SV=1 - [COPD_HUMAN]
B4E312	10.38	8	3	395	40.0542	9.46631	40.1117	1.75497e+07	0.249002	2	830.77	0.0264746	2	265.201	0.106323	2	46474.8	cDNA FLJ53422, highly similar to TATA-binding protein-associated factor 2N OS=Homo sapiens PE=2 SV=1 - [B4E312_HUMAN]
Q9Y3I0	12.08	10	5	505	55.1749	7.2251	40.0254	2.34728e+06	0.792013	5	10.7631	0.991528	5	1.46826	1.36049	5	10.896	tRNA-splicing ligase RtcB homolog OS=Homo sapiens GN=C22orf28 PE=1 SV=1 - [RTCB_HUMAN]
E7EMW7	0.93	2	2	2792	308.382	5.84619	40.0249	262724	0.0158107	2	36.5699	1	2	0	63.2484	2	36.5699	E3 ubiquitin-protein ligase UBR5 OS=Homo sapiens GN=UBR5 PE=4 SV=1 - [E7EMW7_HUMAN]
P13984	11.65	8	4	249	28.3628	9.23193	39.9924	1.72197e+06	0.431021	5	71.5698	1.49813	4	32.3539	25.9677	4	730.638	General transcription factor IIF subunit 2 OS=Homo sapiens GN=GTF2F2 PE=1 SV=2 - [T2FB_HUMAN]
O75818	12.95	14	4	363	41.807	6.66846	39.9922	6.49211e+06	0.403182	5	14.4176	0.558191	5	5.52058	1.2568	5	10.251	Ribonuclease P protein subunit p40 OS=Homo sapiens GN=RPP40 PE=1 SV=3 - [RPP40_HUMAN]
Q6MZL5	1.24	2	2	1694	195.525	5.22412	39.9625	3.51117e+06		0			0			0		Putative uncharacterized protein DKFZp686C06243 (Fragment) OS=Homo sapiens GN=DKFZp686C06243 PE=2 SV=1 - [Q6MZL5_HUMAN]
A8K3N2	17.48	8	4	246	28.4058	8.99756	39.9121	2.16799e+06	0.234659	5	19.7721	0.538732	5	7.20734	2.41002	5	20.5602	Mediator of RNA polymerase II transcription subunit 6 OS=Homo sapiens PE=2 SV=1 - [A8K3N2_HUMAN]
Q9H967	9.58	8	5	626	69.7252	9.24658	39.9005	5.84662e+06	0.216523	4	60.6994	0.307474	4	25.5918	1.28582	4	16.2026	WD repeat-containing protein 76 OS=Homo sapiens GN=WDR76 PE=1 SV=2 - [WDR76_HUMAN]
A8JZZ8	16.95	11	6	419	47.5205	8.49951	39.8825	1.48463e+06	1.55716	6	18.9154	1.09408	7	7.57406	0.733216	6	20.6391	cDNA FLJ77826, highly similar to Homo sapiens BCS1-like (yeast), mRNA OS=Homo sapiens PE=2 SV=1 - [A8JZZ8_HUMAN]
A8MX75	9.92	7	6	706	80.4608	8.01611	39.8062	1.06798e+06	0.41371	5	27.3824	0.817934	5	24.6335	1.97707	5	2.06346	TFIIH basal transcription factor complex helicase XPD subunit (Fragment) OS=Homo sapiens GN=ERCC2 PE=4 SV=2 - [A8MX75_HUMAN]
P21817	0.52	2	2	5038	564.815	5.30029	39.7708	1.70553e+06		0			0			0		Ryanodine receptor 1 OS=Homo sapiens GN=RYR1 PE=1 SV=3 - [RYR1_HUMAN]
C9JQD4	22.92	6	4	144	15.79	8.71924	39.7629	5.44272e+06	0.343587	3	12.8932	0.567675	3	1.97936	1.63029	3	0.601884	Peptidyl-prolyl cis-trans isomerase (Fragment) OS=Homo sapiens GN=PPIH PE=3 SV=1 - [C9JQD4_HUMAN]
K7ENG2	29.64	8	5	307	33.8799	5.03369	39.7106	9.2108e+06	0.202526	5	5.6868	0.338124	5	28.2872	1.50541	5	15.4329	Splicing factor U2AF 65 kDa subunit OS=Homo sapiens GN=U2AF2 PE=4 SV=1 - [K7ENG2_HUMAN]
Q9NZJ4	0.22	1	1	4579	520.795	7.04932	39.6697	322210		0			0			0		Sacsin OS=Homo sapiens GN=SACS PE=1 SV=2 - [SACS_HUMAN]
C9JXB8	39.67	11	5	121	14.3598	11.312	39.5585	4.68174e+06	0.420175	7	10.9477	0.898125	7	19.1191	2.13817	8	11.7551	60S ribosomal protein L24 OS=Homo sapiens GN=RPL24 PE=4 SV=1 - [C9JXB8_HUMAN]
F8VY01	0.83	1	1	1206	135.417	6.48096	39.5257	939554		0			0			0		FYVE, RhoGEF and PH domain-containing protein 6 OS=Homo sapiens GN=FGD6 PE=4 SV=1 - [F8VY01_HUMAN]
D3DN44	18.37	6	4	245	28.3446	9.83252	39.5213	2.58639e+06	0.523299	4	2.51174	0.747148	4	3.95834	1.43129	4	4.32462	HCG2023567, isoform CRA_a OS=Homo sapiens GN=hCG_2023567 PE=4 SV=1 - [D3DN44_HUMAN]
Q7RTV0	34.55	8	3	110	12.397	8.41162	39.2715	6.32392e+06	0.3385	3	9.04161	0.557761	3	6.6823	1.644	4	7.86114	PHD finger-like domain-containing protein 5A OS=Homo sapiens GN=PHF5A PE=1 SV=1 - [PHF5A_HUMAN]
P04792	18.05	9	3	205	22.7685	6.40479	39.2233	4.5653e+06	0.0313664	4	166.711	2.46776	4	223.852	82.5042	4	23.8976	Heat shock protein beta-1 OS=Homo sapiens GN=HSPB1 PE=1 SV=2 - [HSPB1_HUMAN]
O14980	3.73	6	4	1071	123.306	6.06201	39.1975	5.28598e+06	0.260861	3	13.6604	0.210687	3	2.84977	0.87696	3	7.06582	Exportin-1 OS=Homo sapiens GN=XPO1 PE=1 SV=1 - [XPO1_HUMAN]
Q14004	2.18	5	3	1512	164.823	9.68604	39.1259	4.84177e+06	0.0550309	1		1	1		18.1716	1		Cyclin-dependent kinase 13 OS=Homo sapiens GN=CDK13 PE=1 SV=2 - [CDK13_HUMAN]
B4DUE7	25.38	11	6	327	36.7103	5.77002	39.0263	2.65061e+06	0.115935	5	35.1413	0.407391	5	17.883	3.24758	6	5.1779	cDNA FLJ51096, highly similar to Speckle-type POZ protein OS=Homo sapiens PE=2 SV=1 - [B4DUE7_HUMAN]
Q9BRX5	18.06	8	3	216	24.5192	5.33838	38.9576	966939	0.329414	3	1.95128	0.736723	3	2.04271	2.42789	3	3.52142	DNA replication complex GINS protein PSF3 OS=Homo sapiens GN=GINS3 PE=1 SV=1 - [PSF3_HUMAN]
Q9UKL0	14.32	10	5	482	52.9955	7.03467	38.9086	6.0088e+06	0.2466	5	77.2046	0.507785	5	32.5695	1.66218	5	32.5351	REST corepressor 1 OS=Homo sapiens GN=RCOR1 PE=1 SV=1 - [RCOR1_HUMAN]
Q12962	19.27	8	3	218	21.6979	6.56592	38.8606	4.05685e+06	0.239772	4	39.298	0.389532	4	28.3375	1.34973	4	10.4443	Transcription initiation factor TFIID subunit 10 OS=Homo sapiens GN=TAF10 PE=1 SV=1 - [TAF10_HUMAN]
Q5JW30	17.61	10	7	494	54.6745	9.51025	38.85	2.41199e+06	0.34966	6	49.8298	0.491522	6	43.1904	1.6408	6	20.4436	Double-stranded RNA-binding protein Staufen homolog 1 OS=Homo sapiens GN=STAU1 PE=2 SV=1 - [Q5JW30_HUMAN]
B8ZZJ0	20.69	8	1	58	6.68043	8.1333	38.7831	148235396	0.370991	4	44.5464	0.607268	4	8.81504	1.63688	4	70.358	Small ubiquitin-related modifier 1 OS=Homo sapiens GN=SUMO1 PE=4 SV=1 - [B8ZZJ0_HUMAN]
Q15911	0.62	3	2	3703	404.165	6.20166	38.769	536914	0.169136	1		0.259952	1		1.53694	1		Zinc finger homeobox protein 3 OS=Homo sapiens GN=ZFHX3 PE=1 SV=2 - [ZFHX3_HUMAN]
E7EP17	0.54	2	2	4410	503.026	5.89697	38.7104	7.34467e+07		0			0			0		Dynein heavy chain 9, axonemal OS=Homo sapiens GN=DNAH9 PE=4 SV=1 - [E7EP17_HUMAN]
B4DGM5	2.88	5	2	729	82.0719	4.77979	38.6987	2.15107e+07	0.454947	1		0.50613	1		1.1125	1		cDNA FLJ53983, highly similar to IWS1 homolog OS=Homo sapiens PE=2 SV=1 - [B4DGM5_HUMAN]
B4DZ22	11.26	9	5	586	67.3159	8.95361	38.6292	4.67483e+06	0.723797	5	7.03405	0.519817	4	14.0269	0.775127	4	10.6468	cDNA FLJ54042, highly similar to ATP-binding cassette sub-family D member 3 OS=Homo sapiens PE=2 SV=1 - [B4DZ22_HUMAN]
B2R7C5	6.81	6	5	808	90.952	5.77002	38.6083	4.2715e+06	0.520959	4	7.00296	0.541133	4	5.36698	1.00902	4	11.3319	cDNA, FLJ93378, highly similar to Homo sapiens MCM3 minichromosome maintenance deficient 3 (S. cerevisiae) (MCM3), mRNA OS=Homo sapiens PE=2 SV=1 - [B2R7C5_HUMAN]
Q5T791	3.67	5	5	1964	220.282	6.50732	38.5375	433611	0.011087	4	15.389	1	4	0	90.1955	4	15.389	CASP8 associated protein 2 (Fragment) OS=Homo sapiens GN=CASP8AP2 PE=2 SV=1 - [Q5T791_HUMAN]
O75340	15.71	7	3	191	21.8548	5.40186	38.5058	5.89929e+06	0.115075	4	347.854	0.31148	4	106.241	2.7275	5	16.4414	Programmed cell death protein 6 OS=Homo sapiens GN=PDCD6 PE=1 SV=1 - [PDCD6_HUMAN]
B7ZKM7	1.68	2	2	1307	150.469	7.02002	38.474	350468	0.331862	1		0.860445	1		2.59278	1		UACA protein OS=Homo sapiens GN=UACA PE=2 SV=1 - [B7ZKM7_HUMAN]
F8W7C6	13.5	5	2	163	18.5797	9.94971	38.4489	1.57026e+06	0.394788	2	9.92028	0.567705	2	6.35078	1.438	2	3.55273	60S ribosomal protein L10 OS=Homo sapiens GN=RPL10 PE=4 SV=1 - [F8W7C6_HUMAN]
B4DLE7	13.68	8	4	329	38.7467	8.1626	38.4292	2.35562e+06	0.339487	5	18.6027	0.421115	5	6.69112	1.34285	5	6.17564	cDNA FLJ50983, highly similar to Homo sapiens lysocardiolipin acyltransferase (LYCAT), transcript variant 1, mRNA OS=Homo sapiens PE=2 SV=1 - [B4DLE7_HUMAN]
B4DVQ2	4.45	6	3	854	93.9258	10.8433	38.4021	1.46019e+07	0.187377	2	46.7958	0.364824	2	22.3872	1.94701	2	22.6686	cDNA FLJ60909, highly similar to Proline-rich protein 8 OS=Homo sapiens PE=2 SV=1 - [B4DVQ2_HUMAN]
B7WPG3	14.17	7	5	508	56.4151	7.79639	38.389	3.63249e+06	0.2849	4	23.0735	0.310468	4	26.367	1.11314	4	31.9151	Heterogeneous nuclear ribonucleoprotein L-like OS=Homo sapiens GN=HNRPLL PE=4 SV=1 - [B7WPG3_HUMAN]
Q96JB5	10.08	10	5	506	56.885	4.75439	38.3367	3.25584e+06	0.847564	5	30.9495	0.689345	5	9.13561	0.774257	6	1.50306	CDK5 regulatory subunit-associated protein 3 OS=Homo sapiens GN=CDK5RAP3 PE=1 SV=2 - [CK5P3_HUMAN]
Q8WXG9	0.21	1	1	6306	692.637	4.64014	38.3185	6.99424e+06		0			0			0		G-protein coupled receptor 98 OS=Homo sapiens GN=GPR98 PE=1 SV=2 - [GPR98_HUMAN]
E7EUA5	5.91	8	6	1471	161.968	8.76318	38.2885	787849	0.0837283	2	931.546	0.690172	2	59.405	1.66295	3	29.8171	CLIP-associating protein 1 OS=Homo sapiens GN=CLASP1 PE=4 SV=1 - [E7EUA5_HUMAN]
H7C2W9	21.3	8	2	108	12.8031	11.0044	38.2741	9.00765e+07	0.337485	3	9.53044	1.17397	3	42.8964	3.70465	3	0.174449	60S ribosomal protein L31 (Fragment) OS=Homo sapiens GN=RPL31 PE=4 SV=1 - [H7C2W9_HUMAN]
B4E0R6	5.45	7	4	972	109.288	4.88135	38.2518	2.50268e+06	0.383021	3	27.3851	0.456334	3	32.431	1.16107	4	29.895	Importin-5 OS=Homo sapiens GN=IPO5 PE=2 SV=1 - [B4E0R6_HUMAN]
P61962	19.88	11	6	342	38.9011	5.51611	38.1258	2.89505e+06	0.101276	6	129.892	0.412667	6	98.315	2.34596	6	18.097	DDB1- and CUL4-associated factor 7 OS=Homo sapiens GN=DCAF7 PE=1 SV=1 - [DCAF7_HUMAN]
Q14532	6.7	6	3	448	50.3102	4.84326	37.9464	3.73336e+07		0			0			0		Keratin, type I cuticular Ha2 OS=Homo sapiens GN=KRT32 PE=1 SV=3 - [K1H2_HUMAN]
D6RJG1	7.58	9	1	277	31.0024	5.74463	37.9333	376905812		0			0			0		Inactive caspase-12 OS=Homo sapiens GN=CASP12 PE=4 SV=1 - [D6RJG1_HUMAN]
F5H355	3.3	2	2	819	94.0566	4.97021	37.8719	3.46199e+06		0			0			0		Rab GTPase-binding effector protein 1 OS=Homo sapiens GN=RABEP1 PE=4 SV=1 - [F5H355_HUMAN]
E9PID8	12.56	7	4	438	46.6365	8.03076	37.7756	1.33881e+07	0.349376	4	9.21093	0.489858	4	3.99418	1.33871	4	4.25692	Cleavage stimulation factor subunit 2 OS=Homo sapiens GN=CSTF2 PE=4 SV=1 - [E9PID8_HUMAN]
Q53HU7	24.31	10	5	325	36.4766	5.64307	37.7114	4.28449e+06	0.443566	5	19.8702	2.25677	4	29.0546	4.90823	4	21.8657	Eukaryotic translation initiation factor 3, subunit 2 beta, 36kDa variant (Fragment) OS=Homo sapiens PE=2 SV=1 - [Q53HU7_HUMAN]
Q8IUF8	12.69	6	4	465	52.767	6.69775	37.7044	3.11054e+06	0.754768	5	22.4799	0.566651	5	18.541	0.977864	5	28.3685	Bifunctional lysine-specific demethylase and histidyl-hydroxylase MINA OS=Homo sapiens GN=MINA PE=1 SV=1 - [MINA_HUMAN]
Q53SY7	0.98	4	2	2151	235.029	6.59521	37.5937	156449	0.501479	1		0.606459	2	1.87147	1.19417	1		Putative uncharacterized protein CAD (Fragment) OS=Homo sapiens GN=CAD PE=2 SV=1 - [Q53SY7_HUMAN]
Q53S54	11.8	9	7	746	86.4112	7.98682	37.4563	1.07498e+06	0.501002	6	18.7468	0.939098	6	21.4198	1.95875	6	7.84395	Putative uncharacterized protein CUL3 (Fragment) OS=Homo sapiens GN=CUL3 PE=2 SV=1 - [Q53S54_HUMAN]
P40939	7.21	9	4	763	82.9469	9.0415	37.3914	1.19881e+06	0.763009	4	60.9637	0.895569	4	29.488	1.06206	4	12.5669	Trifunctional enzyme subunit alpha, mitochondrial OS=Homo sapiens GN=HADHA PE=1 SV=2 - [ECHA_HUMAN]
Q5T069	15.57	11	5	289	33.1878	6.60986	37.3887	3.17632e+06	0.647607	5	23.2735	0.730864	5	7.17441	1.0291	5	14.8702	PHD finger protein 10 OS=Homo sapiens GN=PHF10 PE=2 SV=1 - [Q5T069_HUMAN]
Q4ZG57	9.3	7	6	785	88.8903	5.60498	37.3857	3.11793e+06	0.754427	6	32.9581	0.583177	6	16.2369	0.737472	6	20.7245	Putative uncharacterized protein MCM6 (Fragment) OS=Homo sapiens GN=MCM6 PE=2 SV=1 - [Q4ZG57_HUMAN]
B4DDF7	12.09	7	5	579	64.1403	5.13525	37.3169	7.19687e+06	0.405892	4	16.14	0.608043	4	4.79067	1.54721	4	11.2841	cDNA FLJ53296, highly similar to Serine/threonine-protein phosphatase 2A 65 kDa regulatory subunit A alpha isoform OS=Homo sapiens PE=2 SV=1 - [B4DDF7_HUMAN]
D6RC52	34.85	12	3	132	15.0079	9.24658	37.3144	1.35267e+07	0.801585	4	4.07635	1.44273	4	23.1775	1.90094	4	8.11585	H/ACA ribonucleoprotein complex subunit 2 (Fragment) OS=Homo sapiens GN=NHP2 PE=4 SV=1 - [D6RC52_HUMAN]
P08F94	0.27	1	1	4074	446.418	6.56592	37.1731			0			0			0		Fibrocystin OS=Homo sapiens GN=PKHD1 PE=1 SV=1 - [PKHD1_HUMAN]
G5E9D6	14.95	9	4	281	32.0372	6.44287	37.0475	1.74719e+06	0.414987	3	27.6813	0.444918	3	1.24069	1.07212	5	9.33174	MAP3K12-binding inhibitory protein 1 (Fragment) OS=Homo sapiens GN=MBIP PE=4 SV=1 - [G5E9D6_HUMAN]
Q59EM6	6.02	6	3	332	37.2623	4.99561	37.0241	6.48748e+07		0			0			0		Internexin neuronal intermediate filament protein, alpha variant (Fragment) OS=Homo sapiens PE=2 SV=1 - [Q59EM6_HUMAN]
Q9UGL1	4.15	6	5	1544	175.545	6.69775	37.0183	1.1816e+06	0.01488	3	64.4284	0.612296	4	83.4933	67.2041	3	64.4284	Lysine-specific demethylase 5B OS=Homo sapiens GN=KDM5B PE=1 SV=3 - [KDM5B_HUMAN]
Q9H9A6	8.47	7	5	602	68.2071	6.43018	37.0149	1.12216e+06	0.479847	4	4.30494	0.528754	4	6.32395	1.12	4	2.74325	Leucine-rich repeat-containing protein 40 OS=Homo sapiens GN=LRRC40 PE=1 SV=1 - [LRC40_HUMAN]
D6RGG3	0.42	1	1	3062	332.996	5.52881	36.972	138183		0			0			0		Collagen alpha-1(XII) chain OS=Homo sapiens GN=COL12A1 PE=4 SV=1 - [D6RGG3_HUMAN]
Q70T18	21.02	9	4	157	16.0968	8.99756	36.9465	1.69218e+07	0.0709827	2	13.5111	0.0773252	2	13.2748	1.08935	2	0.233211	BBF2H7/FUS protein (Fragment) OS=Homo sapiens PE=2 SV=1 - [Q70T18_HUMAN]
B2R7X3	6.62	10	3	559	61.4802	7.48877	36.8532	3.82098e+06	0.28134	4	81.2154	0.605322	4	21.2929	1.86669	4	53.4346	cDNA, FLJ93645, highly similar to Homo sapiens chromatin assembly factor 1, subunit B (p60) (CHAF1B),mRNA OS=Homo sapiens PE=2 SV=1 - [B2R7X3_HUMAN]
E9PJD9	38.46	11	4	91	10.1206	10.2134	36.8512	3.92334e+07	0.197972	6	20.6982	0.358006	5	6.12704	1.74942	6	11.0594	60S ribosomal protein L27a OS=Homo sapiens GN=RPL27A PE=3 SV=1 - [E9PJD9_HUMAN]
P61020	15.81	11	3	215	23.6919	8.1333	36.8198	4.47057e+06	0.230079	1		0.267586	1		1.16302	1		Ras-related protein Rab-5B OS=Homo sapiens GN=RAB5B PE=1 SV=1 - [RAB5B_HUMAN]
H0Y7H7	0.94	1	1	1389	158.943	7.32764	36.7504	2.65854e+06		0			0			0		Dedicator of cytokinesis protein 4 (Fragment) OS=Homo sapiens GN=DOCK4 PE=4 SV=1 - [H0Y7H7_HUMAN]
K7ELQ9	30	9	4	170	19.2578	8.96826	36.715	1.04512e+07	0.165865	6	103.41	0.639523	6	62.5107	2.95024	6	22.6922	Transmembrane protein 205 (Fragment) OS=Homo sapiens GN=TMEM205 PE=4 SV=1 - [K7ELQ9_HUMAN]
B7ZB05	3.35	7	2	776	87.9357	9.11475	36.6399	2.17908e+06	0.236633	3	36.1254	0.276807	3	10.3057	1.36518	4	7.60045	cDNA, FLJ79369, highly similar to JmjC domain-containing histone demethylation protein 1B (EC 1.14.11.-) OS=Homo sapiens PE=2 SV=1 - [B7ZB05_HUMAN]
E7EVA0	2.61	5	4	2297	245.292	6.22705	36.618	1.08083e+06	0.01	1		1	1		15.2917	2	4820.42	Microtubule-associated protein OS=Homo sapiens GN=MAP4 PE=4 SV=1 - [E7EVA0_HUMAN]
E9PAV3	3.46	7	4	2078	205.295	9.5835	36.6175	1.60793e+06	0.557235	1		2.42131	1		4.34522	1		Nascent polypeptide-associated complex subunit alpha OS=Homo sapiens GN=NACA PE=4 SV=1 - [E9PAV3_HUMAN]
O75445	0.29	2	1	5202	575.231	6.82959	36.5399	1.20517e+07		0			0			0		Usherin OS=Homo sapiens GN=USH2A PE=1 SV=3 - [USH2A_HUMAN]
Q70UQ0	12.57	8	4	350	39.285	9.17334	36.5117	4.22847e+06	0.331913	3	230.656	1.06228	3	17.5588	1.63457	2	37.3817	Inhibitor of nuclear factor kappa-B kinase-interacting protein OS=Homo sapiens GN=IKBIP PE=1 SV=1 - [IKIP_HUMAN]
Q9GZS1	9.36	9	4	481	53.9279	8.55811	36.4731	4.93873e+06	0.341327	2	23.9087	0.469417	2	29.7977	1.37527	2	5.59343	DNA-directed RNA polymerase I subunit RPA49 OS=Homo sapiens GN=POLR1E PE=1 SV=2 - [RPA49_HUMAN]
P08579	21.78	10	5	225	25.4701	9.71533	36.4619	2.44102e+07	0.206322	2	13.5358	0.297982	2	9.05683	1.48812	3	8.88953	U2 small nuclear ribonucleoprotein B'' OS=Homo sapiens GN=SNRPB2 PE=1 SV=1 - [RU2B_HUMAN]
P26599	7.16	8	3	531	57.1856	9.17334	36.4371	1.0392e+07	0.445981	2	70.9698	0.63466	2	24.5622	1.42306	2	41.2769	Polypyrimidine tract-binding protein 1 OS=Homo sapiens GN=PTBP1 PE=1 SV=1 - [PTBP1_HUMAN]
Q2NL82	10.07	7	6	804	91.7519	7.41553	36.386	2.72627e+06	0.213709	5	21.6931	0.61972	5	2.11352	2.54535	5	11.4312	Pre-rRNA-processing protein TSR1 homolog OS=Homo sapiens GN=TSR1 PE=1 SV=1 - [TSR1_HUMAN]
H3BQZ7	10.46	8	6	746	84.6392	4.93213	36.3853	1.93624e+06	0.413611	4	213.226	0.0381111	4	618.412	0.794324	5	23.4978	HCG2044799 OS=Homo sapiens GN=hCG_2044799 PE=4 SV=1 - [H3BQZ7_HUMAN]
Q9Y6A4	12.44	9	3	193	22.76	9.75928	36.3214	8.04187e+06	0.147929	4	18.7424	0.308394	4	8.0611	1.84314	6	11.2532	UPF0468 protein C16orf80 OS=Homo sapiens GN=C16orf80 PE=1 SV=1 - [CP080_HUMAN]
E5KLK2	1.19	1	1	924	107.501	7.98682	36.3174	100056	1.32312	1		2.58686	1		1.95512	1		Mitochondrial dynamin-like 120 kDa protein OS=Homo sapiens GN=OPA1 PE=3 SV=1 - [E5KLK2_HUMAN]
Q13085	1.53	4	3	2346	265.385	6.3667	36.1752	1.37439e+07		0			0			0		Acetyl-CoA carboxylase 1 OS=Homo sapiens GN=ACACA PE=1 SV=2 - [ACACA_HUMAN]
B2RA70	6.63	5	3	543	60.7925	6.7417	36.1664	4.22374e+06	0.55596	1		0.292037	1		0.525285	1		cDNA, FLJ94729, highly similar to Homo sapiens v-yes-1 Yamaguchi sarcoma viral oncogene homolog 1(YES1), mRNA OS=Homo sapiens PE=2 SV=1 - [B2RA70_HUMAN]
O75182	4.22	7	5	1162	132.983	6.93213	36.1222	3.79913e+06	0.213598	3	96.0759	0.352954	3	9.85828	1.54027	3	10.4486	Paired amphipathic helix protein Sin3b OS=Homo sapiens GN=SIN3B PE=1 SV=2 - [SIN3B_HUMAN]
Q5RLJ0	13.52	7	3	244	27.9516	6.44287	36.0858	497540	0.771416	3	10.9435	0.953984	3	2.05092	1.23667	3	4.56691	CLE OS=Homo sapiens PE=2 SV=1 - [Q5RLJ0_HUMAN]
P02810	26.51	5	1	166	17.0063	4.84326	36.0571	1.88234e+07	0.01	3	0	1	3	0	100	3	0	Salivary acidic proline-rich phosphoprotein 1/2 OS=Homo sapiens GN=PRH1 PE=1 SV=2 - [PRPC_HUMAN]
P24043	0.35	1	1	3122	343.684	6.40479	36.0449	442529		0			0			0		Laminin subunit alpha-2 OS=Homo sapiens GN=LAMA2 PE=1 SV=4 - [LAMA2_HUMAN]
A8K194	6.89	10	6	973	106.999	7.94287	36.0309	3.50085e+06	0.216223	4	23.5874	0.240457	4	17.8788	1.14207	6	5.5057	cDNA FLJ78369, highly similar to H.sapiens HIRA mRNA OS=Homo sapiens PE=2 SV=1 - [A8K194_HUMAN]
O75947	20.5	6	3	161	18.4795	5.30029	35.9831	3.33052e+06	0.923957	3	2.74276	0.730728	3	6.42496	0.805632	3	18.4547	ATP synthase subunit d, mitochondrial OS=Homo sapiens GN=ATP5H PE=1 SV=3 - [ATP5H_HUMAN]
B4DYT3	4.28	7	2	608	65.693	9.18799	35.956	2.71503e+06	1	1		0.0132014	1		0.0132014	1		cDNA FLJ59074, highly similar to Transcription initiation factor TFIID 105 kDa subunit OS=Homo sapiens PE=2 SV=1 - [B4DYT3_HUMAN]
Q15428	13.58	9	5	464	49.2243	9.64209	35.9013	1.39907e+07	0.36116	6	13.2047	0.525034	6	6.93648	1.35749	7	5.83685	Splicing factor 3A subunit 2 OS=Homo sapiens GN=SF3A2 PE=1 SV=2 - [SF3A2_HUMAN]
B4DSD7	8.23	3	3	559	65.362	7.82568	35.8215	3.41979e+06	0.527527	2	120.722	0.0847738	2	15155.9	0.1607	2	479495	cDNA FLJ55863, highly similar to Serine/threonine-protein phosphatase 2A 56 kDa regulatory subunit delta isoform OS=Homo sapiens PE=2 SV=1 - [B4DSD7_HUMAN]
Q9UFC0	11.9	9	5	647	70.8162	7.21045	35.7696	3.85282e+06	0.207071	6	16.2658	0.349999	6	23.4495	1.85101	6	24.8208	Leucine-rich repeat and WD repeat-containing protein 1 OS=Homo sapiens GN=LRWD1 PE=1 SV=2 - [LRWD1_HUMAN]
D3DUK9	20.59	11	4	204	24.0374	8.35303	35.769	2.32618e+06	0.474934	2	4.20166	0.51211	2	12.9554	1.07828	2	17.2271	Chromosome 16 open reading frame 60, isoform CRA_b OS=Homo sapiens GN=C16orf60 PE=4 SV=1 - [D3DUK9_HUMAN]
A8K9U6	8.09	7	5	902	101.392	8.35303	35.7442	1.53048e+06	0.711609	1		0.308816	1		0.433969	1		cDNA FLJ76121, highly similar to Homo sapiens zinc finger CCCH-type, antiviral 1 (ZC3HAV1), transcript variant 1, mRNA OS=Homo sapiens PE=2 SV=1 - [A8K9U6_HUMAN]
Q05CR6	23.89	10	8	427	48.7864	9.39307	35.7439	4.12934e+06	0.159351	8	26.7141	0.203705	8	249.515	1.26922	9	110.891	VRK2 protein (Fragment) OS=Homo sapiens GN=VRK2 PE=2 SV=1 - [Q05CR6_HUMAN]
A6PW35	1.3	2	2	2081	230.923	7.98682	35.7334	725606	0.577582	2	96.9127	0.0817925	2	12827.5	0.141612	2	225528	Jumonji domain containing 1C OS=Homo sapiens GN=JMJD1C PE=4 SV=1 - [A6PW35_HUMAN]
Q15573	12.89	9	5	450	52.6419	9.1001	35.7285	1.50333e+06	0.370059	5	14.9692	0.496214	5	15.3569	1.31533	5	18.7566	TATA box-binding protein-associated factor RNA polymerase I subunit A OS=Homo sapiens GN=TAF1A PE=1 SV=1 - [TAF1A_HUMAN]
O75529	12.22	10	6	589	66.1137	5.88428	35.6835	6.43229e+06	0.358244	6	21.8209	0.435803	6	19.0056	1.23056	6	10.6216	TAF5-like RNA polymerase II p300/CBP-associated factor-associated factor 65 kDa subunit 5L OS=Homo sapiens GN=TAF5L PE=1 SV=1 - [TAF5L_HUMAN]
Q5T911	28.15	9	6	238	27.0597	5.63037	35.6808	4.33623e+06		0			0			0		Mediator complex subunit 4 (Fragment) OS=Homo sapiens GN=MED4 PE=2 SV=1 - [Q5T911_HUMAN]
B4E1S3	9.4	11	2	234	24.9677	9.53955	35.6797	6.8372e+07	0.293103	4	10.9037	0.428102	4	6.98557	1.39426	5	3.7861	cDNA FLJ57860, highly similar to Transmembrane protein 109 OS=Homo sapiens PE=2 SV=1 - [B4E1S3_HUMAN]
F8W7S5	8.66	9	5	751	84.2752	5.0083	35.6415	2.72263e+06	0.872617	4	37.9999	0.615622	4	16.4365	0.822077	4	10.9171	Ribosome-binding protein 1 OS=Homo sapiens GN=RRBP1 PE=4 SV=1 - [F8W7S5_HUMAN]
Q9ULE4	1.42	1	1	1060	120.969	6.17627	35.6392	1.70358e+06		0			0			0		Protein FAM184B OS=Homo sapiens GN=FAM184B PE=2 SV=3 - [F184B_HUMAN]
B4DS55	1.75	11	1	684	79.0012	6.15088	35.6245	8.29395e+06		0			0			0		Coiled-coil domain-containing protein 132 OS=Homo sapiens GN=CCDC132 PE=2 SV=1 - [B4DS55_HUMAN]
Q9HAF1	22.51	9	4	191	21.6219	9.31982	35.6118	4.9185e+06	0.317497	5	20.186	0.36533	5	10.564	1.06337	5	6.46155	Chromatin modification-related protein MEAF6 OS=Homo sapiens GN=MEAF6 PE=1 SV=1 - [EAF6_HUMAN]
E9M4D4	33	8	3	100	10.7765	8.48486	35.606	1.5826e+07	0.0178639	1		1	1		55.9787	1		Hemoglobin alpha-1 globin chain (Fragment) OS=Homo sapiens GN=HBA1 PE=3 SV=1 - [E9M4D4_HUMAN]
P61619	9.03	6	6	476	52.2305	8.06006	35.6019	4.1892e+06	0.466306	5	60.3594	0.544519	6	17.253	1.25412	5	30.7669	Protein transport protein Sec61 subunit alpha isoform 1 OS=Homo sapiens GN=SEC61A1 PE=1 SV=2 - [S61A1_HUMAN]
Q9NY12	13.36	9	3	217	22.3342	10.9165	35.5971	1.2561e+07	0.650045	5	24.1587	1.31949	4	18.557	1.78309	4	19.3847	H/ACA ribonucleoprotein complex subunit 1 OS=Homo sapiens GN=GAR1 PE=1 SV=1 - [GAR1_HUMAN]
Q05DM0	4.3	2	2	512	59.1289	5.70654	35.5519	447235		0			0		3.01411	1		HMMR protein (Fragment) OS=Homo sapiens GN=HMMR PE=2 SV=1 - [Q05DM0_HUMAN]
Q8TAD8	10.1	7	4	396	45.7503	9.99365	35.5125	4.20872e+06	0.145572	4	30.819	0.329164	4	33.2333	2.00931	4	12.0463	Smad nuclear-interacting protein 1 OS=Homo sapiens GN=SNIP1 PE=1 SV=1 - [SNIP1_HUMAN]
F8WF90	18.64	5	1	59	6.86644	6.59521	35.4817	4.13248e+06	0.370629	4	18.0744	0.43886	4	23.7771	1.16537	4	2.36396	PRA1 family protein 3 OS=Homo sapiens GN=ARL6IP5 PE=4 SV=1 - [F8WF90_HUMAN]
H0YJV7	23.68	10	5	190	20.8294	9.08545	35.4406	5.0945e+06	0.292711	3	11.9871	0.280671	3	28.3316	1.0682	4	7.53317	Transcriptional repressor protein YY1 (Fragment) OS=Homo sapiens GN=YY1 PE=4 SV=1 - [H0YJV7_HUMAN]
P30622	0.83	1	1	1438	162.147	5.36377	35.3933	7.46123e+06		0			0			0		CAP-Gly domain-containing linker protein 1 OS=Homo sapiens GN=CLIP1 PE=1 SV=2 - [CLIP1_HUMAN]
B4DVT3	13.28	7	4	482	53.5532	5.36377	35.3883	6.44923e+06	0.339073	5	4.04171	0.468555	5	6.64692	1.4324	5	10.3479	cDNA FLJ50705 OS=Homo sapiens GN=VWA9 PE=2 SV=1 - [B4DVT3_HUMAN]
B4DMT5	23.13	9	6	307	33.219	5.59229	35.367	2.49717e+06	1.47021	6	31.0889	3.22642	6	61.3948	2.69751	6	64.9276	cDNA FLJ52696, highly similar to Eukaryotic translation initiation factor 3 subunit 5 OS=Homo sapiens PE=2 SV=1 - [B4DMT5_HUMAN]
B4DXQ8	24.23	7	5	260	29.1142	9.61279	35.3368	1.35978e+06	0.352537	2	12.6276	0.507972	2	3.84804	1.4409	2	8.74772	cDNA FLJ52940, highly similar to Mortality factor 4-like protein 2 OS=Homo sapiens PE=2 SV=1 - [B4DXQ8_HUMAN]
Q66K47	38.53	11	4	109	12.8025	8.89502	35.3353	8.69559e+06	0.27242	6	15.2468	0.355036	6	17.0674	1.38002	6	15.0729	FCF1 protein OS=Homo sapiens GN=FCF1 PE=2 SV=1 - [Q66K47_HUMAN]
A1L0S8	1.68	2	1	1132	129.388	5.31299	35.3176	9.76299e+06		0			0			0		CROCC protein (Fragment) OS=Homo sapiens GN=CROCC PE=2 SV=1 - [A1L0S8_HUMAN]
O15269	10.99	7	4	473	52.7105	6.01123	35.2734	4.04401e+06	0.335888	4	15.361	0.440005	4	9.22249	1.23121	4	9.21304	Serine palmitoyltransferase 1 OS=Homo sapiens GN=SPTLC1 PE=1 SV=1 - [SPTC1_HUMAN]
Q92817	0.49	1	1	2033	231.463	6.96143	35.2053	5.55496e+07		0			0			0		Envoplakin OS=Homo sapiens GN=EVPL PE=1 SV=3 - [EVPL_HUMAN]
Q9H9F9	7.25	6	3	607	68.2543	5.2749	35.1803	6.77435e+06	0.317902	3	1.69426	0.369747	3	21.7753	1.30372	3	2.90715	Actin-related protein 5 OS=Homo sapiens GN=ACTR5 PE=1 SV=2 - [ARP5_HUMAN]
C9JNV2	36.52	11	5	115	13.5588	8.85107	35.154	6.23452e+06	0.333694	4	18.5768	0.527456	5	16.2551	1.67299	5	12.4943	Protein BUD31 homolog OS=Homo sapiens GN=BUD31 PE=4 SV=1 - [C9JNV2_HUMAN]
P62851	24	11	4	125	13.7337	10.1108	35.1537	1.17736e+07	0.622452	7	10.1263	1.13433	7	6.13922	1.82235	7	10.7299	40S ribosomal protein S25 OS=Homo sapiens GN=RPS25 PE=1 SV=1 - [RS25_HUMAN]
B2R6X8	6.92	5	4	621	67.55	8.06006	35.1492	4.43212e+06	0.393318	4	18.4677	0.412653	4	24.3157	1.06737	4	10.3268	cDNA, FLJ93169, highly similar to Homo sapiens GPAA1P anchor attachment protein 1 homolog (yeast) (GPAA1), mRNA OS=Homo sapiens PE=2 SV=1 - [B2R6X8_HUMAN]
A8K4M5	14.33	8	8	726	80.5354	8.68994	35.1439	4.96593e+06	0.189282	6	19.2274	0.662013	6	2.69395	3.88782	7	12.9104	cDNA FLJ76043, highly similar to Homo sapiens cyclin T1 (CCNT1), mRNA OS=Homo sapiens PE=2 SV=1 - [A8K4M5_HUMAN]
E9PNU4	18	9	4	250	27.8247	10.3013	35.049	2.45953e+06	0.289667	6	38.4966	0.340051	6	45.2449	1.14855	6	10.4334	Syntaxin-5 OS=Homo sapiens GN=STX5 PE=4 SV=1 - [E9PNU4_HUMAN]
H0YNU5	7.54	7	7	1286	144.381	6.96143	35.0271	1.67907e+06	0.0328266	6	461.787	0.606233	6	85.6914	12.9409	6	9900.82	Bloom syndrome protein OS=Homo sapiens GN=BLM PE=4 SV=1 - [H0YNU5_HUMAN]
A2RUB6	1.16	1	1	948	109.343	8.25049	34.9616	2.78501e+06		0			0			0		Coiled-coil domain-containing protein 66 OS=Homo sapiens GN=CCDC66 PE=1 SV=4 - [CCD66_HUMAN]
Q92879	7	6	4	486	52.0299	8.45557	34.9389	5.37916e+06	0.0591211	2	37.0109	0.0915068	2	35.5448	1.55542	4	1.33675	CUGBP Elav-like family member 1 OS=Homo sapiens GN=CELF1 PE=1 SV=2 - [CELF1_HUMAN]
B7Z7T5	3.5	7	3	799	92.7457	5.73193	34.8728	2.9876e+06	0.28317	4	5.51469	0.365445	4	12.9805	1.35297	5	13.4243	cDNA FLJ50426, highly similar to Ubiquitin carboxyl-terminal hydrolase 7 (EC 3.1.2.15) OS=Homo sapiens PE=2 SV=1 - [B7Z7T5_HUMAN]
O76094	7.45	7	4	671	74.56	9.26123	34.7581	719642	1.75884	3	42.7953	1.43213	3	41.3323	1.06436	3	26.4236	Signal recognition particle 72 kDa protein OS=Homo sapiens GN=SRP72 PE=1 SV=3 - [SRP72_HUMAN]
Q13888	13.16	7	5	395	44.3901	6.75635	34.7451	2.45785e+06	0.380433	6	14.8196	0.694468	6	10.9085	1.83953	6	17.7773	General transcription factor IIH subunit 2 OS=Homo sapiens GN=GTF2H2 PE=1 SV=1 - [TF2H2_HUMAN]
P35610	6.18	5	3	550	64.6923	8.93896	34.7403	672238	0.142347	5	59.1547	0.481299	5	122.696	3.38116	5	199.818	Sterol O-acyltransferase 1 OS=Homo sapiens GN=SOAT1 PE=1 SV=3 - [SOAT1_HUMAN]
P07199	8.35	6	4	599	65.1316	4.55127	34.7282	4.57803e+06	0.202813	3	50.3928	0.172668	3	9.18315	0.770458	4	45.2644	Major centromere autoantigen B OS=Homo sapiens GN=CENPB PE=1 SV=2 - [CENPB_HUMAN]
Q13129	4.65	8	7	1914	217.813	6.771	34.7029	2.21112e+06	0.0671805	6	99.1944	0.510417	6	130.481	6.62874	6	557.567	Zinc finger protein Rlf OS=Homo sapiens GN=RLF PE=1 SV=2 - [RLF_HUMAN]
Q9H5I1	15.61	8	5	410	46.6522	8.19189	34.688	1.68791e+06	0.454978	3	1.38108	0.432119	3	28.0673	1.1436	5	15.4313	Histone-lysine N-methyltransferase SUV39H2 OS=Homo sapiens GN=SUV39H2 PE=1 SV=2 - [SUV92_HUMAN]
F8WE91	5.51	9	3	781	86.6663	5.78271	34.6724	865241	0.700162	4	15.562	0.558132	5	56.4914	0.860332	4	14.5067	DNA (cytosine-5)-methyltransferase 3A OS=Homo sapiens GN=DNMT3A PE=4 SV=1 - [F8WE91_HUMAN]
O75478	9.48	5	3	443	51.4726	6.88818	34.6633	914690	0.349712	3	35.8302	0.324425	3	32.1432	0.927692	3	3.39845	Transcriptional adapter 2-alpha OS=Homo sapiens GN=TADA2A PE=1 SV=3 - [TAD2A_HUMAN]
A8K2S7	18.31	7	5	344	38.9221	9.01221	34.6609	656168	0.160327	3	42.5364	0.262545	3	86.8815	1.76074	4	17.2315	cDNA FLJ77865 OS=Homo sapiens PE=2 SV=1 - [A8K2S7_HUMAN]
P62857	30.43	11	2	69	7.8362	10.6968	34.6159	6.10712e+06	0.371353	9	13.3407	0.438682	9	11.5823	1.17057	9	14.3503	40S ribosomal protein S28 OS=Homo sapiens GN=RPS28 PE=1 SV=1 - [RS28_HUMAN]
Q12904	16.99	10	5	312	34.3311	8.42627	34.3827	498571	1.16668	6	16.6466	0.634288	6	27.3199	0.535635	6	9.39422	Aminoacyl tRNA synthase complex-interacting multifunctional protein 1 OS=Homo sapiens GN=AIMP1 PE=1 SV=2 - [AIMP1_HUMAN]
B4DJ39	11.66	8	5	549	59.3532	7.40088	34.3351	3.88829e+06	0.366789	4	3.01303	0.607813	4	14.396	1.49094	4	12.5782	cDNA FLJ54357, highly similar to Epidermal Langerhans cell protein LCP1 OS=Homo sapiens PE=2 SV=1 - [B4DJ39_HUMAN]
Q8N1G0	6.55	9	6	1237	129.446	8.19189	34.3199	4.88282e+06	0.315434	4	52.7767	0.350125	4	50.1582	1.11985	7	5.58954	Zinc finger protein 687 OS=Homo sapiens GN=ZNF687 PE=1 SV=1 - [ZN687_HUMAN]
Q68D64	21.95	10	6	328	37.0222	7.94287	34.2161	8.65528e+06	0.438287	5	12.3837	0.56154	5	11.021	1.3316	5	8.58337	Putative uncharacterized protein DKFZp686E23276 (Fragment) OS=Homo sapiens GN=DKFZp686E23276 PE=2 SV=1 - [Q68D64_HUMAN]
Q6NXR0	1.94	1	1	463	50.2568	5.35107	34.2099	4.91387e+07		0			0			0		Interferon-inducible GTPase 5 OS=Homo sapiens GN=IRGC PE=2 SV=1 - [IIGP5_HUMAN]
O00505	4.22	6	2	521	57.7748	4.94482	34.181	5.8336e+06	0.527243	2	2.34752	0.577494	2	4.64783	1.09531	2	7.00108	Importin subunit alpha-3 OS=Homo sapiens GN=KPNA3 PE=1 SV=2 - [IMA3_HUMAN]
B4E266	2.04	3	2	1130	129.105	7.78174	34.1354	1.52151e+06	1.10288	1		0.700945	1		0.635556	1		cDNA FLJ58466, highly similar to Leucyl-tRNA synthetase, cytoplasmic (EC 6.1.1.4) OS=Homo sapiens PE=2 SV=1 - [B4E266_HUMAN]
P78559	1.03	3	2	2803	305.298	4.91943	34.1261	8.77439e+06		0			0			0		Microtubule-associated protein 1A OS=Homo sapiens GN=MAP1A PE=1 SV=6 - [MAP1A_HUMAN]
Q9UMN6	1.14	4	3	2715	293.33	8.22119	34.057	3.40651e+06		0			0		0.938675	2	29.9633	Histone-lysine N-methyltransferase MLL4 OS=Homo sapiens GN=WBP7 PE=1 SV=1 - [MLL4_HUMAN]
F5H8D7	13.62	9	7	602	65.924	5.87158	34.0263	2.98596e+06	0.581134	6	66.3315	0.577311	6	43.8621	1.22424	6	66.7391	DNA repair protein XRCC1 OS=Homo sapiens GN=XRCC1 PE=4 SV=1 - [F5H8D7_HUMAN]
P12036	1.75	7	3	1026	112.411	6.17627	33.9506	6.67715e+07		0			0			0		Neurofilament heavy polypeptide OS=Homo sapiens GN=NEFH PE=1 SV=4 - [NFH_HUMAN]
B4DUR9	20.83	7	5	288	32.3193	5.71924	33.9213	1.50389e+06	0.62857	5	4.46207	1.15672	5	3.10231	1.62376	5	16.4797	Activator of 90 kDa heat shock protein ATPase homolog 1 OS=Homo sapiens GN=AHSA1 PE=2 SV=1 - [B4DUR9_HUMAN]
Q32NC0	19.55	7	4	220	24.811	10.2573	33.8929	1.16908e+07	0.246603	4	37.0862	0.334254	4	36.8234	1.35543	4	5.84267	UPF0711 protein C18orf21 OS=Homo sapiens GN=C18orf21 PE=1 SV=1 - [CR021_HUMAN]
P82979	28.1	6	5	210	23.6564	6.41748	33.8838	6.10122e+06	0.061645	4	28.4865	0.0330661	4	7.28941	0.629763	5	20.4576	SAP domain-containing ribonucleoprotein OS=Homo sapiens GN=SARNP PE=1 SV=3 - [SARNP_HUMAN]
P60866	22.69	10	3	119	13.3643	9.93506	33.8517	9.58264e+06	0.533825	4	24.2571	0.941175	4	3.98513	1.84745	4	12.6773	40S ribosomal protein S20 OS=Homo sapiens GN=RPS20 PE=1 SV=1 - [RS20_HUMAN]
O00264	36.41	10	5	195	21.6578	4.70361	33.8224	1.18147e+06	1	4	94.2647	0.128277	4	238.32	0.0558319	4	86.1491	Membrane-associated progesterone receptor component 1 OS=Homo sapiens GN=PGRMC1 PE=1 SV=3 - [PGRC1_HUMAN]
B4E2H5	2.36	2	2	1269	140.946	7.95752	33.6985	214301		0			0			0		cDNA FLJ58741, highly similar to JmjC domain-containing histone demethylation protein 2A (EC 1.14.11.-) OS=Homo sapiens PE=2 SV=1 - [B4E2H5_HUMAN]
Q9Y232	8.7	8	4	598	66.44	9.45166	33.6658	8.89336e+06	0.542948	2	0.748507	0.655704	2	17.8415	1.35397	3	34.9051	Chromodomain Y-like protein OS=Homo sapiens GN=CDYL PE=1 SV=2 - [CDYL1_HUMAN]
Q15126	19.27	7	4	192	21.9812	5.73193	33.6544	1.56999e+06	0.352342	4	54.9507	1.37689	2	11.9784	3.48242	2	41.0161	Phosphomevalonate kinase OS=Homo sapiens GN=PMVK PE=1 SV=3 - [PMVK_HUMAN]
Q5CZ96	0.74	1	1	2149	240.479	6.84424	33.6517	620174		0			0			0		Putative uncharacterized protein DKFZp781A0112 (Fragment) OS=Homo sapiens GN=DKFZp781A0112 PE=2 SV=1 - [Q5CZ96_HUMAN]
Q8TED1	15.31	6	3	209	23.8658	9.34912	33.5897	3.48476e+06	0.78835	2	17.0634	0.449503	3	103.259	0.75995	2	26.0817	Probable glutathione peroxidase 8 OS=Homo sapiens GN=GPX8 PE=1 SV=2 - [GPX8_HUMAN]
Q6P1M0	8.4	5	5	643	72.0181	8.47021	33.5443	2.50048e+06	0.311019	5	15.6754	0.393847	5	23.898	1.10652	5	14.4131	Long-chain fatty acid transport protein 4 OS=Homo sapiens GN=SLC27A4 PE=1 SV=1 - [S27A4_HUMAN]
Q6UB99	1.05	2	2	2663	297.731	7.10791	33.5421	1.72075e+06	1	1		0.01	1		0.01	1		Ankyrin repeat domain-containing protein 11 OS=Homo sapiens GN=ANKRD11 PE=1 SV=3 - [ANR11_HUMAN]
Q9NYB0	20.3	7	5	399	44.2328	4.729	33.4963	5.02116e+06	0.200018	4	39.091	0.297095	4	22.9573	1.49791	5	12.3593	Telomeric repeat-binding factor 2-interacting protein 1 OS=Homo sapiens GN=TERF2IP PE=1 SV=1 - [TE2IP_HUMAN]
O76013	6	4	3	467	52.214	4.94482	33.4578	3.21454e+07		0			0			0		Keratin, type I cuticular Ha6 OS=Homo sapiens GN=KRT36 PE=1 SV=1 - [KRT36_HUMAN]
Q8NBX0	12.35	9	4	429	47.1215	9.14404	33.3761	1.81445e+06	0.526289	4	6.81349	0.620131	4	15.5321	1.10193	4	10.3112	Saccharopine dehydrogenase-like oxidoreductase OS=Homo sapiens GN=SCCPDH PE=1 SV=1 - [SCPDL_HUMAN]
B3KW56	13.13	7	5	396	46.4154	6.45557	33.3378	2.10628e+06	1.14248	3	1.49433	2.29049	4	10.1563	2.21037	3	26.8047	Eukaryotic translation initiation factor 3 subunit E OS=Homo sapiens GN=EIF3S6 PE=2 SV=1 - [B3KW56_HUMAN]
B7WP74	6.31	7	4	745	85.5238	5.70654	33.2193	1.51507e+06	0.151632	6	56.4349	0.430642	6	107.93	1.99204	6	36.4313	Pre-mRNA-splicing factor CWC22 homolog (Fragment) OS=Homo sapiens GN=CWC22 PE=4 SV=1 - [B7WP74_HUMAN]
Q9UGY1	26.76	8	5	213	24.6482	10.228	33.1569	2.30504e+06	0.352919	4	5.89464	0.564412	4	6.5035	1.54267	4	14.4607	Nucleolar protein 12 OS=Homo sapiens GN=NOL12 PE=1 SV=1 - [NOL12_HUMAN]
Q96ER9	13.63	8	4	411	45.7828	8.19189	33.1539	1.33459e+06	1.19287	3	4.14873	1.16583	3	15.6261	1.11141	3	23.524	Coiled-coil domain-containing protein 51 OS=Homo sapiens GN=CCDC51 PE=1 SV=2 - [CCD51_HUMAN]
Q8NEF9	17.72	6	5	429	48.6044	9.5835	33.1526	3.03846e+06	0.352108	5	44.5902	0.82776	5	38.244	2.09696	6	33.4944	Serum response factor-binding protein 1 OS=Homo sapiens GN=SRFBP1 PE=1 SV=1 - [SRFB1_HUMAN]
P39748	10	6	3	380	42.5661	8.6167	33.109	3.07396e+06	0.403229	4	11.7375	0.904281	4	4.27584	2.36512	4	3.39761	Flap endonuclease 1 OS=Homo sapiens GN=FEN1 PE=1 SV=1 - [FEN1_HUMAN]
G8JL95	7.67	9	4	613	68.8821	7.25439	33.0544	6.60254e+06	0.478524	4	23.5351	0.545135	4	13.4926	1.14585	4	8.8883	MAU2 chromatid cohesion factor homolog OS=Homo sapiens GN=MAU2 PE=4 SV=1 - [G8JL95_HUMAN]
Q9P225	0.56	2	2	4427	507.375	6.3667	33.0427	545201	10.0708	1			0			0		Dynein heavy chain 2, axonemal OS=Homo sapiens GN=DNAH2 PE=1 SV=3 - [DYH2_HUMAN]
Q7Z2Y8	0.5	3	1	2422	278.871	6.55127	33.0379	4.01477e+06		0			0			0		Interferon-induced very large GTPase 1 OS=Homo sapiens GN=GVINP1 PE=2 SV=2 - [GVIN1_HUMAN]
Q5TCU6	2.39	4	4	2429	257.92	6.49365	32.9576	595399	0.99379	3	35.8989	1.47295	3	4.51105	1.52792	3	40.896	Talin 1 OS=Homo sapiens GN=TLN1 PE=2 SV=1 - [Q5TCU6_HUMAN]
B7Z254	15.1	7	5	437	47.8081	5.08447	32.9525	640961	1.05815	5	31.8054	2.7655	4	28.3003	2.55277	4	16.4491	Protein disulfide-isomerase A6 OS=Homo sapiens GN=PDIA6 PE=2 SV=1 - [B7Z254_HUMAN]
Q5GJ67	2.98	2	2	941	109.296	5.22412	32.9415	3.93704e+07		0			0			0		Hypothetical rhabdomyosarcoma antigen MU-RMS-40.3 (Fragment) OS=Homo sapiens PE=2 SV=1 - [Q5GJ67_HUMAN]
B4DZ28	5.1	5	4	981	112.385	6.82959	32.9056	2.33206e+06	0.285886	3	118.942	0.72184	3	37.1686	1.70838	3	53.6593	cDNA FLJ53577, highly similar to pre-mRNA-splicing factor ATP-dependentRNA helicase DHX16 (EC 3.6.1.-) OS=Homo sapiens PE=2 SV=1 - [B4DZ28_HUMAN]
Q86V81	11.28	8	2	257	26.8716	11.1509	32.8974	8.35832e+06	0.105334	3	48.4201	0.380743	3	15.5827	3.61463	3	67.6461	THO complex subunit 4 OS=Homo sapiens GN=ALYREF PE=1 SV=3 - [THOC4_HUMAN]
Q53FH8	2.97	1	1	404	46.7862	7.09326	32.8703	8.24884e+06		0			0			0		Sorting nexin 5 variant (Fragment) OS=Homo sapiens PE=2 SV=1 - [Q53FH8_HUMAN]
Q9BU64	15.33	8	4	300	33.7645	7.7085	32.7716	790769	0.437211	5	14.3986	0.518913	5	16.2387	1.3865	6	23.1933	Centromere protein O OS=Homo sapiens GN=CENPO PE=1 SV=1 - [CENPO_HUMAN]
Q8WU76	5.85	11	4	684	75.0791	6.68311	32.7336	852951	0.785423	4	20.5656	0.804647	4	8.838	1.01959	4	11.209	Sec1 family domain-containing protein 2 OS=Homo sapiens GN=SCFD2 PE=1 SV=2 - [SCFD2_HUMAN]
B4DKM5	24.71	9	5	255	27.4615	5.46533	32.6594	5.17658e+06	0.605681	3	2.13252	0.968784	4	12.9037	1.62496	3	4.80853	Voltage-dependent anion-selective channel protein 2 OS=Homo sapiens GN=VDAC2 PE=2 SV=1 - [B4DKM5_HUMAN]
B4DWI8	10.8	6	4	463	52.5461	7.25439	32.5672	1.4885e+07	0.119451	4	256.803	0.70133	4	56.4559	5.72316	4	661.758	cDNA FLJ57805, highly similar to Homo sapiens paraspeckle component 1 (PSPC1), transcript variant alpha, mRNA OS=Homo sapiens PE=2 SV=1 - [B4DWI8_HUMAN]
Q701L7	4.09	4	3	513	56.6123	6.7417	32.4702	2.56602e+07		0			0			0		Type II hair keratin 2 OS=Homo sapiens GN=KRTHB2 PE=2 SV=1 - [Q701L7_HUMAN]
B8ZZJ3	0.27	1	1	4125	456.042	6.29053	32.4609	2.48171e+07		0			0			0		Alstrom syndrome protein 1 OS=Homo sapiens GN=ALMS1 PE=4 SV=1 - [B8ZZJ3_HUMAN]
B2RBA0	6.66	5	3	586	68.3138	7.13721	32.3708	2.73293e+06	0.16022	2	14.8129	0.32332	2	22.1975	1.92234	3	14.4719	cDNA, FLJ95388, highly similar to Homo sapiens step II splicing factor SLU7 (SLU7), mRNA OS=Homo sapiens PE=2 SV=1 - [B2RBA0_HUMAN]
I6L9H2	2.91	6	4	1511	170.965	7.82568	32.3192	2.87185e+06	0.432166	4	9.07693	0.511383	4	15.7552	1.12203	4	1.91902	Cytosine-specific methyltransferase OS=Homo sapiens GN=DNMT1 PE=2 SV=1 - [I6L9H2_HUMAN]
Q49AN9	18.75	5	1	64	7.09667	7.18115	32.2755	615954	0.283406	1		0.463992	1		1.63859	2	0.125416	SNRPG protein OS=Homo sapiens GN=SNRPG PE=4 SV=1 - [Q49AN9_HUMAN]
O00373	10.98	5	3	337	39.8305	9.39307	32.1607	1.02204e+06	0.606581	2	8.14552	0.481842	2	11.514	0.736549	3	8.42062	P40 OS=Homo sapiens PE=4 SV=1 - [O00373_HUMAN]
H0YBQ5	16.23	7	3	228	26.4958	8.32373	32.1479	3.0507e+06	0.289324	4	21.2555	0.55259	4	12.6125	1.9987	5	14.5988	Cyclin-C (Fragment) OS=Homo sapiens GN=CCNC PE=3 SV=1 - [H0YBQ5_HUMAN]
Q9H8G2	12.74	8	4	361	38.3438	4.71631	32.0831	4.21942e+06	0.248628	3	26.1264	0.224944	3	10.7903	1.18009	4	6.77104	Caspase activity and apoptosis inhibitor 1 OS=Homo sapiens GN=CAAP1 PE=1 SV=2 - [CAAP1_HUMAN]
F8WJN3	8.79	6	4	478	52.2378	6.43018	32.0583	5.85499e+06	0.301006	3	27.7401	0.665961	3	9.99664	2.21245	3	17.3851	Cleavage and polyadenylation-specificity factor subunit 6 OS=Homo sapiens GN=CPSF6 PE=4 SV=1 - [F8WJN3_HUMAN]
B4DYD8	9.38	7	4	448	49.4948	6.18896	31.9772	5.03977e+06	1.3498	4	50.0614	2.49293	4	26.1019	1.95539	4	18.7958	T-complex protein 1 subunit epsilon OS=Homo sapiens GN=CCT5 PE=2 SV=1 - [B4DYD8_HUMAN]
Q9H9B4	14.91	7	4	322	35.5963	9.0708	31.9444	3.47262e+06	0.892549	3	0.721781	1.3672	2	4.19265	1.31891	2	18.881	Sideroflexin-1 OS=Homo sapiens GN=SFXN1 PE=1 SV=4 - [SFXN1_HUMAN]
A6H8Z4	3.09	4	4	1099	123.716	7.09326	31.8084	1.70295e+06	0.01	2	0	0.1	2	33935.7	1.17888	3	11.4531	NOL8 protein OS=Homo sapiens GN=NOL8 PE=2 SV=1 - [A6H8Z4_HUMAN]
Q9Y6J9	4.5	3	2	622	67.772	8.96826	31.7948	5.77174e+06	0.852934	2	161.335	0.336095	2	55.6504	0.394046	2	378.111	TAF6-like RNA polymerase II p300/CBP-associated factor-associated factor 65 kDa subunit 6L OS=Homo sapiens GN=TAF6L PE=1 SV=1 - [TAF6L_HUMAN]
Q9UKN7	0.91	2	2	3530	395.044	9.17334	31.7946	1.11394e+06		0			0			0		Unconventional myosin-XV OS=Homo sapiens GN=MYO15A PE=1 SV=2 - [MYO15_HUMAN]
B0QXZ6	17.51	7	4	394	41.8922	9.99365	31.7145	2.35559e+06	0.01	3	0	1	3	0	5.89318	5	89.0528	Chromobox homolog 6 OS=Homo sapiens GN=CBX6 PE=4 SV=1 - [B0QXZ6_HUMAN]
Q96EZ8	15.15	6	5	462	51.7712	9.37842	31.6982	2.70404e+06	0.14058	2	67.2071	0.271981	2	19.0921	1.45953	4	6.55327	Microspherule protein 1 OS=Homo sapiens GN=MCRS1 PE=1 SV=1 - [MCRS1_HUMAN]
J3KRA9	0.45	1	1	3551	398.588	6.32861	31.6675	7.4616e+06		0			0			0		Serine/threonine-protein kinase SMG1 (Fragment) OS=Homo sapiens GN=SMG1 PE=4 SV=1 - [J3KRA9_HUMAN]
Q96P11	10.72	6	4	429	46.6623	8.6167	31.6586	2.4768e+06	0.281949	4	29.281	0.293482	4	17.5281	1.04636	4	8.6294	Putative methyltransferase NSUN5 OS=Homo sapiens GN=NSUN5 PE=1 SV=2 - [NSUN5_HUMAN]
Q9UH17	8.12	6	3	382	45.8941	6.06201	31.622	1.94366e+06	0.0832999	2	4.74377	0.654613	2	4.7844	7.85851	2	0.0405651	Probable DNA dC->dU-editing enzyme APOBEC-3B OS=Homo sapiens GN=APOBEC3B PE=1 SV=1 - [ABC3B_HUMAN]
Q9P275	5.17	5	4	1121	122.575	9.67139	31.5171	2.36633e+06	0.30443	3	2.15961	0.345682	4	17.8533	1.41386	3	13.5533	Ubiquitin carboxyl-terminal hydrolase 36 OS=Homo sapiens GN=USP36 PE=1 SV=3 - [UBP36_HUMAN]
P53618	3.04	2	2	953	107.074	6.04932	31.5093	907087	0.510782	2	4.53565	0.719087	2	0.716797	1.40782	2	5.25372	Coatomer subunit beta OS=Homo sapiens GN=COPB1 PE=1 SV=3 - [COPB_HUMAN]
Q96S55	11.28	7	6	665	72.0878	6.1001	31.4593	4.50818e+06	0.065404	6	18.4081	0.432661	5	6.86086	6.31868	5	13.2426	ATPase WRNIP1 OS=Homo sapiens GN=WRNIP1 PE=1 SV=2 - [WRIP1_HUMAN]
B3KMP2	9.54	5	4	503	56.2781	8.51416	31.4245	4.71964e+06	0.194943	2	31.8614	0.206842	2	21.3681	0.995273	4	1.80236	cDNA FLJ11747 fis, clone HEMBA1005530, highly similar to Anaphase-promoting complex subunit 7 OS=Homo sapiens PE=2 SV=1 - [B3KMP2_HUMAN]
Q9H6Y2	9.92	5	4	383	42.0436	4.91943	31.4105	8.22152e+06	0.457443	3	0.39988	0.348124	3	5.03711	0.775102	4	3.28935	WD repeat-containing protein 55 OS=Homo sapiens GN=WDR55 PE=1 SV=2 - [WDR55_HUMAN]
B7ZLC9	0.66	3	1	1507	168.326	6.62451	31.3926	201511	0.47549	1		0.494534	1		1.04005	1		GEMIN5 protein OS=Homo sapiens GN=GEMIN5 PE=2 SV=1 - [B7ZLC9_HUMAN]
Q6IQ22	12.7	10	2	244	27.2311	8.41162	31.3869	5.30357e+06		0			0		1.39786	1		Ras-related protein Rab-12 OS=Homo sapiens GN=RAB12 PE=1 SV=3 - [RAB12_HUMAN]
B4DES6	14.94	7	5	462	53.0873	9.59814	31.3804	6.08854e+06	0.236215	5	112.911	0.33518	5	78.4608	1.41896	7	28.9323	cDNA FLJ52441, highly similar to Zinc finger protein 512 OS=Homo sapiens PE=2 SV=1 - [B4DES6_HUMAN]
Q59ES2	0.47	1	1	2341	266.852	6.32861	31.3764	1.15095e+07		0			0			0		Inositol 1,4,5-trisphosphate receptor type 3 variant (Fragment) OS=Homo sapiens PE=2 SV=1 - [Q59ES2_HUMAN]
O95714	0.31	2	1	4834	526.895	6.27783	31.3518	122462	0.418563	1		0.569202	1		1.3599	1		E3 ubiquitin-protein ligase HERC2 OS=Homo sapiens GN=HERC2 PE=1 SV=2 - [HERC2_HUMAN]
A8K4J9	20.6	9	5	335	37.2981	7.38623	31.2568	2.74571e+06	0.352915	5	18.4304	0.533073	5	18.8017	1.34689	6	5.57088	cDNA FLJ77638, highly similar to Homo sapiens SPT3-associated factor 42 (STAF42), mRNA OS=Homo sapiens PE=2 SV=1 - [A8K4J9_HUMAN]
Q05BS0	6.15	5	3	634	74.6201	8.49951	31.231	1.23826e+06	0.815845	3	37.2911	2.15943	3	58.2832	2.316	3	16.2458	EIF3A protein (Fragment) OS=Homo sapiens GN=EIF3A PE=2 SV=1 - [Q05BS0_HUMAN]
O15294	6.02	7	6	1046	116.85	6.69775	31.2179	2.26962e+06	0.224905	6	23.6959	0.304089	6	8.03652	1.37371	6	14.3177	UDP-N-acetylglucosamine--peptide N-acetylglucosaminyltransferase 110 kDa subunit OS=Homo sapiens GN=OGT PE=1 SV=3 - [OGT1_HUMAN]
Q7Z5J4	4.14	8	6	1906	203.225	8.79248	31.1992	2.77362e+06	0.103456	5	102.027	0.11754	5	101.62	1.12488	6	9.04097	Retinoic acid-induced protein 1 OS=Homo sapiens GN=RAI1 PE=1 SV=2 - [RAI1_HUMAN]
Q04917	17.48	8	4	246	28.201	4.84326	31.1936	734352	1.16337	2	28.8405	1.2013	2	7.8066	1.0326	2	37.2659	14-3-3 protein eta OS=Homo sapiens GN=YWHAH PE=1 SV=4 - [1433F_HUMAN]
A8K7S0	14.88	9	6	645	72.3974	7.60596	31.0912	3.88602e+06	0.160678	6	24.4135	0.288792	6	29.5216	1.52313	6	18.2573	cDNA FLJ75478, highly similar to Homo sapiens splicing factor 4 (SF4), transcript variant a, mRNA OS=Homo sapiens PE=2 SV=1 - [A8K7S0_HUMAN]
Q92643	17.47	7	5	395	45.2227	6.16357	31.0106	3.01337e+06	0.407307	5	14.5673	0.394513	5	26.302	0.934872	5	6.31472	GPI-anchor transamidase OS=Homo sapiens GN=PIGK PE=1 SV=2 - [GPI8_HUMAN]
Q7Z3E2	3.79	3	3	898	103.623	6.26514	30.8872	5.30923e+06		0			0			0		Uncharacterized protein C10orf118 OS=Homo sapiens GN=C10orf118 PE=2 SV=2 - [CJ118_HUMAN]
P30049	13.69	9	2	168	17.4792	5.49072	30.8645	3.93121e+07	0.106512	2	46905.1	0.0896593	2	19788.4	0.88043	2	33.0438	ATP synthase subunit delta, mitochondrial OS=Homo sapiens GN=ATP5D PE=1 SV=2 - [ATPD_HUMAN]
E7EW20	1.09	1	1	1286	148.742	8.55811	30.8626	1.51467e+06		0			0			0		Unconventional myosin-VI OS=Homo sapiens GN=MYO6 PE=4 SV=1 - [E7EW20_HUMAN]
Q9UFW8	28.14	7	4	167	18.8086	8.95361	30.8567	3.69307e+06	0.386904	4	64.1377	0.390944	4	38.6548	0.805533	5	24.4537	CGG triplet repeat-binding protein 1 OS=Homo sapiens GN=CGGBP1 PE=1 SV=2 - [CGBP1_HUMAN]
P27824	5.91	6	3	592	67.5259	4.60205	30.7182	2.73931e+06	0.54946	3	9.31367	0.780062	3	5.03538	1.46109	3	2.08079	Calnexin OS=Homo sapiens GN=CANX PE=1 SV=2 - [CALX_HUMAN]
O96028	3.88	4	4	1365	152.16	8.68994	30.6722	1.18209e+06	0.111416	3	23.2749	0.323229	3	157.282	1.10407	4	33.8211	Histone-lysine N-methyltransferase NSD2 OS=Homo sapiens GN=WHSC1 PE=1 SV=1 - [NSD2_HUMAN]
P37268	14.63	10	5	417	48.0842	6.53662	30.6681	1.54015e+06	0.235636	5	65.298	0.481307	5	108.604	1.0405	6	24.6686	Squalene synthase OS=Homo sapiens GN=FDFT1 PE=1 SV=1 - [FDFT_HUMAN]
B4DM22	5.56	7	4	900	99.2503	5.16064	30.6571	1.47484e+06	0.0445829	3	74.8906	1	3	0	22.4301	3	74.8906	cDNA FLJ53357, highly similar to 26S proteasome non-ATPase regulatory subunit 2 OS=Homo sapiens PE=2 SV=1 - [B4DM22_HUMAN]
B4E223	17.33	6	5	629	68.462	9.84717	30.635	3.01505e+06	0.0946843	4	103.998	0.677459	4	53.0315	5.07198	5	18.451	cDNA FLJ52075, moderately similar to Mus musculus SPT2, Suppressor of Ty, domain containing 1, mRNA OS=Homo sapiens PE=2 SV=1 - [B4E223_HUMAN]
P49674	9.13	5	3	416	47.2852	9.65674	30.6268	1.35808e+06	0.148334	1		0.667337	1		4.49889	1		Casein kinase I isoform epsilon OS=Homo sapiens GN=CSNK1E PE=1 SV=1 - [KC1E_HUMAN]
Q8WXX5	12.69	3	3	260	29.8911	5.73193	30.5672	1.41578e+06	0.661839	1		0.984884	3	2.05215	1.4881	1		DnaJ homolog subfamily C member 9 OS=Homo sapiens GN=DNAJC9 PE=1 SV=1 - [DNJC9_HUMAN]
Q86XP3	5.86	6	4	938	102.912	7.02002	30.564	1.47929e+06	0.394521	3	22.2346	0.447201	3	11.8833	1.09548	4	8.821	ATP-dependent RNA helicase DDX42 OS=Homo sapiens GN=DDX42 PE=1 SV=1 - [DDX42_HUMAN]
G3V5E1	14.02	8	4	378	43.3771	8.30908	30.5279	8.25676e+06	0.226776	4	47.9529	0.501292	4	35.5998	1.76452	4	20.796	Cyclin-K OS=Homo sapiens GN=CCNK PE=3 SV=1 - [G3V5E1_HUMAN]
B4DNM0	3.88	6	2	644	72.7402	4.53857	30.5189	6.33629e+06	0.398647	3	18.9208	0.493389	3	18.1663	1.23153	3	0.735662	cDNA FLJ60738, highly similar to RNA polymerase-associated protein LEO1 OS=Homo sapiens PE=2 SV=1 - [B4DNM0_HUMAN]
Q3LIF3	1.89	1	1	581	63.4519	4.52588	30.493	3.55954e+08		0			0			0		Putative uncharacterized protein Nbla10388 (Fragment) OS=Homo sapiens GN=Nbla10388 PE=2 SV=1 - [Q3LIF3_HUMAN]
G3V0I5	6.56	5	3	457	50.0224	8.20654	30.4678	2.26354e+06	0.960755	2	24.9239	1.06148	2	10.5911	1.0691	3	30.9404	NADH dehydrogenase (Ubiquinone) flavoprotein 1, 51kDa, isoform CRA_c OS=Homo sapiens GN=NDUFV1 PE=4 SV=1 - [G3V0I5_HUMAN]
Q8NB78	9.73	6	5	822	92.0392	7.86963	30.4383	2.13236e+06	0.224521	3	0.119511	0.236863	3	16.7782	1.18121	3	3.36494	Lysine-specific histone demethylase 1B OS=Homo sapiens GN=KDM1B PE=1 SV=3 - [KDM1B_HUMAN]
Q5UCC4	11.07	8	3	262	27.3298	6.12549	30.4114	2.46322e+06	0.415285	5	38.1266	0.837649	4	28.6913	1.63728	4	16.3393	ER membrane protein complex subunit 10 OS=Homo sapiens GN=EMC10 PE=1 SV=1 - [EMC10_HUMAN]
A8KAP0	7.57	6	4	621	68.3219	9.37842	30.397	3.87034e+06	0.01	4	0	0.1	4	33935.7	11.5588	4	16682.1	cDNA FLJ75279, highly similar to Homo sapiens elongation factor RNA polymerase II (ELL), mRNA OS=Homo sapiens PE=2 SV=1 - [A8KAP0_HUMAN]
O75592	0.28	1	1	4640	509.759	7.03467	30.3747	1.33581e+07		0			0			0		Probable E3 ubiquitin-protein ligase MYCBP2 OS=Homo sapiens GN=MYCBP2 PE=1 SV=3 - [MYCB2_HUMAN]
Q9NXV6	12.24	7	5	580	61.0879	9.01221	30.286	2.66049e+06	0.320479	4	7.02805	0.398466	4	15.8351	1.32861	5	14.9778	CDKN2A-interacting protein OS=Homo sapiens GN=CDKN2AIP PE=1 SV=3 - [CARF_HUMAN]
B4DVN1	25	8	5	268	29.469	9.81787	30.2341	1.10167e+07	0.193564	4	55.535	0.859431	4	56.8242	5.33759	5	58.9242	cDNA FLJ52214, highly similar to DnaJ homolog subfamily B member 6 OS=Homo sapiens PE=2 SV=1 - [B4DVN1_HUMAN]
A6PVP4	22.14	8	3	140	15.3165	6.50732	30.2028	2.13882e+06	0.396921	5	3.96396	0.686581	4	9.5168	1.74565	4	10.5012	Mediator complex subunit 20mediator complex subunit 20mediator complex subunit 20Trf (TATA binding protein-related factor)-proximal homolog (Drosophila) (Fragment) OS=Homo sapiens GN=TRFP PE=4 SV=1 - [A6PVP4_HUMAN]
Q92973	5.68	5	4	898	102.289	4.98291	30.1063	1.15314e+06	0.237564	3	22.3107	0.289887	3	45.3675	1.40803	3	10.512	Transportin-1 OS=Homo sapiens GN=TNPO1 PE=1 SV=2 - [TNPO1_HUMAN]
P19387	28.73	8	5	275	31.4217	4.91943	30.0428	5.03048e+06	0.252329	1		0.388133	1		1.5382	1		DNA-directed RNA polymerase II subunit RPB3 OS=Homo sapiens GN=POLR2C PE=1 SV=2 - [RPB3_HUMAN]
A4D189	3.92	5	1	255	27.0193	11.1362	30.0325	2.24129e+08		0			0			0		Hypothetical gene supported by BC025338 OS=Homo sapiens GN=LOC402470 PE=4 SV=1 - [A4D189_HUMAN]
Q9Y277	15.9	8	4	283	30.6393	8.66064	30.0165	1.69372e+06	0.527565	4	7.79659	0.798696	4	16.7121	1.52616	4	13.9293	Voltage-dependent anion-selective channel protein 3 OS=Homo sapiens GN=VDAC3 PE=1 SV=1 - [VDAC3_HUMAN]
H0YMF9	18.52	7	3	189	20.7306	5.37646	29.9289	4.73789e+06	0.409085	3	4.31808	0.484945	3	4.28203	1.25848	3	8.8825	WD repeat-containing protein 61 OS=Homo sapiens GN=WDR61 PE=4 SV=1 - [H0YMF9_HUMAN]
E9PKH2	16.92	8	3	201	23.077	8.27979	29.9287	1.82613e+06	1.01858	3	12.3493	1.00592	3	12.3666	0.959285	3	16.7261	Serpin H1 OS=Homo sapiens GN=SERPINH1 PE=3 SV=1 - [E9PKH2_HUMAN]
B4DXX1	9.36	8	4	577	64.9918	8.47021	29.8837	1.89808e+06	0.607374	4	19.6587	0.630401	4	7.18612	1.03223	4	16.0353	cDNA FLJ56040 OS=Homo sapiens PE=2 SV=1 - [B4DXX1_HUMAN]
Q5VZ46	1.34	3	1	1190	126.527	8.82178	29.862	1.04366e+08		0			0			0		Uncharacterized protein KIAA1614 OS=Homo sapiens GN=KIAA1614 PE=2 SV=3 - [K1614_HUMAN]
F5GXG6	25.42	6	4	177	19.786	7.44482	29.848	3.00847e+06	0.478058	4	13.3534	0.711684	4	4.8521	1.47951	4	11.4657	General transcription factor IIH subunit 3 (Fragment) OS=Homo sapiens GN=GTF2H3 PE=4 SV=1 - [F5GXG6_HUMAN]
Q6RI45	1.44	2	2	1802	203.471	7.84033	29.7663	2.9174e+06		0			0			0		Bromodomain and WD repeat-containing protein 3 OS=Homo sapiens GN=BRWD3 PE=1 SV=2 - [BRWD3_HUMAN]
B2R841	12.44	6	5	603	68.2216	8.90967	29.7083	6.0717e+06	0.063935	5	19.6323	0.238211	5	50.132	3.53813	5	46.4039	cDNA, FLJ93730, highly similar to Homo sapiens polo-like kinase (Drosophila) (PLK), mRNA OS=Homo sapiens PE=2 SV=1 - [B2R841_HUMAN]
Q15738	5.36	3	2	373	41.8736	8.06006	29.7051	1.94895e+06	1.48523	2	23.9241	2.43742	2	12.3364	1.64111	2	11.3384	Sterol-4-alpha-carboxylate 3-dehydrogenase, decarboxylating OS=Homo sapiens GN=NSDHL PE=1 SV=2 - [NSDHL_HUMAN]
Q05BA3	2.36	3	1	466	56.4864	8.41162	29.6827	1.9595e+06		0			0			0		CCDC19 protein OS=Homo sapiens GN=CCDC19 PE=2 SV=1 - [Q05BA3_HUMAN]
E9PAR5	44.66	9	5	103	11.9248	8.92432	29.6329	8.05697e+06	0.418827	5	5.61412	0.672955	5	19.0195	1.75862	5	9.90131	Nuclear cap-binding protein subunit 2 OS=Homo sapiens GN=NCBP2 PE=4 SV=1 - [E9PAR5_HUMAN]
Q86TW5	17.99	2	2	139	15.7395	9.83252	29.6261	5.40396e+06	0.352546	2	7.58709	0.404945	2	1.41439	1.14863	2	6.16773	Full-length cDNA clone CS0DC006YI13 of Neuroblastoma of Homo sapiens (human) (Fragment) OS=Homo sapiens PE=2 SV=1 - [Q86TW5_HUMAN]
K7ERW5	20.59	7	1	68	7.38371	4.50049	29.601	1.08507e+06	0.0429085	1		1	1		23.3054	1		Small glutamine-rich tetratricopeptide repeat-containing protein alpha (Fragment) OS=Homo sapiens GN=SGTA PE=4 SV=1 - [K7ERW5_HUMAN]
Q5HYI8	14.41	7	3	236	26.4065	7.10791	29.5552	6.5558e+06	0.544042	3	5.12011	0.53982	3	3.06398	0.992239	3	2.05372	Rab-like protein 3 OS=Homo sapiens GN=RABL3 PE=1 SV=1 - [RABL3_HUMAN]
Q9H981	8.17	7	4	624	70.4386	7.78174	29.492	4.5075e+06	0.391337	2	13.5639	0.423765	2	3.06929	1.15005	4	10.462	Actin-related protein 8 OS=Homo sapiens GN=ACTR8 PE=1 SV=2 - [ARP8_HUMAN]
A8MW50	21.98	6	4	232	25.2021	5.80811	29.4905	2.04071e+06	0.186029	2	3.0215		0			0		L-lactate dehydrogenase (Fragment) OS=Homo sapiens GN=LDHB PE=3 SV=1 - [A8MW50_HUMAN]
Q68CP0	0.96	2	2	2403	273.261	7.88428	29.4096	768498	0.26833	1		0.230738	1		0.859903	1		Putative uncharacterized protein DKFZp686B2325 (Fragment) OS=Homo sapiens GN=DKFZp686B2325 PE=2 SV=1 - [Q68CP0_HUMAN]
B7Z9P5	30.94	6	3	139	14.9926	6.27783	29.3882	1.82444e+06	0.385404	3	16.9533	0.644367	3	3.40229	1.63401	3	20.4435	cDNA, FLJ78909, highly similar to Homo sapiens intersex-lik (IXL), mRNA OS=Homo sapiens PE=2 SV=1 - [B7Z9P5_HUMAN]
Q9BRT6	23.26	8	2	129	15.2154	10.3745	29.3626	1.50776e+07	0.176835	4	20.5724	0.306328	4	14.0636	1.7822	4	6.05249	Protein LLP homolog OS=Homo sapiens GN=LLPH PE=2 SV=1 - [LLPH_HUMAN]
Q96JG9	0.92	2	2	3925	409.949	7.72314	29.3516	2.65698e+06		0			0			0		Zinc finger protein 469 OS=Homo sapiens GN=ZNF469 PE=1 SV=3 - [ZN469_HUMAN]
A1JUI8	9.22	5	4	488	53.6472	6.12549	29.293	8.91996e+06	2.01855	4	19.6835	4.90248	4	83.733	1.99917	4	46.2565	Chaperonin subunit 6A (Fragment) OS=Homo sapiens GN=CCT6A PE=2 SV=1 - [A1JUI8_HUMAN]
B3KPJ8	7.09	7	5	705	79.0875	6.84424	29.2854	2.46262e+06	0.0441922	2	384.228	0.506169	2	133.062	11.4538	2	3531.57	cDNA FLJ31881 fis, clone NT2RP7002829, highly similar to Lethal(3)malignant brain tumor-like 2 protein OS=Homo sapiens PE=2 SV=1 - [B3KPJ8_HUMAN]
Q96FJ2	24.72	6	2	89	10.3431	7.37158	29.1866	2.86159e+07	0.412155	3	2.2086	0.436111	3	3.67646	1.06864	3	1.46697	Dynein light chain 2, cytoplasmic OS=Homo sapiens GN=DYNLL2 PE=1 SV=1 - [DYL2_HUMAN]
Q15906	9.62	7	3	364	40.5697	6.48096	29.1306	7.33113e+06	0.288955	3	35.3607	0.337306	4	47.6624	1.40973	3	0.217863	Vacuolar protein sorting-associated protein 72 homolog OS=Homo sapiens GN=VPS72 PE=1 SV=1 - [VPS72_HUMAN]
E9PEM5	0.39	1	1	2575	286.793	5.51611	29.0915	2.24893e+07		0			0			0		Lipopolysaccharide-responsive and beige-like anchor protein OS=Homo sapiens GN=LRBA PE=4 SV=1 - [E9PEM5_HUMAN]
B1Q2B0	5.93	6	4	911	101.244	8.42627	28.9995	1.38165e+06	0.249621	3	81.8734	0.316491	3	35.5374	0.977783	4	18.7308	URCC5 OS=Homo sapiens GN=URCC5 PE=2 SV=1 - [B1Q2B0_HUMAN]
E5RFJ1	29.95	7	5	187	21.7932	8.66064	28.9563	1.71602e+06	0.269437	4	32.5725	0.478979	5	22.2098	1.5869	4	8.27057	E3 SUMO-protein ligase NSE2 OS=Homo sapiens GN=NSMCE2 PE=4 SV=1 - [E5RFJ1_HUMAN]
A7E2Y5	0.98	3	2	2243	254.291	6.75635	28.9413	166748	1.69891	1		2.3238	1		1.36781	1		DnaJ (Hsp40) homolog, subfamily C, member 13 OS=Homo sapiens GN=DNAJC13 PE=2 SV=1 - [A7E2Y5_HUMAN]
O75369	0.92	4	2	2602	277.99	5.73193	28.9276	321972	0.95062	1		0.715712	1		0.75289	1		Filamin-B OS=Homo sapiens GN=FLNB PE=1 SV=2 - [FLNB_HUMAN]
Q96M86	0.23	1	1	4753	533.305	6.7124	28.8776	981121		0			0			0		Dynein heavy chain domain-containing protein 1 OS=Homo sapiens GN=DNHD1 PE=1 SV=2 - [DNHD1_HUMAN]
Q6NUR1	4.73	4	4	1015	114.122	5.66846	28.8636	1.94888e+06	0.234018	2	2.24776	0.563494	2	12.5543	2.60971	4	11.9745	Non-SMC condensin I complex, subunit G OS=Homo sapiens GN=NCAPG PE=2 SV=1 - [Q6NUR1_HUMAN]
Q7Z333	0.41	1	1	2677	302.689	7.1665	28.8425	945370	0.0710883	1		0.163759	1		2.3036	1		Probable helicase senataxin OS=Homo sapiens GN=SETX PE=1 SV=4 - [SETX_HUMAN]
Q92945	9.7	7	5	711	73.07	7.29834	28.8331	4.39599e+06	0.292872	2	8.55261	0.703753	2	28.9579	2.25426	4	20.0368	Far upstream element-binding protein 2 OS=Homo sapiens GN=KHSRP PE=1 SV=4 - [FUBP2_HUMAN]
Q59HC2	1.66	5	2	901	100.816	8.1333	28.8294	1.74038e+07		0			0			0		Glutamate receptor, metabotropic 1 variant (Fragment) OS=Homo sapiens PE=2 SV=1 - [Q59HC2_HUMAN]
B7ZB41	8.6	6	3	477	53.3484	6.60986	28.7613	390138	1.00781	2	0.423613	0.995886	2	5.26664	0.988172	2	5.69121	cDNA, FLJ79405, highly similar to Homo sapiens solute carrier family 25, member 24, transcript variant 1, mRNA OS=Homo sapiens PE=2 SV=1 - [B7ZB41_HUMAN]
B3KRG2	3.76	2	2	718	81.9596	7.86963	28.7167	2.91337e+06		0			0		2.05586	1		cDNA FLJ34181 fis, clone FCBBF3016667, highly similar to TFIIH basal transcription factor complexhelicase XPB subunit (EC 3.6.1.-) OS=Homo sapiens PE=2 SV=1 - [B3KRG2_HUMAN]
J3QSW3	4.29	4	3	840	95.604	9.17334	28.7165	414115	0.710023	3	19.1142	0.613019	3	31.1253	0.844646	3	22.4714	Zinc finger protein 62 homolog OS=Homo sapiens GN=ZFP62 PE=4 SV=1 - [J3QSW3_HUMAN]
Q6FG31	22.96	6	4	270	29.3079	9.11475	28.6958	3.26489e+06	0.0389661	4	64.9747	0.422545	4	74.3769	8.11893	4	23.7745	HOXA5 protein (Fragment) OS=Homo sapiens GN=HOXA5 PE=2 SV=1 - [Q6FG31_HUMAN]
Q9NPA0	14.05	6	3	242	26.4535	9.24658	28.6577	7.40055e+06	0.67108	3	16.2662	0.922805	3	24.8661	1.3751	3	8.3485	ER membrane protein complex subunit 7 OS=Homo sapiens GN=EMC7 PE=1 SV=1 - [EMC7_HUMAN]
Q13425	9.26	6	4	540	57.913	8.82178	28.5836	3.19005e+06	1.05029	2	9.39288	0.69619	2	9.49306	0.662857	2	0.0995156	Beta-2-syntrophin OS=Homo sapiens GN=SNTB2 PE=1 SV=1 - [SNTB2_HUMAN]
B4DDS7	10.52	8	4	466	51.5871	8.92432	28.5494	1.22272e+06	1.37779	3	3.69566	1.52903	3	5.25876	1.10977	3	1.56082	cDNA FLJ54343, highly similar to Signal recognition particle 54 kDa protein OS=Homo sapiens PE=2 SV=1 - [B4DDS7_HUMAN]
Q59FP5	1.24	2	2	2332	268.073	5.36377	28.5068	1.36434e+06		0			0			0		Spectrin, beta, erythrocytic (Includes spherocytosis, clinical type I) variant (Fragment) OS=Homo sapiens PE=2 SV=1 - [Q59FP5_HUMAN]
Q5H9F3	2.34	3	3	1711	182.412	7.23975	28.4617	1.44357e+06	0.107741	1		0.110943	2	445.681	3.3766	2	1.77245	BCL-6 corepressor-like protein 1 OS=Homo sapiens GN=BCORL1 PE=1 SV=1 - [BCORL_HUMAN]
B4DZE1	1.12	1	1	1075	121.486	5.90967	28.45	1.28188e+06		0			0			0		cDNA FLJ53944, highly similar to Eukaryotic translation initiation factor 4 gamma 3 OS=Homo sapiens PE=2 SV=1 - [B4DZE1_HUMAN]
Q6NVY0	20.61	7	6	228	26.1656	7.86963	28.3654	4.9629e+06	1.415	5	14.6658	2.16733	6	9.28498	1.51947	5	10.3492	Calcyclin binding protein OS=Homo sapiens GN=CACYBP PE=2 SV=1 - [Q6NVY0_HUMAN]
Q7L2Z9	9.7	7	3	268	30.5761	9.42236	28.3348	972935	0.384614	3	27.8486	0.458165	3	1.56053	1.55245	3	40.8295	Centromere protein Q OS=Homo sapiens GN=CENPQ PE=1 SV=1 - [CENPQ_HUMAN]
P23284	12.04	7	2	216	23.7275	9.40771	28.3238	3.4311e+06	0.373799	3	1.67091	0.986869	3	19.6022	2.83846	3	10.7714	Peptidyl-prolyl cis-trans isomerase B OS=Homo sapiens GN=PPIB PE=1 SV=2 - [PPIB_HUMAN]
Q9UEH5	16.02	9	4	231	25.414	7.32764	28.2662	1.39461e+06	1.32869	3	53.5945	1.1161	3	0.438237	0.88316	4	24.4528	24-kDa subunit of complex I (Fragment) OS=Homo sapiens GN=NDUFV2 PE=3 SV=1 - [Q9UEH5_HUMAN]
C9JYQ9	26.45	9	3	121	14.4695	9.37842	28.2484	1.9267e+07	0.378565	3	4.54278	0.579983	3	6.22524	1.59769	3	4.72225	60S ribosomal protein L22-like 1 OS=Homo sapiens GN=RPL22L1 PE=4 SV=1 - [C9JYQ9_HUMAN]
E2QRD4	1.83	3	2	1203	137.415	7.32764	28.2444	3.71698e+07		0			0			0		Protein MMS22-like OS=Homo sapiens GN=MMS22L PE=4 SV=1 - [E2QRD4_HUMAN]
H0Y589	9.26	6	4	659	72.8968	7.44482	28.2057	2.05309e+06	0.128269	5	1200.97	0.6391	5	74.4034	1.68039	5	15.838	Histone lysine demethylase PHF8 (Fragment) OS=Homo sapiens GN=PHF8 PE=4 SV=1 - [H0Y589_HUMAN]
Q96HI1	9.29	6	3	409	45.9748	6.66846	28.197	943296	0.891206	3	22.4221	2.19056	3	13.0666	2.25145	3	9.15545	Similar to plastin 3 (T isoform) (Fragment) OS=Homo sapiens PE=2 SV=1 - [Q96HI1_HUMAN]
Q9BTT5	7.99	4	2	338	38.4175	9.67139	28.1904	909715	0.94429	2	17.452	0.765317	2	8.38467	0.810469	2	8.9692	Similar to NADH dehydrogenase (Ubiquinone) 1 alpha subcomplex, 9 (39kD) (Fragment) OS=Homo sapiens PE=2 SV=1 - [Q9BTT5_HUMAN]
G8JLD5	4.49	6	3	712	79.572	7.07861	28.0574	572653	0.825654	3	28.9862	0.586045	3	7.65426	0.747346	3	30.3781	Dynamin-1-like protein OS=Homo sapiens GN=DNM1L PE=3 SV=1 - [G8JLD5_HUMAN]
gi139472845	12.88	6	5	295	33.167	9.1001	27.9808	6.57742e+06		0			0			0		ORF54 [Human herpesvirus 8]
Q9UBB4	13.26	7	5	475	53.4548	5.24951	27.9105	868454	0.696202	5	15.9252	0.624177	5	17.1285	0.896546	5	15.8086	Ataxin-10 OS=Homo sapiens GN=ATXN10 PE=1 SV=1 - [ATX10_HUMAN]
A8K3Z3	16.08	7	5	398	44.7557	8.17725	27.8861	1.64042e+06	0.363519	5	39.6932	5.02006	1		10.6693	1		26S protease regulatory subunit 8 OS=Homo sapiens GN=PSMC5 PE=2 SV=1 - [A8K3Z3_HUMAN]
E9PE19	4.62	6	3	650	72.6053	8.38232	27.8454	4.55921e+06	0.159921	1		0.252661	1		1.57991	1		Nucleosome-remodeling factor subunit BPTF (Fragment) OS=Homo sapiens GN=BPTF PE=4 SV=2 - [E9PE19_HUMAN]
P22695	10.38	5	3	453	48.4129	8.63135	27.787	413677	1.18186	2	17.3171	1.15321	2	11.9799	0.975764	2	5.25576	Cytochrome b-c1 complex subunit 2, mitochondrial OS=Homo sapiens GN=UQCRC2 PE=1 SV=3 - [QCR2_HUMAN]
Q9Y3A6	9.61	4	2	229	25.9882	4.84326	27.773	131015	0.521831	1		0.666288	1		1.27683	1		Transmembrane emp24 domain-containing protein 5 OS=Homo sapiens GN=TMED5 PE=1 SV=1 - [TMED5_HUMAN]
Q5VV42	8.64	6	4	579	65.0701	7.45947	27.7458	1.20464e+06	0.187595	3	17.8633	0.338616	3	36.798	1.71622	3	7.49083	Threonylcarbamoyladenosine tRNA methylthiotransferase OS=Homo sapiens GN=CDKAL1 PE=1 SV=1 - [CDKAL_HUMAN]
B4DM87	7.53	7	4	571	64.657	7.97217	27.7442	2.97997e+06	0.136989	2	81.9156	0.19551	2	94.1416	1.5064	3	5.70636	Integrator complex subunit 11 OS=Homo sapiens GN=CPSF3L PE=2 SV=1 - [B4DM87_HUMAN]
A8K670	19.93	4	4	301	33.163	8.82178	27.7438	1.20419e+07		0			0			0		cDNA FLJ75703, highly similar to Homo sapiens nitric oxide synthase interacting protein (NOSIP), mRNA OS=Homo sapiens PE=2 SV=1 - [A8K670_HUMAN]
Q9Y3U8	28.57	6	3	105	12.2459	11.5903	27.724	1.68384e+07	0.337957	4	21.5285	0.753343	4	13.1136	2.04118	4	8.44701	60S ribosomal protein L36 OS=Homo sapiens GN=RPL36 PE=1 SV=3 - [RL36_HUMAN]
Q96DA2	10.33	8	2	213	24.6067	7.82568	27.6815	5.30445e+06	0.242492	1		0.860865	1		3.55007	1		Ras-related protein Rab-39B OS=Homo sapiens GN=RAB39B PE=1 SV=1 - [RB39B_HUMAN]
B4DFU0	4.8	3	2	709	75.2001	8.95361	27.6676	2.28841e+06	0.209195	2	62.0877	0.23886	2	49.5634	1.14181	2	10.26	cDNA FLJ50070, weakly similar to Tesmin (Fragment) OS=Homo sapiens PE=2 SV=1 - [B4DFU0_HUMAN]
H0UI63	0.73	2	1	1918	220.105	7.29834	27.6617	3.13946e+06		0			0			0		Zinc finger, NFX1-type containing 1, isoform CRA_b OS=Homo sapiens GN=ZNFX1 PE=4 SV=1 - [H0UI63_HUMAN]
Q49AG2	12.21	5	2	172	19.88	4.95752	27.6575	1.36375e+06	0.471991	2	12.547	0.52985	2	0.139716	1.12258	2	12.4057	TMED5 protein OS=Homo sapiens GN=TMED5 PE=2 SV=1 - [Q49AG2_HUMAN]
P42677	39.29	7	3	84	9.45484	9.45166	27.6535	5.82962e+06	0.352367	5	20.9924	0.745166	5	22.5484	2.11475	5	11.6279	40S ribosomal protein S27 OS=Homo sapiens GN=RPS27 PE=1 SV=3 - [RS27_HUMAN]
B5BU24	22.36	7	5	246	28.0948	4.83057	27.6277	1.03775e+06	0.97634	3	15.5479	1.6838	3	1.23211	1.71612	3	0.501157	14-3-3 protein beta/alpha OS=Homo sapiens GN=YWHAB PE=2 SV=1 - [B5BU24_HUMAN]
H7C1X5	1.51	4	1	1128	121.144	5.61768	27.5798	6.17995e+07		0			0			0		SH3 and multiple ankyrin repeat domains protein 2 (Fragment) OS=Homo sapiens GN=SHANK2 PE=4 SV=1 - [H7C1X5_HUMAN]
Q8NGV4	3.16	2	1	285	31.8035	8.57275	27.5685	4.75469e+07		0			0			0		Seven transmembrane helix receptor OS=Homo sapiens PE=2 SV=1 - [Q8NGV4_HUMAN]
P54920	13.56	7	3	295	33.2113	5.36377	27.5477	138864	0.480736	2	1.12262	0.912984	3	14.8086	2.07417	2	14.2652	Alpha-soluble NSF attachment protein OS=Homo sapiens GN=NAPA PE=1 SV=3 - [SNAA_HUMAN]
O43670	8.16	7	3	478	50.7171	9.1001	27.5442	7.94581e+06	0.22502	5	48.399	0.296942	5	25.816	1.41629	5	10.0195	Zinc finger protein 207 OS=Homo sapiens GN=ZNF207 PE=1 SV=1 - [ZN207_HUMAN]
P02458	1.21	1	1	1487	141.699	6.91748	27.5202	2.85034e+07		0			0			0		Collagen alpha-1(II) chain OS=Homo sapiens GN=COL2A1 PE=1 SV=3 - [CO2A1_HUMAN]
A8K2K2	5.64	5	2	514	56.5914	6.7124	27.4948	452252		0			0			0		cDNA FLJ76494, highly similar to Homo sapiens GTPBP2 GTP-binding like protein 2 OS=Homo sapiens PE=2 SV=1 - [A8K2K2_HUMAN]
Q9BT62	11.4	5	2	272	29.8642	5.8208	27.4601	206803	0.0285231	2	46.3473	1	2	0	35.0593	2	46.3473	Enolase (Fragment) OS=Homo sapiens GN=ENO1 PE=2 SV=1 - [Q9BT62_HUMAN]
O15417	0.61	3	2	2968	314.326	8.70459	27.4495	4.78691e+07		0			0			0		Trinucleotide repeat-containing gene 18 protein OS=Homo sapiens GN=TNRC18 PE=1 SV=3 - [TNC18_HUMAN]
Q14781	7.71	5	3	532	56.0461	10.0083	27.3947	3.35669e+06	0.125361	4	49.4156	0.155078	4	36.9302	1.04302	4	22.4063	Chromobox protein homolog 2 OS=Homo sapiens GN=CBX2 PE=1 SV=2 - [CBX2_HUMAN]
B4E3M8	2.71	2	2	1253	144.706	5.2876	27.2964	377984	1	1		0.0190556	1		0.0190556	1		cDNA FLJ52077, weakly similar to X-linked retinitis pigmentosa GTPase regulator-interacting protein 1 OS=Homo sapiens PE=2 SV=1 - [B4E3M8_HUMAN]
Q75MN6	0.46	1	1	2185	239.265	6.06201	27.2659	1.13379e+07		0			0			0		Putative uncharacterized protein MLL3 (Fragment) OS=Homo sapiens GN=MLL3 PE=2 SV=1 - [Q75MN6_HUMAN]
A8K4M4	6.58	7	2	380	44.8193	8.98291	27.2627	1.2289e+07	0.163324	4	473.899	0.238004	4	234.818	1.37402	5	35.4061	cDNA FLJ75329, highly similar to Homo sapiens LAG1 longevity assurance homolog 2 (S. cerevisiae), transcript variant 2, mRNA OS=Homo sapiens PE=2 SV=1 - [A8K4M4_HUMAN]
Q8IYH5	2.66	5	2	903	101.96	5.69385	27.2517	2.40268e+06	0.254486	3	33.5782	0.271134	3	12.4957	1.15873	3	20.4472	ZZ-type zinc finger-containing protein 3 OS=Homo sapiens GN=ZZZ3 PE=1 SV=1 - [ZZZ3_HUMAN]
Q9NPG3	1.76	2	2	1134	121.446	9.33447	27.0934	954261	0.0134095	1		1	1		74.5742	1		Ubinuclein-1 OS=Homo sapiens GN=UBN1 PE=1 SV=2 - [UBN1_HUMAN]
C6GKU9	8.39	2	1	143	16.2683	9.20264	27.0818	4.3009e+06	0.30987	1		0.574026	1		1.85247	1		Mediator of RNA polymerase II transcription subunit 30 OS=Homo sapiens GN=MED30S PE=2 SV=1 - [C6GKU9_HUMAN]
B3KXL9	8.05	9	3	435	50.1699	9.1001	27.0635	9.29189e+06	0.543086	2	20.0498	0.52737	2	27.6549	0.971062	2	7.30414	cDNA FLJ45690 fis, clone FCBBF5000384, highly similar to SWI/SNF-related matrix-associated actin-dependent regulator of chromatin subfamily Dmember 3 OS=Homo sapiens PE=2 SV=1 - [B3KXL9_HUMAN]
Q9UHF7	3.04	3	2	1281	141.432	7.57666	27.0383	2.22942e+06		0			0			0		Zinc finger transcription factor Trps1 OS=Homo sapiens GN=TRPS1 PE=1 SV=2 - [TRPS1_HUMAN]
Q8N1B3	19.35	7	4	248	28.3505	6.26514	27.0374	1.09438e+06	0.22669	3	10.2349	0.562094	3	5.54602	2.40559	4	8.20807	Cyclin-related protein FAM58A OS=Homo sapiens GN=FAM58A PE=1 SV=2 - [FA58A_HUMAN]
B2RUU3	0.59	1	1	1865	215.24	7.48877	27.0282	155874		0			0			0		Dedicator of cytokinesis 1 OS=Homo sapiens GN=DOCK1 PE=2 SV=1 - [B2RUU3_HUMAN]
Q14571	0.37	1	1	2701	307.867	6.43018	27.0149	75995.9		0			0		0.866225	1		Inositol 1,4,5-trisphosphate receptor type 2 OS=Homo sapiens GN=ITPR2 PE=1 SV=2 - [ITPR2_HUMAN]
Q13228	7.42	4	3	472	52.3576	6.3667	26.9785	1.75611e+07		0			0			0		Selenium-binding protein 1 OS=Homo sapiens GN=SELENBP1 PE=1 SV=2 - [SBP1_HUMAN]
Q5VWG9	4.09	6	3	929	103.517	9.05615	26.9308	1.69855e+06	0.212999	3	4.24009	0.323579	3	38.776	1.21446	3	16.49	Transcription initiation factor TFIID subunit 3 OS=Homo sapiens GN=TAF3 PE=1 SV=1 - [TAF3_HUMAN]
B4DW33	23.66	10	4	186	20.9844	8.44092	26.9019	6.05522e+06	0.373041	2	44.5504	0.542233	2	22.5216	1.45355	2	20.5174	cDNA FLJ54187, highly similar to Homo sapiens polymerase (RNA) I associated factor 1 (PRAF1), mRNA OS=Homo sapiens PE=2 SV=1 - [B4DW33_HUMAN]
Q92793	1.56	3	3	2442	265.182	8.52881	26.8983	1.23582e+06		0			0			0		CREB-binding protein OS=Homo sapiens GN=CREBBP PE=1 SV=3 - [CBP_HUMAN]
Q9UG63	7.22	6	4	623	71.2446	7.37158	26.8895	1.48254e+06	0.391093	5	61.7824	0.405245	5	21.9338	1.31372	5	20.7626	ATP-binding cassette sub-family F member 2 OS=Homo sapiens GN=ABCF2 PE=1 SV=2 - [ABCF2_HUMAN]
Q5TZP9	6.31	3	2	396	44.0739	7.37158	26.8716	2.53221e+06	0.240682	1		0.415222	1		1.72519	1		Cyclin B1 OS=Homo sapiens GN=CCNB1 PE=2 SV=1 - [Q5TZP9_HUMAN]
K7ESP4	22.49	8	4	209	24.162	9.67139	26.8681	3.36738e+06	0.619248	3	2.13734	0.356769	4	11.1758	0.61379	4	10.4841	Dephospho-CoA kinase domain-containing protein (Fragment) OS=Homo sapiens GN=DCAKD PE=4 SV=1 - [K7ESP4_HUMAN]
B4DNS2	3.36	2	1	357	41.2442	6.72705	26.8572	1.15143e+06		0			0		3.55406	1		cDNA FLJ51602, highly similar to Interferon-induced guanylate-binding protein 1 OS=Homo sapiens PE=2 SV=1 - [B4DNS2_HUMAN]
F8WF48	25.88	6	2	85	9.86401	9.48096	26.8291	9.49234e+06	0.302834	3	8.24621	0.471639	3	10.7742	1.56054	3	0.29645	Translocation protein SEC62 OS=Homo sapiens GN=SEC62 PE=4 SV=1 - [F8WF48_HUMAN]
A8K8Z0	5.46	5	4	1008	110.954	8.35303	26.8255	2.12446e+06	0.0424531	3	25.3139	0.204465	3	186.169	3.7	4	51.7403	cDNA FLJ78763 OS=Homo sapiens PE=2 SV=1 - [A8K8Z0_HUMAN]
O75131	4.66	3	2	537	60.0921	5.84619	26.7869	2.50099e+06	0.83321	1		0.930308	1		1.11654	1		Copine-3 OS=Homo sapiens GN=CPNE3 PE=1 SV=1 - [CPNE3_HUMAN]
B4DE16	3.73	3	2	536	61.9316	5.08447	26.7565	1.33319e+06	0.23599	1		0.274732	1		1.13264	2	4.07191	Beta-catenin-like protein 1 OS=Homo sapiens GN=CTNNBL1 PE=2 SV=1 - [B4DE16_HUMAN]
O96000	27.33	6	4	172	20.7632	8.48486	26.7406	3.48531e+06	0.824398	2	22.7809	0.934139	2	11.3781	1.05101	3	22.5839	NADH dehydrogenase [ubiquinone] 1 beta subcomplex subunit 10 OS=Homo sapiens GN=NDUFB10 PE=1 SV=3 - [NDUBA_HUMAN]
Q9H0C2	10.48	6	3	315	34.9994	9.89111	26.7309	1.74642e+07		0			0			0		ADP/ATP translocase 4 OS=Homo sapiens GN=SLC25A31 PE=1 SV=1 - [ADT4_HUMAN]
Q59EC8	7.46	6	3	523	60.5092	8.51416	26.7016	1.1919e+06	0.33173	3	0.506435	0.297187	3	1.75078	0.934245	3	6.22447	CpG binding protein variant (Fragment) OS=Homo sapiens PE=2 SV=1 - [Q59EC8_HUMAN]
Q9UI36	6.99	7	4	758	78.5134	8.51416	26.6828	3.95455e+06	0.263355	3	20.8459	0.173779	3	8.67659	0.648106	4	8.51611	Dachshund homolog 1 OS=Homo sapiens GN=DACH1 PE=1 SV=2 - [DACH1_HUMAN]
I3L2N9	10.66	6	5	394	44.6797	4.77979	26.6475	8.70533e+06		0			0			0		Uncharacterized protein OS=Homo sapiens PE=3 SV=1 - [I3L2N9_HUMAN]
C9J3L8	7.17	6	2	265	29.5548	4.29736	26.6284	4.96682e+07	0.503665	3	9.53806	0.802334	3	4.30605	1.71491	3	10.9661	Translocon-associated protein subunit alpha OS=Homo sapiens GN=SSR1 PE=4 SV=1 - [C9J3L8_HUMAN]
B0VJZ0	3.17	6	2	725	79.327	9.5542	26.6103	2.18707e+06	0.145175	3	18.8583	0.236295	4	49.9753	1.35453	3	26.6605	Leukocyte receptor cluster (LRC) member 8 (Fragment) OS=Homo sapiens GN=LENG8 PE=4 SV=1 - [B0VJZ0_HUMAN]
P05412	12.99	6	3	331	35.6532	8.76318	26.609	1.61234e+06	0.158699	4	31.8829	0.206844	4	63.1088	1.28711	4	7.91451	Transcription factor AP-1 OS=Homo sapiens GN=JUN PE=1 SV=2 - [JUN_HUMAN]
Q5T1D1	9.55	7	1	157	17.3567	11.2388	26.5842	1.20582e+07	0.258359	3	6.49439	1.44996	3	27.2946	3.63648	3	24.5554	Ribosomal protein L29 (RPL29) pseudogene OS=Homo sapiens GN=RP11-632C17__A.1-001 PE=4 SV=2 - [Q5T1D1_HUMAN]
Q15131	11.94	4	3	360	41.0116	8.83643	26.5812	1.0152e+06	0.0578859	2	1409.68	0.694406	2	58.2739	11.9961	2	5676.43	Cyclin-dependent kinase 10 OS=Homo sapiens GN=CDK10 PE=1 SV=1 - [CDK10_HUMAN]
Q8TEK3	2.07	4	3	1739	184.74	9.33447	26.5751	1.22215e+06	0.194933	2	40.9033	0.264282	2	33.145	1.29283	3	2.4733	Histone-lysine N-methyltransferase, H3 lysine-79 specific OS=Homo sapiens GN=DOT1L PE=1 SV=2 - [DOT1L_HUMAN]
C9JE98	1.06	2	2	2458	267.878	7.82568	26.5721	436803	0.163822	1		0.327754	1		2.00067	1		Nuclear receptor corepressor 2 OS=Homo sapiens GN=NCOR2 PE=4 SV=1 - [C9JE98_HUMAN]
Q9NV56	9.31	6	2	204	22.403	5.8335	26.5569	1.04551e+06	0.303459	3	2.18073	0.429409	3	10.4483	1.41505	3	8.25352	MRG/MORF4L-binding protein OS=Homo sapiens GN=MRGBP PE=1 SV=1 - [MRGBP_HUMAN]
Q9P1W3	1.24	9	1	806	93.2554	7.03467	26.5381	1.20757e+07		0			0			0		Transmembrane protein 63C OS=Homo sapiens GN=TMEM63C PE=2 SV=1 - [TM63C_HUMAN]
D3DUJ0	2.5	6	2	759	84.3921	8.42627	26.5367	1.43091e+06	1.26957	2	21.7321	1.22197	2	3.57128	0.962512	2	18.0564	AFG3 ATPase family gene 3-like 2 (Yeast), isoform CRA_a (Fragment) OS=Homo sapiens GN=AFG3L2 PE=3 SV=1 - [D3DUJ0_HUMAN]
Q13363	9.09	7	4	440	47.5055	6.771	26.5321	5.29164e+06	0.416308	3	0.432903	0.566766	3	7.43472	1.2987	3	7.00013	C-terminal-binding protein 1 OS=Homo sapiens GN=CTBP1 PE=1 SV=2 - [CTBP1_HUMAN]
B4DHU6	5.08	4	2	374	42.7312	8.47021	26.5128	6.97291e+06		0			0			0		cDNA FLJ55785, highly similar to Serine/threonine-protein kinase PCTAIRE-3 (EC 2.7.11.22) OS=Homo sapiens PE=2 SV=1 - [B4DHU6_HUMAN]
Q8IXH7	8.31	7	4	590	66.2043	5.09717	26.511	696482	0.376343	3	13.7326	0.382808	3	15.1673	1.01718	3	1.41272	Negative elongation factor C/D OS=Homo sapiens GN=TH1L PE=1 SV=2 - [NELFD_HUMAN]
P56715	1.25	2	2	2156	240.511	5.79541	26.4831	6.11287e+06		0			0			0		Oxygen-regulated protein 1 OS=Homo sapiens GN=RP1 PE=1 SV=1 - [RP1_HUMAN]
Q92830	3.58	6	4	837	93.8655	9.0415	26.4523	2.89779e+06	0.314912	4	27.0715	0.433783	4	14.9814	1.27805	4	11.885	Histone acetyltransferase KAT2A OS=Homo sapiens GN=KAT2A PE=1 SV=3 - [KAT2A_HUMAN]
F8VYH9	14.71	5	2	170	18.6738	8.45557	26.3988	5.95601e+06	0.38158	2	20.2926		0			0		Cyclin-dependent kinase 4 (Fragment) OS=Homo sapiens GN=CDK4 PE=3 SV=1 - [F8VYH9_HUMAN]
Q9Y6B5	2.22	1	1	540	60.4816	5.56689	26.3793	7.89125e+06		0			0			0		PAK2 OS=Homo sapiens PE=2 SV=1 - [Q9Y6B5_HUMAN]
Q8N183	22.49	5	2	169	19.8441	8.96826	26.3792	768577	0.107258	2	48643.6	1	1		100	1		Mimitin, mitochondrial OS=Homo sapiens GN=NDUFAF2 PE=1 SV=1 - [MIMIT_HUMAN]
B4DR71	13.55	4	2	155	17.486	6.78564	26.3402	1.97537e+07	0.405272	2	4.67958	0.485119	2	1.60036	1.19702	2	3.07749	cDNA FLJ57078, highly similar to Homo sapiens opioid receptor, sigma 1 (OPRS1), transcript variant 1, mRNA OS=Homo sapiens PE=2 SV=1 - [B4DR71_HUMAN]
H0YNX5	16.04	5	2	106	11.9784	8.57275	26.3318	4.32349e+07	0.43792	3	0.954237	0.5927	3	0.003717	1.34476	3	0.957954	Signal peptidase complex catalytic subunit SEC11A (Fragment) OS=Homo sapiens GN=SEC11A PE=4 SV=1 - [H0YNX5_HUMAN]
P31947	12.1	5	3	248	27.7567	4.7417	26.3036	1.10111e+06		0			0			0		14-3-3 protein sigma OS=Homo sapiens GN=SFN PE=1 SV=1 - [1433S_HUMAN]
Q7Z6B7	1.01	2	1	1085	124.186	6.82959	26.2791	2.04787e+07		0			0			0		SLIT-ROBO Rho GTPase-activating protein 1 OS=Homo sapiens GN=SRGAP1 PE=1 SV=1 - [SRGP1_HUMAN]
Q9BWJ5	32.56	6	2	86	10.1288	6.354	26.2494	1.80326e+07	0.218966	4	50.9815	0.438039	4	29.5765	1.88939	4	28.1121	Splicing factor 3B subunit 5 OS=Homo sapiens GN=SF3B5 PE=1 SV=1 - [SF3B5_HUMAN]
Q5T011	0.32	1	1	3432	377.791	6.26514	26.2107	4.99813e+06		0			0			0		Protein SZT2 OS=Homo sapiens GN=SZT2 PE=2 SV=3 - [SZT2_HUMAN]
B7ZKY4	2.53	2	2	829	94.8836	7.92822	26.1656	1.94341e+06		0			0			0		KIF7 protein OS=Homo sapiens GN=KIF7 PE=2 SV=1 - [B7ZKY4_HUMAN]
Q8IXB1	4.16	5	3	793	91.0213	7.18115	26.1518	685620	0.557895	2	1.43289	0.467057	2	0.783061	0.837177	2	2.21614	DnaJ homolog subfamily C member 10 OS=Homo sapiens GN=DNAJC10 PE=1 SV=2 - [DJC10_HUMAN]
J3KQ66	0.35	1	1	3460	388.185	5.88428	26.1382	644655		0			0			0		Reelin OS=Homo sapiens GN=RELN PE=4 SV=1 - [J3KQ66_HUMAN]
B4E0N6	18.3	7	4	235	26.2424	8.6167	26.0784	4.48112e+06	0.533962	4	29.2274	0.373902	4	10.9497	0.678587	4	16.3004	cDNA FLJ56280, highly similar to Endoplasmic reticulum-Golgi intermediate compartment protein 1 OS=Homo sapiens PE=2 SV=1 - [B4E0N6_HUMAN]
C9JKR2	6.47	3	2	417	47.2567	6.354	26.0762	1.52435e+07		0			0			0		Albumin, isoform CRA_k OS=Homo sapiens GN=ALB PE=4 SV=1 - [C9JKR2_HUMAN]
B3KM86	2.37	1	1	634	71.4477	6.84424	26.0565	3.22293e+07		0			0			0		cDNA FLJ10524 fis, clone NT2RP2000880, highly similar to Eukaryotic translation initiation factor 5B OS=Homo sapiens PE=2 SV=1 - [B3KM86_HUMAN]
Q6ZUS5	3.96	2	1	278	33.0407	9.83252	26.0338	7.24834e+06		0			0			0		Coiled-coil domain-containing protein 121 OS=Homo sapiens GN=CCDC121 PE=2 SV=1 - [CC121_HUMAN]
Q86TB3	2.03	3	3	2170	236.865	5.23682	26.0227	1.4159e+06		0			0			0		Alpha-protein kinase 2 OS=Homo sapiens GN=ALPK2 PE=1 SV=3 - [ALPK2_HUMAN]
B3KVZ3	17.98	6	3	228	26.2226	4.93213	26.0098	2.35406e+06	0.724745	3	978.663	0.472607	3	49.1585	1.13559	3	103.05	Centromere protein H OS=Homo sapiens GN=CENPH PE=2 SV=1 - [B3KVZ3_HUMAN]
Q13835	8.03	6	5	747	82.8078	9.12939	26.0053	9.91509e+06	0.01	1		1	1		100	1		Plakophilin-1 OS=Homo sapiens GN=PKP1 PE=1 SV=2 - [PKP1_HUMAN]
Q14691	18.88	6	3	196	22.9736	7.38623	25.9574	1.36114e+06	0.254859	3	107.628	0.920244	2	12.3698	13.5608	2	8042.2	DNA replication complex GINS protein PSF1 OS=Homo sapiens GN=GINS1 PE=1 SV=1 - [PSF1_HUMAN]
A7E2D6	0.95	1	1	2432	261.563	8.98291	25.9523	1.34963e+06		0			0			0		NAV2 protein OS=Homo sapiens GN=NAV2 PE=2 SV=1 - [A7E2D6_HUMAN]
Q9Y6G0	12.68	4	3	276	31.5843	9.45166	25.9133	3.87256e+06	0.163789	3	19.8254	0.250338	3	12.3768	1.52842	3	7.31462	RNA-binding protein OS=Homo sapiens PE=2 SV=1 - [Q9Y6G0_HUMAN]
G1UI26	2.24	4	3	1561	176.225	5.75732	25.877	167656	0.0954104	2	678.897	0.607467	2	85.2393	1.02927	3	23.5502	Neuroblastoma-amplified sequence (Fragment) OS=Homo sapiens GN=NBAS PE=2 SV=1 - [G1UI26_HUMAN]
Q9UBS4	13.69	7	4	358	40.4886	6.17627	25.8557	671320	0.530898	3	5.69886	0.820696	4	14.5751	1.73136	3	10.328	DnaJ homolog subfamily B member 11 OS=Homo sapiens GN=DNAJB11 PE=1 SV=1 - [DJB11_HUMAN]
Q8NHS4	1.54	3	1	586	67.2064	6.49365	25.8122	2.6918e+07		0			0			0		Clathrin heavy chain linker domain-containing protein 1 OS=Homo sapiens GN=CLHC1 PE=2 SV=3 - [CLHC1_HUMAN]
Q69YM5	12.69	8	4	331	38.2521	10.4185	25.8085	1.36221e+06	0.153739	4	270.223	0.132758	4	121.959	1.45906	5	319.907	Putative uncharacterized protein DKFZp667P103 (Fragment) OS=Homo sapiens GN=DKFZp667P103 PE=2 SV=1 - [Q69YM5_HUMAN]
Q6ICH2	16.34	8	3	202	24.1356	6.87354	25.8008	1.53153e+06	0.486412	2	0.904496	0.421734	2	29.8409	0.86703	2	28.8787	BK150C2.9 protein OS=Homo sapiens GN=bK150C2.9 PE=2 SV=1 - [Q6ICH2_HUMAN]
F8VZV5	26.67	6	3	135	15.0113	4.99561	25.7717	4.27387e+06	0.875602	4	6.65852	1.36422	4	13.9385	1.59328	4	9.9922	Myosin light polypeptide 6 OS=Homo sapiens GN=MYL6 PE=4 SV=1 - [F8VZV5_HUMAN]
Q59EK1	1.43	2	1	698	78.1646	6.15088	25.7656	759794	1.20373	1		0.512848	1		0.42605	1		Adducin 3 isoform a variant (Fragment) OS=Homo sapiens PE=2 SV=1 - [Q59EK1_HUMAN]
Q9UF24	13.68	6	2	190	22.2043	5.47803	25.7609	370307	0.988109	2	0.680981	1.15878	2	13.6848	1.17273	2	12.9947	Putative uncharacterized protein DKFZp586K0821 (Fragment) OS=Homo sapiens GN=DKFZp586K0821 PE=2 SV=1 - [Q9UF24_HUMAN]
A6NCM1	2.69	2	2	817	94.871	9.24658	25.6932	8.44581e+06		0			0			0		Putative IQ and AAA domain-containing protein 1-like OS=Homo sapiens GN=IQCA1P1 PE=5 SV=2 - [IQCAL_HUMAN]
Q9BZY1	5.97	6	4	854	93.5765	7.47412	25.6599	1.19167e+06	0.234422	5	15.4601	0.678084	4	60.3266	3.57643	5	41.9077	Tripartite motif protein TRIM19 delta OS=Homo sapiens PE=2 SV=1 - [Q9BZY1_HUMAN]
Q9P013	13.97	6	3	229	26.6083	5.70654	25.6572	7.62191e+06	0.37349	3	13.9058	0.613591	3	1.181	1.62321	3	10.9067	Spliceosome-associated protein CWC15 homolog OS=Homo sapiens GN=CWC15 PE=1 SV=2 - [CWC15_HUMAN]
E9PKY3	10.04	7	2	229	26.2728	9.51025	25.644	693111	0.309244	5	9.49855	0.320433	4	12.8809	1.03397	4	5.61468	Golgi pH regulator A OS=Homo sapiens GN=GPR89A PE=4 SV=1 - [E9PKY3_HUMAN]
J3KQS6	13.07	5	3	329	36.4035	4.70361	25.6425	1.60983e+06	0.706756	2	0.339809	0.656375	3	10.9466	0.895154	2	5.12054	BRISC and BRCA1-A complex member 1 OS=Homo sapiens GN=BABAM1 PE=4 SV=1 - [J3KQS6_HUMAN]
P46063	3.85	2	2	649	73.41	7.88428	25.5958	2.2618e+06	0.171621	1		0.330802	1		1.92752	1		ATP-dependent DNA helicase Q1 OS=Homo sapiens GN=RECQL PE=1 SV=3 - [RECQ1_HUMAN]
Q9UKJ3	1.2	1	1	1502	164.098	8.66064	25.59	668168	0.173856	1		0.248536	1		1.42955	1		G patch domain-containing protein 8 OS=Homo sapiens GN=GPATCH8 PE=1 SV=2 - [GPTC8_HUMAN]
A1A528	3.27	2	2	672	76.7578	6.31592	25.5756	889541	0.739719	1		0.673128	1		1.0445	2	20.6558	Centromere/kinetochore protein zw10 homolog OS=Homo sapiens GN=ZW10 PE=2 SV=1 - [A1A528_HUMAN]
B3KQ51	10.25	6	2	244	28.0717	5.96045	25.4932	159482	0.244459	3	3.43341	0.466032	3	1.47593	1.8875	3	1.95674	Serine/threonine-protein phosphatase OS=Homo sapiens PE=2 SV=1 - [B3KQ51_HUMAN]
Q5GIA7	1.48	1	1	1016	118.126	4.75439	25.4376	36212		0			0			0		Antigen MU-RMS-40.16A (Fragment) OS=Homo sapiens PE=2 SV=1 - [Q5GIA7_HUMAN]
B4DUI5	29.58	8	5	213	22.8567	6.91748	25.4054	919810	0.01	6	0	1	6	0	100	6	0	Triosephosphate isomerase OS=Homo sapiens PE=2 SV=1 - [B4DUI5_HUMAN]
Q8WUW7	13.41	4	3	343	37.2524	8.22119	25.3092	445212	1.31972	3	30.2011	1.46374	2	17.537	1.00395	2	33.0277	Pyruvate kinase (Fragment) OS=Homo sapiens GN=PKM2 PE=2 SV=2 - [Q8WUW7_HUMAN]
Q00535	6.51	4	2	292	33.2832	7.66455	25.296	6.02299e+06		0			0		1.52832	1		Cyclin-dependent kinase 5 OS=Homo sapiens GN=CDK5 PE=1 SV=3 - [CDK5_HUMAN]
C9JXF9	3.5	1	1	257	27.6533	5.2876	25.2459	1.64634e+06		0			0			0		Insulin-like growth factor-binding protein 1 OS=Homo sapiens GN=IGFBP1 PE=4 SV=1 - [C9JXF9_HUMAN]
P39019	13.79	3	2	145	16.0505	10.3159	25.2337	3.92658e+06	0.519611	2	21.042	1.03362	2	37.2104	1.98922	2	15.2844	40S ribosomal protein S19 OS=Homo sapiens GN=RPS19 PE=1 SV=2 - [RS19_HUMAN]
Q15645	5.32	4	2	432	48.5205	6.0874	25.2332	727285	0.673677	2	32.5367	0.773997	2	28.9299	1.14891	2	3.37207	Pachytene checkpoint protein 2 homolog OS=Homo sapiens GN=TRIP13 PE=1 SV=2 - [PCH2_HUMAN]
O60535	18.5	5	3	200	22.2565	8.08936	25.1957	1.0178e+06	0.364792	4	11.1753	0.554044	4	11.4869	1.32185	4	14.2805	Antigen NY-CO-41 (Fragment) OS=Homo sapiens GN=NY-CO-41 PE=2 SV=1 - [O60535_HUMAN]
G8JLK1	8.88	2	2	259	29.3505	9.0708	25.1671	1.14156e+06	0.0718639	2	7185.83	0.641508	2	73.6328	8.9267	2	61147.6	Vesicle transport protein USE1 OS=Homo sapiens GN=USE1 PE=4 SV=1 - [G8JLK1_HUMAN]
E9PH29	18.07	7	5	238	25.8223	7.45947	25.1623	3.61784e+06	1.49954	4	2.20558	1.13317	4	12.1759	0.823594	4	14.9565	Thioredoxin-dependent peroxide reductase, mitochondrial OS=Homo sapiens GN=PRDX3 PE=4 SV=1 - [E9PH29_HUMAN]
Q9Y4B5	0.94	1	1	1905	209.397	6.43018	25.0783	186327	57.9791	1		1.40604	1		0.0242509	1		Protein SOGA2 OS=Homo sapiens GN=SOGA2 PE=1 SV=5 - [SOGA2_HUMAN]
Q5DT20	7.23	5	3	2850	282.199	10.0229	25.0705	1.39526e+06	0.01	1		1	1		100	1		Hornerin OS=Homo sapiens GN=HRNR PE=2 SV=1 - [Q5DT20_HUMAN]
B7Z6D1	17.69	7	5	424	47.4159	5.2749	25.0533	5.49348e+06		0			0			0		cDNA FLJ57430, highly similar to DNA-directed RNA polymerase II 33 kDa polypeptide (EC 2.7.7.6) OS=Homo sapiens PE=2 SV=1 - [B7Z6D1_HUMAN]
C9JRP8	1.07	1	1	1309	146.03	5.79541	25.0401	3.1673e+08		0			0			0		Spectrin beta chain, non-erythrocytic 4 OS=Homo sapiens GN=SPTBN4 PE=4 SV=1 - [C9JRP8_HUMAN]
K7EKI8	1.48	2	2	1754	204.366	5.61768	25.0356	9.55347e+06		0			0			0		Periplakin OS=Homo sapiens GN=PPL PE=4 SV=1 - [K7EKI8_HUMAN]
J3KNC1	0.67	1	1	1931	215.428	7.81104	25.0314	1.4509e+06		0			0			0		Echinoderm microtubule-associated protein-like 5 OS=Homo sapiens GN=EML5 PE=4 SV=1 - [J3KNC1_HUMAN]
D6W625	5.44	3	3	956	106.872	5.93506	24.984	2.18741e+06	0.194678	3	15.276	0.372334	3	16.7772	1.83595	3	6.0668	Chromatin assembly factor 1, subunit A (P150), isoform CRA_a OS=Homo sapiens GN=CHAF1A PE=4 SV=1 - [D6W625_HUMAN]
B4DJ66	17.68	6	5	311	35.3244	6.01123	24.9164	1.21797e+06	0.525703	4	13.0485	1.64926	3	4.93964	3.33834	3	31.6778	Proteasome (Prosome, macropain) 26S subunit, non-ATPase, 13, isoform CRA_d OS=Homo sapiens GN=PSMD13 PE=2 SV=1 - [B4DJ66_HUMAN]
J3KPD3	24.72	5	4	267	30.5718	9.56885	24.9115	2.65169e+06	0.222583	2	36.0545	0.518202	2	5.19393	3.05221	3	36.6433	RNA binding motif protein 7, isoform CRA_c OS=Homo sapiens GN=RBM7 PE=4 SV=1 - [J3KPD3_HUMAN]
O43149	0.51	1	1	2961	330.864	5.94775	24.8927	1.59006e+06		0			0			0		Zinc finger ZZ-type and EF-hand domain-containing protein 1 OS=Homo sapiens GN=ZZEF1 PE=1 SV=6 - [ZZEF1_HUMAN]
Q5VYS8	1	1	1	1495	171.122	6.82959	24.892	1.77118e+07		0			0			0		Terminal uridylyltransferase 7 OS=Homo sapiens GN=ZCCHC6 PE=1 SV=1 - [TUT7_HUMAN]
O75525	6.36	2	2	346	38.7756	7.60596	24.8751	2.43228e+06	0.78533	1		1.10493	1		1.59669	2	18.9212	KH domain-containing, RNA-binding, signal transduction-associated protein 3 OS=Homo sapiens GN=KHDRBS3 PE=1 SV=1 - [KHDR3_HUMAN]
C9JLZ0	2.47	4	2	1132	123.937	9.51025	24.8327	2.44513e+06	0.224486	1		0.407402	1		1.81482	1		Splicing factor, arginine/serine-rich 15 OS=Homo sapiens GN=SCAF4 PE=4 SV=2 - [C9JLZ0_HUMAN]
Q9H0U9	11.9	4	3	437	49.1618	5.45264	24.8124	5.51855e+06	0.0430907	2	71.2821	0.664754	2	66.5352	15.4269	2	193.077	Testis-specific Y-encoded-like protein 1 OS=Homo sapiens GN=TSPYL1 PE=1 SV=3 - [TSYL1_HUMAN]
B7WPF4	0.49	1	1	2460	277.239	6.27783	24.7989	1.13077e+07		0			0			0		Ubiquitin carboxyl-terminal hydrolase OS=Homo sapiens GN=USP24 PE=3 SV=2 - [B7WPF4_HUMAN]
P56545	8.54	5	4	445	48.9141	6.94678	24.7985	5.09953e+06	0.213216	2	1.55043	0.463688	2	9.08321	2.06726	3	15.1137	C-terminal-binding protein 2 OS=Homo sapiens GN=CTBP2 PE=1 SV=1 - [CTBP2_HUMAN]
B3KMZ5	10.18	8	2	226	24.6284	6.32861	24.7735	2.10687e+07	0.200961	3	4.81818	0.206568	3	1.94334	1.07742	4	4.84233	cDNA FLJ13047 fis, clone NT2RP3001383, highly similar to Homo sapiens ADP-ribosylation-like factor 6 interacting protein 6 (ARL6IP6), mRNA OS=Homo sapiens PE=2 SV=1 - [B3KMZ5_HUMAN]
Q9NXR7	11.49	5	4	383	43.5238	5.80811	24.7506	1.42118e+06	0.596272	3	7.69819	0.582852	3	1.19533	1.14171	4	11.6449	BRCA1-A complex subunit BRE OS=Homo sapiens GN=BRE PE=1 SV=2 - [BRE_HUMAN]
B4DRJ9	1.47	1	1	746	87.2018	6.53662	24.7309	894570		0			0			0		cDNA FLJ51533, highly similar to Rho-associated protein kinase 2 (EC 2.7.11.1) OS=Homo sapiens PE=2 SV=1 - [B4DRJ9_HUMAN]
A2VCR0	21.97	5	2	173	19.396	9.26123	24.7284	1.20126e+06	0.195436	2	952.014	1.21495	2	29.4788	6.21663	2	530.986	MAPRE1 protein (Fragment) OS=Homo sapiens GN=MAPRE1 PE=2 SV=1 - [A2VCR0_HUMAN]
Q8N4V1	26.72	5	2	131	14.6766	9.15869	24.7259	2.27575e+06	6.94023	2	249572	0.558646	2	29.0748	0.118554	2	82910	Membrane magnesium transporter 1 OS=Homo sapiens GN=MMGT1 PE=1 SV=1 - [MMGT1_HUMAN]
B7Z6Q6	7.02	5	4	684	76.9341	8.06006	24.7247	1.89083e+06	0.0740677	3	52.7778	0.327936	3	43.2449	3.25771	4	325.01	Kinesin-like protein KIF2C OS=Homo sapiens GN=KIF2C PE=2 SV=1 - [B7Z6Q6_HUMAN]
C4IXU6	1.03	1	1	970	113.298	6.94678	24.7101	1.07115e+07		0			0			0		DNAH10 protein OS=Homo sapiens GN=DNAH10 PE=2 SV=1 - [C4IXU6_HUMAN]
O15018	0.49	1	1	2839	301.455	7.43018	24.6989	1.20582e+07		0			0			0		PDZ domain-containing protein 2 OS=Homo sapiens GN=PDZD2 PE=1 SV=4 - [PDZD2_HUMAN]
E7ESS1	22.61	5	3	199	22.53	8.08936	24.6824	3.74311e+06	0.246527	3	20.2535	0.45722	3	8.88885	1.96901	3	22.9259	Cellular tumor antigen p53 (Fragment) OS=Homo sapiens GN=TP53 PE=3 SV=1 - [E7ESS1_HUMAN]
B4DHC2	0.97	1	1	1035	111.032	9.40771	24.6741	8.41175e+07		0			0			0		cDNA FLJ56434, highly similar to p130Cas-associated protein OS=Homo sapiens PE=2 SV=1 - [B4DHC2_HUMAN]
B4DE78	20.29	5	4	207	23.4876	4.81787	24.6352	1.01514e+06	0.906782	1		100	1		100	1		cDNA FLJ52141, highly similar to 14-3-3 protein gamma OS=Homo sapiens PE=2 SV=1 - [B4DE78_HUMAN]
Q6P9B9	3.73	4	3	1019	107.927	7.04932	24.6067	1.18502e+06	0.240623	4	13.053	0.369958	4	10.3491	1.47576	4	8.448	Integrator complex subunit 5 OS=Homo sapiens GN=INTS5 PE=1 SV=1 - [INT5_HUMAN]
H3BRM5	14.49	6	2	69	7.76621	6.02393	24.6039	4.26276e+06	0.574744	2	4.76573	0.757435	2	7.6912	1.31787	2	2.91746	Cytochrome c oxidase subunit 5A, mitochondrial OS=Homo sapiens GN=COX5A PE=4 SV=1 - [H3BRM5_HUMAN]
Q9NT12	19.6	5	4	301	33.7493	10.1255	24.595	1.50232e+06	0.21644	3	19.2275	0.328023	3	32.5878	1.32251	4	6.36434	Putative uncharacterized protein DKFZp434N1710 (Fragment) OS=Homo sapiens GN=DKFZp434N1710 PE=2 SV=2 - [Q9NT12_HUMAN]
B3KUJ0	3.3	6	1	424	44.4552	8.23584	24.5705	7.44621e+07	0.370939	2	18.8948	0.532634	2	15.7682	1.43591	2	3.05858	cDNA FLJ39996 fis, clone STOMA2002166, highly similar to Splicing factor 3B subunit 4 OS=Homo sapiens PE=2 SV=1 - [B3KUJ0_HUMAN]
B4E272	6.79	6	4	825	92.4561	6.82959	24.4953	2.88202e+06	0.249599	3	19.4782	0.538176	3	32.2003	2.97315	4	6.72336	cDNA FLJ56417, highly similar to F-box only protein 11 OS=Homo sapiens PE=2 SV=1 - [B4E272_HUMAN]
Q8TCG1	3.09	3	2	905	102.121	6.22705	24.4547	1.31703e+06	0.0356111	1		1	1		8.97934	2	405.192	Protein CIP2A OS=Homo sapiens GN=KIAA1524 PE=1 SV=2 - [CIP2A_HUMAN]
C9JA28	8.05	8	1	174	20.1485	9.43701	24.4301	2.35269e+06	0.332185	3	6.37438	0.753331	3	37.8632	2.03268	4	15.204	Translocon-associated protein subunit gamma OS=Homo sapiens GN=SSR3 PE=4 SV=1 - [C9JA28_HUMAN]
Q05BU6	12.6	4	2	246	24.8321	6.34131	24.3733	2.9031e+06	0.122129	3	134.11	0.279423	4	175.886	1.65067	3	4.64229	SFRS11 protein (Fragment) OS=Homo sapiens GN=SFRS11 PE=2 SV=1 - [Q05BU6_HUMAN]
H0YK61	52.56	7	3	78	8.33525	9.40771	24.3444	7.5241e+06	0.460477	2	33.7034	0.639368	3	7.0448	1.28848	3	12.7613	ER membrane protein complex subunit 4 OS=Homo sapiens GN=EMC4 PE=4 SV=1 - [H0YK61_HUMAN]
Q9C086	12.08	4	3	356	38.613	9.61279	24.3442	860217	0.192822	1		0.290781	1		1.50803	3	21.1661	INO80 complex subunit B OS=Homo sapiens GN=INO80B PE=1 SV=2 - [IN80B_HUMAN]
K7EPJ1	20.1	6	3	204	22.4336	6.29053	24.2601	1.57608e+06	0.228592	2	27.1282	14.1812	2	6622.08	32.4497	2	389.732	Ubiquitin-conjugating enzyme E2 S (Fragment) OS=Homo sapiens GN=UBE2S PE=4 SV=1 - [K7EPJ1_HUMAN]
P07305	11.86	2	2	194	20.8502	10.8433	24.2417	2.81742e+06	0.137877	1		0.794254	1		5.76062	1		Histone H1.0 OS=Homo sapiens GN=H1F0 PE=1 SV=3 - [H10_HUMAN]
Q53HK3	10.38	4	4	472	51.0502	8.39697	24.1921	1.6129e+06	0.354872	3	20.8162	0.940902	3	33.1034	2.65138	3	11.6905	Eukaryotic translation initiation factor 2, subunit 3 gamma, 52kDa variant (Fragment) OS=Homo sapiens PE=2 SV=1 - [Q53HK3_HUMAN]
H7BY36	9.42	4	3	308	32.1604	9.81787	24.1692	6.1582e+06	0.269004	2	11.9729	0.365691	2	15.3666	1.35943	2	27.7187	RNA-binding protein EWS (Fragment) OS=Homo sapiens GN=EWSR1 PE=4 SV=1 - [H7BY36_HUMAN]
J3QKW2	27.87	7	5	183	20.825	9.5542	24.1462	888896	0.332531	4	64.9272	1	3	32.2002	4.0384	3	96.6813	28S ribosomal protein S7, mitochondrial OS=Homo sapiens GN=MRPS7 PE=4 SV=1 - [J3QKW2_HUMAN]
Q05D83	11.64	5	2	189	21.4973	5.50342	24.142	3.97573e+08	0.872015	1		1.39201	1		1.59632	1		BZW2 protein OS=Homo sapiens GN=BZW2 PE=2 SV=1 - [Q05D83_HUMAN]
Q5CZ79	1.46	1	1	823	93.8504	8.32373	24.1286	1.44365e+06		0			0			0		Ankyrin repeat domain-containing protein 20B OS=Homo sapiens GN=ANKRD20A8P PE=2 SV=2 - [AN20B_HUMAN]
Q63HR1	11.63	4	3	387	42.4153	8.44092	24.1282	449633	0.896264	2	13.1401	1.08264	2	33.1412	1.20794	2	19.376	Putative uncharacterized protein DKFZp686P17171 OS=Homo sapiens GN=DKFZp686P17171 PE=2 SV=1 - [Q63HR1_HUMAN]
O15173	16.59	7	4	223	23.8037	4.88135	24.0792	1.94817e+06	0.37927	3	5.47266	0.531276	3	3.43341	1.23054	4	16.4083	Membrane-associated progesterone receptor component 2 OS=Homo sapiens GN=PGRMC2 PE=1 SV=1 - [PGRC2_HUMAN]
B4E2D5	4.22	4	2	498	56.0212	8.20654	24.0661	2.19046e+06	0.449865	3	4.95381	0.520743	3	7.1796	1.30398	3	6.09363	Protein SUPT20H OS=Homo sapiens GN=SUPT20H PE=2 SV=1 - [B4E2D5_HUMAN]
D6RBW0	2.31	2	2	1126	130.377	5.13525	24.0387	1.37632e+07		0			0			0		Centromere-associated protein E (Fragment) OS=Homo sapiens GN=CENPE PE=3 SV=1 - [D6RBW0_HUMAN]
A8K3W4	6.61	5	4	756	84.7691	8.85107	24.0158	3.16145e+06	0.240013	5	108.101	0.3893	5	84.1879	1.8098	5	82.0395	cDNA FLJ75163, highly similar to Homo sapiens heterogeneous nuclear ribonucleoprotein U-like 1 (HNRPUL1), transcript variant 4, mRNA OS=Homo sapiens PE=2 SV=1 - [A8K3W4_HUMAN]
F8WBS5	18.18	6	2	55	6.46844	9.99365	23.9865	1.95343e+07	0.13378	2	12.1421	0.370495	2	9.71736	2.8147	3	4.80903	60S ribosomal protein L35a OS=Homo sapiens GN=RPL35A PE=4 SV=1 - [F8WBS5_HUMAN]
B1AH78	24.1	7	4	166	18.4905	6.53662	23.9738	3.54204e+06	0.4563	1		0.50274	1		1.10178	1		Ras-related C3 botulinum toxin substrate 2 (Fragment) OS=Homo sapiens GN=RAC2 PE=3 SV=1 - [B1AH78_HUMAN]
P78345	7.07	3	2	283	31.8146	9.92041	23.9728	1.12987e+06	0.394541	2	20.0139	0.579233	2	5.18636	1.46812	2	14.7135	Ribonuclease P protein subunit p38 OS=Homo sapiens GN=RPP38 PE=1 SV=2 - [RPP38_HUMAN]
B5MCP9	10.7	2	2	187	21.2988	10.272	23.9519	1.23103e+07	0.239843	1		0.748864	1		3.12231	1		40S ribosomal protein S7 OS=Homo sapiens GN=RPS7 PE=4 SV=1 - [B5MCP9_HUMAN]
Q5JQ13	1.99	1	1	806	87.39	5.8208	23.8979	7.29359e+06		0			0			0		Vinculin (Fragment) OS=Homo sapiens GN=VCL PE=2 SV=1 - [Q5JQ13_HUMAN]
A8K1F4	8.47	5	2	248	28.1112	6.90283	23.8908	1.10314e+07	0.0889515	2	7.21971	0.536762	2	9.31339	6.74485	3	9.79892	cDNA FLJ78094, highly similar to Homo sapiens myeloid leukemia factor 2, mRNA OS=Homo sapiens PE=2 SV=1 - [A8K1F4_HUMAN]
Q53RS3	1.26	3	1	635	69.2477	5.74463	23.8553	6.74458e+07		0			0			0		Putative uncharacterized protein DDEF2 (Fragment) OS=Homo sapiens GN=DDEF2 PE=2 SV=1 - [Q53RS3_HUMAN]
E9PQ98	19.02	7	3	205	23.58	6.06201	23.8366	2.37751e+06	0.318648	3	8.84519	0.298288	3	1.78358	0.936105	3	7.05327	Protein arginine N-methyltransferase 1 (Fragment) OS=Homo sapiens GN=PRMT1 PE=4 SV=1 - [E9PQ98_HUMAN]
Q8NFI2	8.3	4	3	470	52.571	7.48877	23.7635	986214		0			0			0		MLL/SEPTIN6 fusion protein (Fragment) OS=Homo sapiens PE=2 SV=1 - [Q8NFI2_HUMAN]
Q7Z2Z1	1.62	4	3	1910	210.725	8.77783	23.7555	6.38335e+06	0.0245988	2	222.155	0.409924	2	217.801	16.6644	2	3407.33	Treslin OS=Homo sapiens GN=TICRR PE=1 SV=2 - [TICRR_HUMAN]
Q6AHZ1	1.01	1	1	1483	166.676	9.27588	23.7499	3.2002e+06		0			0			0		Zinc finger protein 518A OS=Homo sapiens GN=ZNF518A PE=1 SV=2 - [Z518A_HUMAN]
B3KN60	3.18	2	2	754	87.3435	7.88428	23.7452	1.25082e+06		0			0			0		Sorting nexin 13, isoform CRA_e OS=Homo sapiens GN=SNX13 PE=2 SV=1 - [B3KN60_HUMAN]
Q96N11	7.13	4	3	449	50.0144	7.69385	23.7296	2.25154e+06	0.246511	2	13.4433	0.400843	2	8.13305	1.56935	3	2.19239	Uncharacterized protein C7orf26 OS=Homo sapiens GN=C7orf26 PE=2 SV=1 - [CG026_HUMAN]
A8K8U1	3.09	5	3	1230	136.231	5.8335	23.7061	677605	0.315377	4	12.4963	0.444731	4	42.8028	1.29932	4	29.492	cDNA FLJ77762, highly similar to Homo sapiens cullin-associated and neddylation-dissociated 1 (CAND1), mRNA OS=Homo sapiens PE=2 SV=1 - [A8K8U1_HUMAN]
Q3ZB87	6.67	8	4	615	69.0941	6.56592	23.6923	2.34301e+06	0.151944	4	27.138	0.333879	4	58.9813	1.86206	4	30.7829	DNA-binding protein SATB2 OS=Homo sapiens GN=SATB2 PE=2 SV=1 - [Q3ZB87_HUMAN]
F8W057	9.04	5	3	376	43.5236	4.97021	23.6304	875384	0.524901	2	21.259	0.593704	2	13.6993	1.18888	3	10.1736	Actin-related protein 6 OS=Homo sapiens GN=ACTR6 PE=3 SV=1 - [F8W057_HUMAN]
Q8NAJ6	1.67	1	1	717	81.7454	6.62451	23.6212	1.19087e+07		0			0			0		cDNA FLJ35251 fis, clone PROST2003635, weakly similar to MULTIFUNCTIONAL AMINOACYL-TRNA SYNTHETASE OS=Homo sapiens PE=2 SV=1 - [Q8NAJ6_HUMAN]
A8K5Y7	1	1	1	1204	136.221	5.89697	23.598	1.0868e+07		0			0			0		cDNA FLJ78655, highly similar to Homo sapiens exportin 5 (XPO5), mRNA OS=Homo sapiens PE=2 SV=1 - [A8K5Y7_HUMAN]
D6RCD0	7.03	2	1	256	28.0562	9.46631	23.5942	570182	0.155507	1		0.477552	1		3.07093	1		Estradiol 17-beta-dehydrogenase 11 OS=Homo sapiens GN=HSD17B11 PE=4 SV=1 - [D6RCD0_HUMAN]
F8WE98	4.64	5	2	604	66.55	8.95361	23.5042	270104	1.01695	1		1.19381	1		1.17391	1		Filamin-A (Fragment) OS=Homo sapiens GN=FLNA PE=4 SV=2 - [F8WE98_HUMAN]
B3VL86	28.78	4	3	139	14.9465	6.771	23.4652	1.80428e+06	0.01	1		1	1		100	1		Mutant beta-globin OS=Homo sapiens GN=HBB PE=3 SV=1 - [B3VL86_HUMAN]
B3KSD5	2.6	1	1	538	62.7223	6.30322	23.4492	423705		0			0			0		cDNA FLJ36048 fis, clone TESTI2017954, highly similar to Homo sapiens outer dense fiber of sperm tails 2 (ODF2), transcript variant 2, mRNA OS=Homo sapiens PE=2 SV=1 - [B3KSD5_HUMAN]
Q8IZX4	0.99	3	2	1826	207.171	5.40186	23.3563	1.80344e+06	0.398598	2	10.2291	0.341587	2	9.51547	0.856971	2	0.708475	Transcription initiation factor TFIID subunit 1-like OS=Homo sapiens GN=TAF1L PE=1 SV=1 - [TAF1L_HUMAN]
B2RD27	11.11	7	3	324	36.9885	6.771	23.2875	1.81518e+06	0.878481	3	14.7171	1.72913	3	1.95906	1.94248	3	5.58728	cDNA, FLJ96428, highly similar to Homo sapiens proteasome (prosome, macropain) 26S subunit, non-ATPase, 7 (Mov34 homolog) (PSMD7), mRNA OS=Homo sapiens PE=2 SV=1 - [B2RD27_HUMAN]
H0YKL0	19.49	6	3	118	13.5619	5.87158	23.2721	4.98637e+06	0.249969	3	15.895	0.301833	3	13.2322	1.09508	4	3.05677	High mobility group protein 20A (Fragment) OS=Homo sapiens GN=HMG20A PE=4 SV=1 - [H0YKL0_HUMAN]
Q05DV5	17.23	7	5	447	49.2222	8.1626	23.2484	1.90076e+06		0			0			0		ZC3HAV1 protein (Fragment) OS=Homo sapiens GN=ZC3HAV1 PE=2 SV=1 - [Q05DV5_HUMAN]
Q6NZY4	10.61	6	5	707	78.5285	4.86865	23.2292	1.12253e+07	0.217464	4	20.873	0.384941	4	10.2185	1.83083	4	10.1451	Zinc finger CCHC domain-containing protein 8 OS=Homo sapiens GN=ZCCHC8 PE=1 SV=2 - [ZCHC8_HUMAN]
Q15392	6.78	7	4	516	60.062	8.1626	23.1907	8.79314e+06	0.356487	3	0.50197	0.619484	3	2.20635	1.71208	3	9.44056	Delta(24)-sterol reductase OS=Homo sapiens GN=DHCR24 PE=1 SV=2 - [DHC24_HUMAN]
D6RC40	10.19	4	1	157	17.741	7.92822	23.1651	1.69661e+06	0.21171	1		0.322027	1		1.52107	1		BRCA1-A complex subunit RAP80 (Fragment) OS=Homo sapiens GN=UIMC1 PE=4 SV=1 - [D6RC40_HUMAN]
F8W6D3	1.65	2	2	1276	147.894	5.08447	23.1418	2.82978e+06		0			0			0		Ninein OS=Homo sapiens GN=NIN PE=4 SV=1 - [F8W6D3_HUMAN]
Q13352	7.91	4	1	177	20.1814	9.0708	23.1265	1.77947e+06	0.15674	2	168.979	0.75942	2	42.5597	4.8451	2	327.879	Centromere protein R OS=Homo sapiens GN=ITGB3BP PE=1 SV=2 - [CENPR_HUMAN]
Q9H6H4	12.45	5	4	257	29.3763	9.72998	23.1132	1.88445e+06	0.37922	5	179.562	0.371172	4	129.993	1.46056	4	1003.27	Receptor expression-enhancing protein 4 OS=Homo sapiens GN=REEP4 PE=1 SV=1 - [REEP4_HUMAN]
Q96CS3	12.13	7	4	445	52.5905	5.61768	23.0896	8.63624e+06	0.284174	5	34.6464	0.689547	5	16.1331	2.17783	5	23.2106	FAS-associated factor 2 OS=Homo sapiens GN=FAF2 PE=1 SV=2 - [FAF2_HUMAN]
B8ZZA5	7.69	1	1	247	28.3997	5.03369	23.0604	677701		0			0			0		GRIP and coiled-coil domain-containing protein 2 OS=Homo sapiens GN=GCC2 PE=4 SV=1 - [B8ZZA5_HUMAN]
B2R5U1	3.95	2	2	885	99.6093	6.96143	22.918	3.04878e+06	0.43823	1		0.727452	1		1.65998	1		cDNA, FLJ92620, highly similar to Homo sapiens staphylococcal nuclease domain containing 1 (SND1),mRNA OS=Homo sapiens PE=2 SV=1 - [B2R5U1_HUMAN]
Q9Y2F5	0.66	2	1	2266	247.737	5.47803	22.8958	1.37883e+06		0			0			0		Uncharacterized protein KIAA0947 OS=Homo sapiens GN=KIAA0947 PE=1 SV=5 - [K0947_HUMAN]
Q9P2K3	7.47	6	3	495	55.5471	8.26514	22.8952	865452	0.614728	4	19.2837	0.413893	4	3.37441	0.69231	4	16.5492	REST corepressor 3 OS=Homo sapiens GN=RCOR3 PE=1 SV=2 - [RCOR3_HUMAN]
Q99714	15.33	5	3	261	26.9061	7.78174	22.821	696046	0.542007	3	6.78029	1.41375	1		2.52229	2	1.79806	3-hydroxyacyl-CoA dehydrogenase type-2 OS=Homo sapiens GN=HSD17B10 PE=1 SV=3 - [HCD2_HUMAN]
Q9UBC3	4.1	5	3	853	95.6904	8.42627	22.8086	1.81504e+06	0.475988	2	67.093	0.512459	2	45.6572	1.07662	2	17.5842	DNA (cytosine-5)-methyltransferase 3B OS=Homo sapiens GN=DNMT3B PE=1 SV=1 - [DNM3B_HUMAN]
Q8IXS2	4.96	3	2	484	57.2612	7.43018	22.7879	2.4576e+06		0			0			0		Coiled-coil domain-containing protein 65 OS=Homo sapiens GN=CCDC65 PE=1 SV=2 - [CCD65_HUMAN]
Q0VF96	1.77	2	2	1302	148.989	5.66846	22.7612	2.43914e+08		0			0			0		Cingulin-like protein 1 OS=Homo sapiens GN=CGNL1 PE=1 SV=2 - [CGNL1_HUMAN]
P12004	15.71	7	3	261	28.7503	4.69092	22.7263	1.27905e+06	0.381493	3	5.3239	0.645677	3	34.2531	1.63284	3	17.2889	Proliferating cell nuclear antigen OS=Homo sapiens GN=PCNA PE=1 SV=1 - [PCNA_HUMAN]
D6RHD3	7.53	4	2	239	28.2278	5.57959	22.7129	3.03345e+06	0.403972	2	4.52161	0.491879	2	1.68495	1.21761	2	6.2101	Centromere protein K OS=Homo sapiens GN=CENPK PE=4 SV=1 - [D6RHD3_HUMAN]
Q9BUL9	7.54	2	2	199	20.6196	9.61279	22.625	383374		0			0		1.40332	1		Ribonuclease P protein subunit p25 OS=Homo sapiens GN=RPP25 PE=1 SV=1 - [RPP25_HUMAN]
Q9Y679	10.29	6	4	476	52.9947	8.08936	22.5931	1.67389e+06	0.328477	2	1.34855	0.980801	1		3.18659	2	8.30994	Ancient ubiquitous protein 1 OS=Homo sapiens GN=AUP1 PE=1 SV=1 - [AUP1_HUMAN]
F5GYN7	0.84	1	1	1077	123.012	8.44092	22.5822	576300		0			0			0		Endonuclease ZRANB3 OS=Homo sapiens GN=ZRANB3 PE=4 SV=1 - [F5GYN7_HUMAN]
P51805	1.76	2	2	1871	207.57	7.31299	22.5656	802152		0			0			0		Plexin-A3 OS=Homo sapiens GN=PLXNA3 PE=1 SV=2 - [PLXA3_HUMAN]
Q14728	6.59	6	4	455	48.3079	9.59814	22.5628	2.50044e+06	0.163557	4	19.2759	0.309625	4	24.2251	1.76166	5	15.8373	Major facilitator superfamily domain-containing protein 10 OS=Homo sapiens GN=MFSD10 PE=2 SV=1 - [MFS10_HUMAN]
Q6IAP2	20.96	6	6	353	39.6372	4.79248	22.529	2.86997e+06	0.0164793	2	85.4749	0.819288	2	30.2083	49.7163	2	138.766	PNMA1 protein OS=Homo sapiens GN=PNMA1 PE=2 SV=1 - [Q6IAP2_HUMAN]
B3KXF7	0.83	1	1	1211	136.892	7.57666	22.5218	2.24671e+06		0			0			0		cDNA FLJ45339 fis, clone BRHIP3008320, highly similar to Potassium channel subfamily T member 1 OS=Homo sapiens PE=2 SV=1 - [B3KXF7_HUMAN]
P16615	4.13	4	3	1042	114.683	5.33838	22.521	729463	0.502414	3	9.83103	0.778842	3	34.3165	1.54458	3	9.28937	Sarcoplasmic/endoplasmic reticulum calcium ATPase 2 OS=Homo sapiens GN=ATP2A2 PE=1 SV=1 - [AT2A2_HUMAN]
H3BTR4	7.51	5	4	506	55.1004	8.33838	22.5203	3.24223e+06	0.297305	3	11.1857	0.367415	3	2.32584	1.11438	4	22.3456	Centromere protein T OS=Homo sapiens GN=CENPT PE=4 SV=1 - [H3BTR4_HUMAN]
B2RAM6	3.13	3	2	1056	119.058	5.71924	22.5073	1.92723e+06	0.01	1		1	1		100	1		cDNA, FLJ95005, highly similar to Homo sapiens kinesin family member 11 (KIF11), mRNA OS=Homo sapiens PE=2 SV=1 - [B2RAM6_HUMAN]
P02812	27.64	5	2	416	40.7748	11.6343	22.4999	8.38288e+06	0.01	1		1	1		100	1		Basic salivary proline-rich protein 2 OS=Homo sapiens GN=PRB2 PE=1 SV=3 - [PRB2_HUMAN]
I3L396	16.22	1	1	111	11.7192	9.56885	22.4751	2.03726e+06		0			0			0		B-cell CLL/lymphoma 6 member B protein (Fragment) OS=Homo sapiens GN=BCL6B PE=4 SV=1 - [I3L396_HUMAN]
Q8N9R8	8.09	6	4	606	70.3549	8.60205	22.457	760706	0.357714	3	8.51794	0.344137	3	19.7881	0.955916	4	15.0825	Protein SCAI OS=Homo sapiens GN=SCAI PE=1 SV=2 - [SCAI_HUMAN]
Q6IQ21	4.34	3	2	691	79.9554	9.5542	22.4445	1.13646e+06	0.255365	3	768.735	0.333927	3	361.595	1.30765	3	9.50133e+10	Zinc finger protein 770 OS=Homo sapiens GN=ZNF770 PE=2 SV=1 - [ZN770_HUMAN]
Q5JQZ9	9.96	4	2	251	29.3805	9.26123	22.3997	1.52876e+06	4.35316	2	4.88583e+06	0.416095	2	17.4028	1.7404	3	17.3118	Cell division cycle 2-like 6 (CDK8-like) (Fragment) OS=Homo sapiens GN=CDC2L6 PE=2 SV=1 - [Q5JQZ9_HUMAN]
F5GXN4	29.73	8	2	74	8.50226	6.66846	22.3806	5.40661e+06	0.980068	1		3.92885	1		4.00876	1		Ras-related protein Rab-6A (Fragment) OS=Homo sapiens GN=RAB6A PE=4 SV=1 - [F5GXN4_HUMAN]
B3KSS7	5.19	3	1	405	44.2146	6.80029	22.2767	2.04738e+07		0			0			0		cDNA FLJ36865 fis, clone ASTRO2016148, highly similar to E3 ubiquitin-protein ligase CBL-B (EC 6.3.2.-) OS=Homo sapiens PE=2 SV=1 - [B3KSS7_HUMAN]
B4DV79	3.66	3	2	738	85.0814	5.26221	22.2613	807257	2.00956	2	91.2536	3.26139	2	78.0101	1.62294	2	8.90614	Eukaryotic translation initiation factor 3 subunit B OS=Homo sapiens PE=2 SV=1 - [B4DV79_HUMAN]
P61081	14.75	4	3	183	20.8866	7.69385	22.2538	3.10451e+06	0.90231	3	11.0951	1.34092	3	5.19437	1.4861	3	5.87537	NEDD8-conjugating enzyme Ubc12 OS=Homo sapiens GN=UBE2M PE=1 SV=1 - [UBC12_HUMAN]
C6KG45	11.93	4	4	486	52.3747	9.94971	22.2145	7.01256e+06	0.430834	2	11.2357	0.302877	2	3.96023	0.718621	3	11.9436	Mutant methyl CpG binding protein 2 transcript variant 1 OS=Homo sapiens GN=MECP2 PE=2 SV=1 - [C6KG45_HUMAN]
Q9Y295	8.45	5	2	367	40.5168	8.89502	22.2048	540986	0.711908	2	17.0749	1.30462	2	52.0888	1.83256	2	32.8839	Developmentally-regulated GTP-binding protein 1 OS=Homo sapiens GN=DRG1 PE=1 SV=1 - [DRG1_HUMAN]
B7Z7R8	1.65	4	1	970	110.695	7.02002	22.1969	4.71095e+06	1	1		0.01	1		0.01	1		cDNA FLJ55622, highly similar to Multimerin-1 OS=Homo sapiens PE=2 SV=1 - [B7Z7R8_HUMAN]
Q9BTA9	12.21	5	5	647	70.6811	9.45166	22.1857	1.70825e+06	0.123538	4	100.108	0.310556	4	82.1322	1.52486	5	9.08633	WW domain-containing adapter protein with coiled-coil OS=Homo sapiens GN=WAC PE=1 SV=3 - [WAC_HUMAN]
B7Z4P1	15.54	6	2	148	15.7532	10.5796	22.1817	1.62728e+06	0.916363	3	13.0039	0.817167	3	5.45218	0.925129	3	67.7334	cDNA FLJ58024, highly similar to NADH-ubiquinone oxidoreductase 20 kDa subunit, mitochondrial (EC 1.6.5.3) OS=Homo sapiens PE=2 SV=1 - [B7Z4P1_HUMAN]
Q8IY92	0.98	2	1	1834	199.889	6.06201	22.1665	230518		0			0			0		Structure-specific endonuclease subunit SLX4 OS=Homo sapiens GN=SLX4 PE=1 SV=3 - [SLX4_HUMAN]
B4DLN1	7.01	6	3	442	48.0687	9.5249	22.1437	1.28143e+06	1.64277	2	0.559009	1.72739	2	0.29882	1.05151	2	0.260187	Mitochondrial dicarboxylate carrier OS=Homo sapiens GN=SLC25A10 PE=2 SV=1 - [B4DLN1_HUMAN]
Q96JB3	6.34	6	3	615	66.1141	6.37939	22.1173	3.79922e+06	0.13928	3	2.07554	0.265579	3	5.86985	1.82775	3	3.2176	Hypermethylated in cancer 2 protein OS=Homo sapiens GN=HIC2 PE=1 SV=2 - [HIC2_HUMAN]
F2Z388	14.58	6	2	96	10.638	10.2866	22.1126	3.74591e+07	0.373619	3	23.2486	0.705827	3	11.1921	1.74479	3	11.8272	60S ribosomal protein L35 OS=Homo sapiens GN=RPL35 PE=3 SV=1 - [F2Z388_HUMAN]
Q9H2Y7	2.34	3	3	1883	208.754	7.15186	22.0914	387292	0.01	2	0	1	2	0	100	3	0	Zinc finger protein 106 OS=Homo sapiens GN=ZNF106 PE=1 SV=1 - [ZN106_HUMAN]
Q9H227	1.49	1	1	469	53.6616	5.63037	22.0506	4.62977e+06		0			0			0		Cytosolic beta-glucosidase OS=Homo sapiens GN=GBA3 PE=1 SV=2 - [GBA3_HUMAN]
Q9NXR1	6.94	2	2	346	38.7845	5.2749	22.0482	305296	0.0150141	1		1	1		66.6042	1		Nuclear distribution protein nudE homolog 1 OS=Homo sapiens GN=NDE1 PE=1 SV=2 - [NDE1_HUMAN]
F8W9A8	0.78	1	1	1409	156.552	5.2749	22.0173	1.35731e+07		0			0			0		Inositol hexakisphosphate and diphosphoinositol-pentakisphosphate kinase 1 OS=Homo sapiens GN=PPIP5K1 PE=4 SV=1 - [F8W9A8_HUMAN]
H7BYN3	4.57	3	1	219	25.6606	9.65674	22.0096	4.41289e+06	100	1		1.06417	1		0.01	1		Transcription factor A, mitochondrial (Fragment) OS=Homo sapiens GN=TFAM PE=4 SV=1 - [H7BYN3_HUMAN]
O75607	14.61	6	2	178	19.3314	4.62744	22.0046	9.49023e+06	0.496904	3	3.36634	0.61087	3	4.28662	1.17084	3	7.7495	Nucleoplasmin-3 OS=Homo sapiens GN=NPM3 PE=1 SV=3 - [NPM3_HUMAN]
O75037	0.67	1	1	1637	182.548	7.07861	21.901	6.646e+06		0			0			0		Kinesin-like protein KIF21B OS=Homo sapiens GN=KIF21B PE=1 SV=2 - [KI21B_HUMAN]
Q05DB2	4.64	1	1	345	37.8076	7.23975	21.7788	4.19548e+06	0.589084	1		0.686987	1		1.16619	1		PREB protein OS=Homo sapiens GN=PREB PE=2 SV=1 - [Q05DB2_HUMAN]
P83369	8.61	4	3	360	39.4756	10.9897	21.7704	1.37295e+06	0.392415	3	17.9819	0.486816	3	12.1275	1.24854	3	13.0883	U7 snRNA-associated Sm-like protein LSm11 OS=Homo sapiens GN=LSM11 PE=1 SV=2 - [LSM11_HUMAN]
B4E106	6.67	5	2	480	51.8448	8.74854	21.7558	2.02108e+06	0.37718	2	1.15708	0.216751	2	22.4729	0.574661	2	23.6758	cDNA FLJ53399, highly similar to Monocarboxylate transporter 1 OS=Homo sapiens PE=2 SV=1 - [B4E106_HUMAN]
H7C4G9	2.46	1	1	528	61.3792	5.88428	21.7406	1.74574e+06		0			0			0		ERC protein 2 (Fragment) OS=Homo sapiens GN=ERC2 PE=4 SV=1 - [H7C4G9_HUMAN]
B4DZC9	1.91	1	1	1048	119.788	4.90674	21.7401	1.19829e+06		0			0			0		cDNA FLJ61681, highly similar to STE20-like serine/threonine-protein kinase (EC2.7.11.1) (Fragment) OS=Homo sapiens PE=2 SV=1 - [B4DZC9_HUMAN]
B7Z367	22.14	7	5	262	29.2485	8.70459	21.7396	991377	0.280134	4	7.19185	0.408834	4	16.758	1.486	5	4.89393	Zinc finger protein 346 OS=Homo sapiens GN=ZNF346 PE=2 SV=1 - [B7Z367_HUMAN]
Q9H2F5	3.47	4	2	836	93.4051	8.5874	21.7218	2.23985e+06	0.257855	1		0.275758	1		1.17206	2	13.6484	Enhancer of polycomb homolog 1 OS=Homo sapiens GN=EPC1 PE=1 SV=1 - [EPC1_HUMAN]
Q9BV81	20.91	5	3	110	12.0095	10.0669	21.7214	6.23823e+06	0.572983	2	27.0588	0.551367	2	72.1573	0.962274	2	39.5918	ER membrane protein complex subunit 6 OS=Homo sapiens GN=EMC6 PE=1 SV=1 - [EMC6_HUMAN]
Q13257	18.05	5	3	205	23.4952	5.08447	21.712	5.22723e+06	0.13796	4	2080.09	0.80594	4	32.8224	5.84182	4	4819.74	Mitotic spindle assembly checkpoint protein MAD2A OS=Homo sapiens GN=MAD2L1 PE=1 SV=1 - [MD2L1_HUMAN]
P09234	13.21	7	2	159	17.3812	9.67139	21.6545	6.93542e+06	0.351595	3	9.93863	0.526003	3	0.0875238	1.59857	3	34.5762	U1 small nuclear ribonucleoprotein C OS=Homo sapiens GN=SNRPC PE=1 SV=1 - [RU1C_HUMAN]
B3KX99	13.51	6	4	333	38.4569	8.96826	21.6449	2.26904e+06	0.350148	5	14.6286	0.459275	5	25.8189	1.27961	5	21.9955	cDNA FLJ45019 fis, clone BRAWH3015825 OS=Homo sapiens PE=2 SV=1 - [B3KX99_HUMAN]
P62333	9.77	4	3	389	44.1451	7.48877	21.597	1.95908e+06	0.392049	3	20.5172	1.55915	2	23.4229	3.8038	2	3.79557	26S protease regulatory subunit 10B OS=Homo sapiens GN=PSMC6 PE=1 SV=1 - [PRS10_HUMAN]
Q15013	8.76	4	2	274	31.0316	6.30322	21.5906	726670	0.106974	2	38.5826	0.262748	2	27.9122	2.62511	3	19.9169	MAD2L1-binding protein OS=Homo sapiens GN=MAD2L1BP PE=1 SV=1 - [MD2BP_HUMAN]
Q13796	2.1	2	2	1616	176.303	7.09326	21.5892	695183		0			0			0		Protein Shroom2 OS=Homo sapiens GN=SHROOM2 PE=1 SV=1 - [SHRM2_HUMAN]
P49721	12.44	4	2	201	22.8217	7.02002	21.5581	2.31964e+06		0			0			0		Proteasome subunit beta type-2 OS=Homo sapiens GN=PSMB2 PE=1 SV=1 - [PSB2_HUMAN]
Q9ULX6	6.97	6	4	646	71.6037	5.07178	21.5147	3.30193e+06	0.200792	3	2.72319	0.443707	3	0.0910281	2.03617	4	10.5076	A-kinase anchor protein 8-like OS=Homo sapiens GN=AKAP8L PE=1 SV=3 - [AKP8L_HUMAN]
Q5VYJ5	0.95	1	1	1473	163.888	5.87158	21.5046	1.58642e+07		0			0			0		MAM and LDL-receptor class A domain-containing protein C10orf112 OS=Homo sapiens GN=C10orf112 PE=2 SV=3 - [CJ112_HUMAN]
H3BUZ5	1.83	1	1	656	71.9226	6.55127	21.4747	583621		0			0			0		Pseudopodium-enriched atypical kinase 1 (Fragment) OS=Homo sapiens GN=PEAK1 PE=4 SV=1 - [H3BUZ5_HUMAN]
Q8N488	24.56	4	2	228	24.8065	9.62744	21.4239	1.20561e+06	0.0198566	1		1	1		9.67203	2	1990.23	RING1 and YY1-binding protein OS=Homo sapiens GN=RYBP PE=1 SV=2 - [RYBP_HUMAN]
D6RAF2	7.71	5	3	441	51.0227	9.23193	21.4088	2.18633e+06	0.185756	4	210.953	0.239871	4	154.313	1.29132	4	18618.4	Poly(A) RNA polymerase GLD2 OS=Homo sapiens GN=PAPD4 PE=4 SV=1 - [D6RAF2_HUMAN]
Q8NB90	4.26	4	3	893	97.8429	5.65576	21.3885	1.26509e+06	0.987384	2	28.2693	0.60384	2	7.33169	0.611555	2	20.6201	Spermatogenesis-associated protein 5 OS=Homo sapiens GN=SPATA5 PE=1 SV=3 - [SPAT5_HUMAN]
Q13445	20.7	5	4	227	25.1897	4.4751	21.3836	566942	0.309422	3	5.05636	0.336307	3	0.797162	1.17844	4	9.56654	Transmembrane emp24 domain-containing protein 1 OS=Homo sapiens GN=TMED1 PE=1 SV=1 - [TMED1_HUMAN]
O14654	1.75	2	1	1257	133.685	8.44092	21.3796	827557	0.733765	1		0.777715	1		1.0599	1		Insulin receptor substrate 4 OS=Homo sapiens GN=IRS4 PE=1 SV=1 - [IRS4_HUMAN]
B4DF76	13.51	4	2	222	24.8658	9.70068	21.3631	3.50969e+06	0.747284	1		0.982552	1		1.31483	1		NADH dehydrogenase [ubiquinone] 1 alpha subcomplex subunit 13 OS=Homo sapiens GN=NDUFA13 PE=2 SV=1 - [B4DF76_HUMAN]
B4DZG2	1.44	1	1	905	102.927	9.37842	21.3435	797811	0.01	1		1	1		100	1		cDNA FLJ56521, highly similar to Homo sapiens transcription termination factor, RNA polymerase I (TTF1), mRNA OS=Homo sapiens PE=2 SV=1 - [B4DZG2_HUMAN]
Q8IZY2	0.65	1	1	2146	234.201	7.23975	21.3176	739786		0			0			0		ATP-binding cassette sub-family A member 7 OS=Homo sapiens GN=ABCA7 PE=1 SV=3 - [ABCA7_HUMAN]
B4DJ73	8.5	5	3	400	46.0724	9.92041	21.2718	6.72705e+06	0.248582	3	3.38734	0.338777	3	17.368	1.4742	3	5.59852	cDNA FLJ59546 OS=Homo sapiens PE=2 SV=1 - [B4DJ73_HUMAN]
Q15545	6.02	3	2	349	40.2345	5.19873	21.2453	3.55801e+06	0.424074	2	24.6929	0.342504	1		0.951677	1		Transcription initiation factor TFIID subunit 7 OS=Homo sapiens GN=TAF7 PE=1 SV=1 - [TAF7_HUMAN]
Q15058	0.67	1	1	1648	186.375	7.91357	21.229	7.02368e+06		0			0			0		Kinesin-like protein KIF14 OS=Homo sapiens GN=KIF14 PE=1 SV=1 - [KIF14_HUMAN]
B0AZS5	4.39	4	2	660	74.9821	6.40479	21.2259	517389	0.0143914	3	58.153	1	3	0	69.4861	3	58.153	cDNA, FLJ79515, highly similar to Kinesin-like protein KIF2 OS=Homo sapiens PE=2 SV=1 - [B0AZS5_HUMAN]
B4DP70	8.32	5	4	529	59.1591	8.25049	21.2165	2.3942e+06	0.669409	3	7.78277	0.886372	3	6.83484	1.35464	4	5.67037	cDNA FLJ51017, highly similar to ATP-dependent RNA helicase DDX1 (EC 3.6.1.-) (Fragment) OS=Homo sapiens PE=2 SV=1 - [B4DP70_HUMAN]
O43781	4.59	3	2	588	65.6719	9.31982	21.1936	8.37516e+06		0			0			0		Dual specificity tyrosine-phosphorylation-regulated kinase 3 OS=Homo sapiens GN=DYRK3 PE=1 SV=3 - [DYRK3_HUMAN]
B4DT13	20	6	3	155	17.6481	8.85107	21.1826	3.80444e+06	0.492843	3	27.6074	1.83467	3	0.761857	3.7418	3	28.4136	Ras-related protein Rab-11A OS=Homo sapiens GN=RAB11A PE=2 SV=1 - [B4DT13_HUMAN]
Q4G194	1.8	2	1	668	76.4032	8.55811	21.1703	639051		0			0			0		KIF18A protein (Fragment) OS=Homo sapiens GN=KIF18A PE=2 SV=1 - [Q4G194_HUMAN]
Q96CG1	8.42	4	3	404	45.4343	5.56689	21.1391	709425	0.954062	3	23.0099	1.77493	3	8.79993	1.86039	3	13.9986	ETF1 protein OS=Homo sapiens GN=ETF1 PE=2 SV=1 - [Q96CG1_HUMAN]
B5LY69	12.03	6	5	374	40.2292	7.13721	21.0498	5.89209e+06	0.711413	3	21.6748	1.01953	4	21.0705	1.37499	3	14.2413	Uridine monophosphate synthetase isoform G OS=Homo sapiens GN=UMPS PE=2 SV=1 - [B5LY69_HUMAN]
C9JEM7	13.94	5	2	208	22.9274	9.86182	21.0131	2.37521e+07	0.412495	1		0.44507	1		1.07897	1		Negative elongation factor A (Fragment) OS=Homo sapiens GN=WHSC2 PE=4 SV=1 - [C9JEM7_HUMAN]
G3V419	2.35	2	2	1275	143.397	6.88818	20.9922	5.47083e+06		0			0			0		DNA mismatch repair protein Mlh3 OS=Homo sapiens GN=MLH3 PE=4 SV=1 - [G3V419_HUMAN]
Q70CQ2	0.65	2	2	3546	403.973	5.8208	20.9836	160426		0			0			0		Ubiquitin carboxyl-terminal hydrolase 34 OS=Homo sapiens GN=USP34 PE=1 SV=2 - [UBP34_HUMAN]
B4DFE2	4.36	6	3	986	107.532	7.89893	20.9164	3.00681e+06	0.219936	3	92.763	0.280254	3	26.3028	1.27425	3	41.2308	cDNA FLJ58454, highly similar to PHD finger protein 12 OS=Homo sapiens PE=2 SV=1 - [B4DFE2_HUMAN]
H0YMT1	1.36	1	1	1471	154.631	5.26221	20.9019	4.5566e+06		0			0			0		Talin-2 (Fragment) OS=Homo sapiens GN=TLN2 PE=4 SV=1 - [H0YMT1_HUMAN]
A2IDA3	21.91	5	3	251	27.2779	9.02686	20.873	1.33024e+06	0.223949	2	44.1574	0.262802	2	32.7361	1.25791	3	3.16542	DNA-3-methyladenine glycosylase (Fragment) OS=Homo sapiens GN=MPG PE=3 SV=1 - [A2IDA3_HUMAN]
F6TXJ3	36.87	6	5	198	21.4017	6.3667	20.8315	1.62786e+06	0.0498715	6	372.066	1	5	0	39.5153	5	237.742	G patch domain and ankyrin repeat-containing protein 1 (Fragment) OS=Homo sapiens GN=GPANK1 PE=4 SV=1 - [F6TXJ3_HUMAN]
Q8IV96	18.72	5	2	187	20.4135	9.05615	20.799	1.13929e+06	0.644441	2	6.90786	1.19841	2	6.24181	1.85961	2	0.663907	DDX6 protein OS=Homo sapiens PE=2 SV=1 - [Q8IV96_HUMAN]
I6L9J0	1.09	1	1	1197	136.332	7.1665	20.7638	1.22861e+07		0			0			0		UNC13B protein OS=Homo sapiens GN=UNC13B PE=2 SV=1 - [I6L9J0_HUMAN]
B4DXL8	11.04	4	3	444	48.3856	6.96143	20.7558	2.86381e+06	0.0257199	2	247.204	0.0529911	2	2122.14	4.24489	3	12.152	cDNA FLJ57821, highly similar to Homo sapiens AT rich interactive domain 3B (BRIGHT- like) (ARID3B), mRNA OS=Homo sapiens PE=2 SV=1 - [B4DXL8_HUMAN]
Q9BWN1	7.86	6	4	585	64.2886	10.3452	20.7413	1.67467e+06	0.0783329	4	92.4218	0.244214	4	117.514	1.88815	4	18.958	Proline-rich protein 14 OS=Homo sapiens GN=PRR14 PE=1 SV=1 - [PRR14_HUMAN]
G3V2D8	0.4	1	1	2225	248.589	6.07471	20.706	5.28849e+07		0			0			0		Zinc finger FYVE domain-containing protein 26 OS=Homo sapiens GN=ZFYVE26 PE=4 SV=1 - [G3V2D8_HUMAN]
Q96PY5	1.57	1	1	1086	123.243	7.40088	20.6992	2.43339e+06		0			0			0		Formin-like protein 2 OS=Homo sapiens GN=FMNL2 PE=1 SV=3 - [FMNL2_HUMAN]
K7EIP4	0.96	1	1	1147	128.233	6.99072	20.6708	2.93161e+06		0			0			0		Laminin subunit alpha-3 (Fragment) OS=Homo sapiens GN=LAMA3 PE=4 SV=1 - [K7EIP4_HUMAN]
A0AV47	1.74	2	2	1435	160.45	6.99072	20.6465	711483	0.257635	1		0.406346	1		1.65897	2	7.50296	Topoisomerase (DNA) II binding protein 1 OS=Homo sapiens GN=TOPBP1 PE=2 SV=2 - [A0AV47_HUMAN]
P17028	4.89	4	2	368	42.1291	6.21436	20.628	3.90925e+06	0.145184	2	77.4385	0.292375	2	46.9695	2.01382	2	24.2379	Zinc finger protein 24 OS=Homo sapiens GN=ZNF24 PE=1 SV=4 - [ZNF24_HUMAN]
B7Z8D9	4.88	4	3	676	75.7879	6.84424	20.6077	2.233e+07	0.124673	2	45.851	0.128986	2	34.0028	1.03459	2	10.6347	cDNA FLJ57697, highly similar to Myb-related protein B OS=Homo sapiens PE=2 SV=1 - [B7Z8D9_HUMAN]
F8W038	37.58	7	4	157	16.2795	8.76318	20.5798	1.20378e+06	0.309174	5	52.5906	0.414579	5	29.8291	1.00042	5	5.98922	Protein C17orf49 OS=Homo sapiens GN=C17orf49 PE=4 SV=1 - [F8W038_HUMAN]
Q9UHQ9	10.49	3	3	305	34.0732	9.37842	20.5662	647166	0.429771	3	8.92912	0.727807	3	27.402	1.65793	3	12.1001	NADH-cytochrome b5 reductase 1 OS=Homo sapiens GN=CYB5R1 PE=1 SV=1 - [NB5R1_HUMAN]
B4E0T8	2.2	4	2	1181	133.464	7.09326	20.5504	1.05037e+07		0			0			0		cDNA FLJ59649, highly similar to Myosin-18A OS=Homo sapiens PE=2 SV=1 - [B4E0T8_HUMAN]
Q7Z3N6	1.42	1	1	917	105.736	9.49561	20.5118	666974	0.629928	1		0.604562	1		0.959731	1		Putative uncharacterized protein DKFZp686A01173 (Fragment) OS=Homo sapiens GN=DKFZp686A01173 PE=2 SV=1 - [Q7Z3N6_HUMAN]
Q4G0J3	8.93	6	4	582	66.8574	9.5542	20.4984	752038	0.130268	4	462.515	0.175128	4	282.87	1.34437	4	20040.3	La-related protein 7 OS=Homo sapiens GN=LARP7 PE=1 SV=1 - [LARP7_HUMAN]
Q07283	2.47	3	3	1943	253.777	5.78271	20.4916	7.23851e+06		0			0			0		Trichohyalin OS=Homo sapiens GN=TCHH PE=1 SV=2 - [TRHY_HUMAN]
Q00403	7.91	2	2	316	34.8106	8.35303	20.4815	514309	0.161511	2	67.1828		0			0		Transcription initiation factor IIB OS=Homo sapiens GN=GTF2B PE=1 SV=1 - [TF2B_HUMAN]
Q6ZMZ3	3.38	2	2	975	112.146	6.22705	20.466	705883	1	1		0.01	1		0.01	1		Nesprin-3 OS=Homo sapiens GN=SYNE3 PE=1 SV=2 - [SYNE3_HUMAN]
Q9NZ56	0.93	3	1	1722	179.993	5.46533	20.4617	1.23826e+07	100	2	0	0.166962	3	14.3521	0.01	2	0	Formin-2 OS=Homo sapiens GN=FMN2 PE=1 SV=4 - [FMN2_HUMAN]
Q96G25	9.7	6	2	268	29.0618	7.44482	20.4435	2.03519e+06	0.2543	4	107.524	0.236837	4	114.993	1.68215	4	46.3389	Mediator of RNA polymerase II transcription subunit 8 OS=Homo sapiens GN=MED8 PE=1 SV=2 - [MED8_HUMAN]
G5E9B5	18.44	7	4	244	27.1878	5.37646	20.4431	2.14179e+06	0.245709	5	40.1106	0.352395	5	16.3152	1.4342	5	40.609	TCF3 (E2A) fusion partner (In childhood Leukemia), isoform CRA_b OS=Homo sapiens GN=TFPT PE=4 SV=1 - [G5E9B5_HUMAN]
B4DGV7	2.73	7	2	952	106.86	6.11279	20.4133	2.76226e+08		0			0			0		cDNA FLJ52092, highly similar to Pleckstrin homology domain-containing family G member 1 OS=Homo sapiens PE=2 SV=1 - [B4DGV7_HUMAN]
B4DZL4	4.45	4	3	742	85.0508	8.80713	20.3983	1.45316e+06	0.356464	3	41.1405	0.42812	3	52.2441	1.2591	3	2.58034	cDNA FLJ60999, highly similar to Centromere protein I OS=Homo sapiens PE=2 SV=1 - [B4DZL4_HUMAN]
P51398	9.05	4	3	398	45.5376	8.88037	20.3848	640080	1.3578	3	47.3921	3.55072	3	78.2154	1.93031	3	26.4301	28S ribosomal protein S29, mitochondrial OS=Homo sapiens GN=DAP3 PE=1 SV=1 - [RT29_HUMAN]
B4DVF1	3.31	2	2	785	87.3103	6.96143	20.3668	3.4862e+07		0			0			0		cDNA FLJ51111, highly similar to Aldehyde oxidase (EC 1.2.3.1) (Fragment) OS=Homo sapiens PE=2 SV=1 - [B4DVF1_HUMAN]
Q6ZMT4	1.38	1	1	941	106.489	8.06006	20.3609			0			0			0		Lysine-specific demethylase 7 OS=Homo sapiens GN=JHDM1D PE=1 SV=2 - [KDM7_HUMAN]
D2KTB2	1.77	1	1	564	63.9136	8.01611	20.3285	8.14995e+06		0			0			0		Helicase-like protein (Fragment) OS=Homo sapiens GN=Si-11 PE=2 SV=1 - [D2KTB2_HUMAN]
B3KST5	4.55	2	1	352	40.1717	6.94678	20.3213	359802	1.46998	1		2.36136	1		1.60639	1		COP9 constitutive photomorphogenic homolog subunit 4 (Arabidopsis), isoform CRA_a OS=Homo sapiens GN=COPS4 PE=2 SV=1 - [B3KST5_HUMAN]
P09884	1.09	1	1	1462	165.807	5.84619	20.2968	52457.1	0.113388	1		1	1		8.81928	1		DNA polymerase alpha catalytic subunit OS=Homo sapiens GN=POLA1 PE=1 SV=2 - [DPOLA_HUMAN]
Q9UL15	14.99	5	5	447	51.1677	6.04932	20.2742	1.63217e+06	0.01	2	0	1	2	0	100	2	0	BAG family molecular chaperone regulator 5 OS=Homo sapiens GN=BAG5 PE=1 SV=1 - [BAG5_HUMAN]
J3QKR3	28.97	4	3	145	16.1501	8.42627	20.2735	5.47755e+06	0.01	1		1	1		100	1		Proteasome subunit beta type-3 (Fragment) OS=Homo sapiens GN=PSMB3 PE=3 SV=1 - [J3QKR3_HUMAN]
Q96HY6	10.19	5	2	314	35.5895	5.12256	20.2493	5.14654e+06	0.467637	3	9.93921	0.513318	3	30.549	1.1741	4	10.3601	DDRGK domain-containing protein 1 OS=Homo sapiens GN=DDRGK1 PE=1 SV=2 - [DDRGK_HUMAN]
B4DL08	3.65	5	2	548	61.9534	8.88037	20.2361	3.07957e+06	0.406055	3	8.77695	0.671639	3	27.7467	1.65406	3	10.4454	cDNA FLJ59566, highly similar to Probable ATP-dependent RNA helicase DHX35 (EC 3.6.1.-) OS=Homo sapiens PE=2 SV=1 - [B4DL08_HUMAN]
B0I1R8	1.33	2	2	2250	257.296	5.79541	20.2347	908787		0			0			0		DNAH6 variant protein (Fragment) OS=Homo sapiens PE=2 SV=1 - [B0I1R8_HUMAN]
Q8NCN4	9.6	6	5	708	77.1466	9.1001	20.1855	1.5688e+06	0.0918469	2	97.5972	0.254612	3	2.55675	1.53961	2	5.39391	E3 ubiquitin-protein ligase RNF169 OS=Homo sapiens GN=RNF169 PE=1 SV=2 - [RN169_HUMAN]
A8K8C0	9.43	4	4	435	50.1522	7.89893	20.1476	2.14693e+06	0.273732	3	0.0149436	0.418865	3	1.42402	1.54481	3	19.6455	cDNA FLJ78615, highly similar to Homo sapiens origin recognition complex, subunit 5-like (yeast) (ORC5L), transcript variant 1, mRNA OS=Homo sapiens PE=2 SV=1 - [A8K8C0_HUMAN]
C9JNK6	15.94	5	3	207	23.628	6.78564	20.0812	3.11847e+06	1.69034	3	8.36455	1.75579	3	10.6144	1.11559	3	19.1056	Metaxin-2 OS=Homo sapiens GN=MTX2 PE=4 SV=1 - [C9JNK6_HUMAN]
Q6ZQY1	0.84	1	1	1662	186.991	6.26514	20.0715	1.9008e+06		0			0			0		cDNA FLJ46809 fis, clone TRACH3035451 (Fragment) OS=Homo sapiens PE=2 SV=1 - [Q6ZQY1_HUMAN]
D6RE67	23.86	5	3	88	10.3707	10.1255	20.0493	1.28578e+06	0.343727	2	1.44709	0.56515	2	8.96566	1.68577	3	3.79892	Translation machinery-associated protein 16 OS=Homo sapiens GN=TMA16 PE=4 SV=1 - [D6RE67_HUMAN]
Q5VZP5	0.6	2	1	1158	130.096	5.17334	20.0183	1.91422e+07		0			0			0		Inactive dual specificity phosphatase 27 OS=Homo sapiens GN=DUSP27 PE=2 SV=1 - [DUS27_HUMAN]
A8K4F3	3.26	1	1	429	46.271	6.771	19.9819	2.69022e+06		0			0			0		cDNA FLJ76162, highly similar to Homo sapiens Z-DNA binding protein 1 (ZBP1), mRNA OS=Homo sapiens PE=2 SV=1 - [A8K4F3_HUMAN]
C9JMN1	3.38	3	2	740	84.4673	7.50342	19.9787	3.47248e+06	0.273878	2	7.35602	0.341442	2	8.50171	1.24669	2	1.14035	Structural maintenance of chromosomes protein 6 (Fragment) OS=Homo sapiens GN=SMC6 PE=4 SV=1 - [C9JMN1_HUMAN]
D3DVL7	6.59	3	3	577	64.9673	6.80029	19.9667	680793	0.400707	1		0.639289	1		1.5954	1		Transforming growth factor beta regulator 4, isoform CRA_b OS=Homo sapiens GN=TBRG4 PE=4 SV=1 - [D3DVL7_HUMAN]
B4DNX8	4.81	1	1	416	44.5776	9.20264	19.9394	155058	0.271713	1		0.27377	1		1.00757	1		cDNA FLJ60744, moderately similar to B-cell lymphoma 9 protein OS=Homo sapiens PE=2 SV=1 - [B4DNX8_HUMAN]
Q9Y3T1	9.96	6	2	241	28.1756	7.69385	19.9323	872892	0.187031	3	9.40393	0.253065	3	2.09128	1.33411	3	11.5122	Putative uncharacterized protein DKFZp564A063 (Fragment) OS=Homo sapiens GN=DKFZp564A063 PE=2 SV=2 - [Q9Y3T1_HUMAN]
K7EPQ7	6.05	5	2	248	26.9069	5.87158	19.9095	1.24862e+06	0.26563	1		0.357674	1		1.34651	1		Protein YIF1B OS=Homo sapiens GN=YIF1B PE=4 SV=1 - [K7EPQ7_HUMAN]
C9JPG4	1.72	1	1	816	94.5223	8.66064	19.9084	7.87339e+06		0			0			0		DENN domain-containing protein 2C OS=Homo sapiens GN=DENND2C PE=4 SV=1 - [C9JPG4_HUMAN]
Q9H7N4	2.21	2	2	1312	139.186	9.24658	19.9075	3.52702e+06	0.209807	1		0.395091	1		1.88312	1		Splicing factor, arginine/serine-rich 19 OS=Homo sapiens GN=SCAF1 PE=1 SV=3 - [SFR19_HUMAN]
P51841	0.81	1	1	1108	124.77	7.26904	19.8904	1.70598e+07		0			0			0		Retinal guanylyl cyclase 2 OS=Homo sapiens GN=GUCY2F PE=2 SV=2 - [GUC2F_HUMAN]
P17482	16	5	3	250	28.041	8.89502	19.8597	854021	0.563292	3	42.8469	0.293299	3	57.5251	0.566155	3	12.4597	Homeobox protein Hox-B9 OS=Homo sapiens GN=HOXB9 PE=1 SV=2 - [HXB9_HUMAN]
P38935	1.81	1	1	993	109.082	8.96826	19.7951	1.09438e+07		0			0			0		DNA-binding protein SMUBP-2 OS=Homo sapiens GN=IGHMBP2 PE=1 SV=3 - [SMBP2_HUMAN]
Q5T670	6.08	5	4	855	96.0623	8.73389	19.7869	2.4379e+06	0.01	3	0	1	3	0	14.2345	4	6516.3	MCM10 minichromosome maintenance deficient 10 (S. cerevisiae), isoform CRA_b OS=Homo sapiens GN=MCM10 PE=2 SV=1 - [Q5T670_HUMAN]
A4KYM7	4.65	1	1	172	19.8641	8.74854	19.7765	1.84987e+06	0.412919	1		0.372526	1		0.902177	1		Inhibitor of growth family member 4 variant deltaEx6B OS=Homo sapiens GN=ING4 PE=2 SV=1 - [A4KYM7_HUMAN]
F5GYN4	9.96	4	2	241	28.033	5.2876	19.7735	926701	0.91744	2	7.86839	0.996383	2	22.8148	1.08605	2	14.7491	Ubiquitin thioesterase OTUB1 OS=Homo sapiens GN=OTUB1 PE=4 SV=1 - [F5GYN4_HUMAN]
Q9BRX9	13.02	4	3	315	34.3208	5.57959	19.7704	258476	0.0513971	2	61.9687	1	2	0	13.2456	3	163.374	WD repeat domain-containing protein 83 OS=Homo sapiens GN=WDR83 PE=1 SV=1 - [WDR83_HUMAN]
Q68DX9	2.68	3	3	1267	142.485	6.58057	19.7638	572532	0.54546	3	0.673147	0.646979	3	7.97458	1.13953	3	14.6535	Putative uncharacterized protein DKFZp686M05161 OS=Homo sapiens GN=DKFZp686M05161 PE=2 SV=1 - [Q68DX9_HUMAN]
Q9ULM0	1.03	2	1	1364	151.137	7.94287	19.7343	2.61361e+06		0			0			0		Pleckstrin homology domain-containing family H member 1 OS=Homo sapiens GN=PLEKHH1 PE=2 SV=2 - [PKHH1_HUMAN]
B0UZR8	7.63	5	1	131	14.9783	8.92432	19.7326	1.46687e+06		0			0			0		Myelin oligodendrocyte glycoprotein OS=Homo sapiens GN=MOG PE=4 SV=1 - [B0UZR8_HUMAN]
B4DXB6	4.96	5	2	423	48.1885	7.63525	19.7216	1.02744e+06	0.438884	3	32.1758	0.519661	3	18.8232	1.18405	3	10.1215	cDNA FLJ58335, highly similar to GPI transamidase component PIG-U OS=Homo sapiens PE=2 SV=1 - [B4DXB6_HUMAN]
D3WYY8	26.32	3	1	38	4.27131	4.43701	19.6605	1.65204e+07		0			0			0		Cytochrome c oxidase subunit 2 (Fragment) OS=Homo sapiens PE=4 SV=1 - [D3WYY8_HUMAN]
B3KUZ9	3.05	3	2	952	102.98	8.33838	19.6569	2.12179e+06		0			0			0		cDNA FLJ40997 fis, clone UTERU2016147, highly similar to Serine/threonine-protein kinase ULK2 (EC 2.7.11.1) OS=Homo sapiens PE=2 SV=1 - [B3KUZ9_HUMAN]
E7EX41	21.47	5	3	191	21.6015	6.94678	19.6547	1.13862e+07	0.195172	2	2.62108	0.537072	2	7.11755	2.75179	2	4.4902	ATP-dependent RNA helicase DDX55 OS=Homo sapiens GN=DDX55 PE=3 SV=2 - [E7EX41_HUMAN]
B7ZLS9	1.64	1	1	976	114.128	5.96045	19.6508	7.5902e+06		0			0			0		Synaptonemal complex protein 1 OS=Homo sapiens GN=SYCP1 PE=2 SV=1 - [B7ZLS9_HUMAN]
E9PN17	47.37	5	3	76	8.44668	10.2866	19.6375	1.64359e+06	0.548579	2	13.9762	0.751989	2	24.2795	1.37079	2	10.0492	ATP synthase subunit g, mitochondrial OS=Homo sapiens GN=ATP5L PE=4 SV=1 - [E9PN17_HUMAN]
P29322	0.9	5	1	1005	110.932	8.06006	19.6216	8.21073e+08		0			0			0		Ephrin type-A receptor 8 OS=Homo sapiens GN=EPHA8 PE=1 SV=2 - [EPHA8_HUMAN]
G5E960	1.11	1	1	1167	131.124	5.88428	19.6021	1.41088e+07		0			0			0		1-phosphatidylinositol 4,5-bisphosphate phosphodiesterase beta-3 OS=Homo sapiens GN=PLCB3 PE=4 SV=1 - [G5E960_HUMAN]
Q92833	0.96	1	1	1246	138.648	9.37842	19.5857	1.31841e+06		0			0			0		Protein Jumonji OS=Homo sapiens GN=JARID2 PE=1 SV=2 - [JARD2_HUMAN]
H7C128	4.08	5	3	857	93.3461	4.67822	19.5761	1.59997e+06	0.057411	2	2868.01	0.667472	2	65.7433	1.47117	3	12.6079	Bromodomain-containing protein 8 (Fragment) OS=Homo sapiens GN=BRD8 PE=4 SV=1 - [H7C128_HUMAN]
I3L2J1	29.82	4	1	57	6.98152	8.88037	19.5761	5.01673e+06	0.13528	2	167.143	0.722752	2	51.0665	5.34264	2	367.942	Mediator of RNA polymerase II transcription subunit 31 OS=Homo sapiens GN=MED31 PE=4 SV=1 - [I3L2J1_HUMAN]
Q6P6C2	2.79	2	1	394	44.2286	9.08545	19.558	1.55911e+06	0.114511	1		0.207725	1		1.81403	1		RNA demethylase ALKBH5 OS=Homo sapiens GN=ALKBH5 PE=1 SV=2 - [ALKB5_HUMAN]
H0Y843	1.69	2	2	1185	136.68	6.02393	19.5576	4.38095e+07		0			0			0		EF-hand calcium-binding domain-containing protein 5 (Fragment) OS=Homo sapiens GN=EFCAB5 PE=4 SV=1 - [H0Y843_HUMAN]
Q9UL25	20.44	5	4	225	24.3323	7.94287	19.5464	618461	0.408045	3	13.8851	0.782242	3	21.6782	1.80783	4	12.5512	Ras-related protein Rab-21 OS=Homo sapiens GN=RAB21 PE=1 SV=3 - [RAB21_HUMAN]
B3KX98	1.47	1	1	882	100.909	7.6792	19.5174	697408		0			0			0		cDNA FLJ45012 fis, clone BRAWH3013264, highly similar to Homo sapiens SNF2 histone linker PHD RING helicase (SHPRH), mRNA OS=Homo sapiens PE=2 SV=1 - [B3KX98_HUMAN]
A2A2F9	6.37	5	3	408	45.2661	5.65576	19.4732	1.66704e+06	0.350264	3	55.4759	0.469509	3	38.083	1.4229	3	8.86785	Chromosome 20 open reading frame 3 (Fragment) OS=Homo sapiens GN=C20orf3 PE=4 SV=1 - [A2A2F9_HUMAN]
Q53TK4	0.98	1	1	1329	150.921	7.62061	19.4609	8.56504e+06		0			0			0		Putative uncharacterized protein ITSN2 (Fragment) OS=Homo sapiens GN=ITSN2 PE=2 SV=1 - [Q53TK4_HUMAN]
B4DP62	5.29	1	1	208	23.1952	9.62744	19.4469	365652	1.11269	1		0.85639	1		0.769661	1		Solute carrier family 25 (Mitochondrial carrier; citrate transporter), member 1, isoform CRA_b OS=Homo sapiens GN=SLC25A1 PE=2 SV=1 - [B4DP62_HUMAN]
H9ZYJ1	17.37	5	4	380	43.2157	9.17334	19.4323	1.86959e+06	0.119403	2	77.8571	0.149119	2	61.5472	1.35564	3	20.9671	Negative elongation factor E OS=Homo sapiens GN=NELF-E PE=2 SV=1 - [H9ZYJ1_HUMAN]
H3BV44	2.15	2	2	1398	157.897	7.86963	19.4236	811630		0			0			0		Unconventional myosin-IXa (Fragment) OS=Homo sapiens GN=MYO9A PE=4 SV=1 - [H3BV44_HUMAN]
Q96C36	13.44	6	3	320	33.6157	7.76709	19.4196	2.01542e+06	1.44497	2	13.6024	2.17819	2	17.3139	1.50743	2	3.64726	Pyrroline-5-carboxylate reductase 2 OS=Homo sapiens GN=PYCR2 PE=1 SV=1 - [P5CR2_HUMAN]
P30041	14.29	4	3	224	25.0192	6.37939	19.4101	443139	0.208188	3	55.724	0.847526	3	0.026197	4.07025	3	55.692	Peroxiredoxin-6 OS=Homo sapiens GN=PRDX6 PE=1 SV=3 - [PRDX6_HUMAN]
Q31612	14.05	5	3	363	40.4099	6.23975	19.4029	2.93293e+06		0			0			0		HLA class I histocompatibility antigen, B-73 alpha chain OS=Homo sapiens GN=HLA-B PE=1 SV=1 - [1B73_HUMAN]
B3KMX8	2.89	3	2	693	78.9336	8.19189	19.3965	1.17784e+06	0.111368	2	46.537	0.308598	2	46.3215	2.77098	2	0.1863	cDNA FLJ12880 fis, clone NT2RP2003871, highly similar to Homo sapiens transposon-derived Buster1 transposase-like protein gene OS=Homo sapiens PE=2 SV=1 - [B3KMX8_HUMAN]
E7ENV7	5.8	5	3	552	62.1942	5.93506	19.3839	1.79156e+06	0.351575	1		0.498326	1		1.41741	1		Copine-8 OS=Homo sapiens GN=CPNE8 PE=4 SV=2 - [E7ENV7_HUMAN]
B4DDG7	8.83	4	3	351	40.2289	7.1958	19.317	560180	1.31043	3	18.6111	2.09547	3	19.152	1.16173	3	74.3679	AP-1 complex subunit mu-1 OS=Homo sapiens GN=AP1M1 PE=2 SV=1 - [B4DDG7_HUMAN]
Q7Z417	4.03	3	2	695	76.0747	8.70459	19.3088	818121	0.760468	2	17.8928	1.46773	1		2.17553	1		Nuclear fragile X mental retardation-interacting protein 2 OS=Homo sapiens GN=NUFIP2 PE=1 SV=1 - [NUFP2_HUMAN]
Q53GR7	5.19	4	3	675	74.0696	8.38232	19.2824	1.06528e+06	1.66683	4	50.738	1.0368	4	20.8459	0.637971	4	48.8985	Solute carrier family 25, member 13 (Citrin) variant (Fragment) OS=Homo sapiens PE=2 SV=1 - [Q53GR7_HUMAN]
E7ESU0	0.92	1	1	1089	120.884	6.18896	19.2775	9.69757e+07		0			0			0		Ubiquitin carboxyl-terminal hydrolase OS=Homo sapiens GN=USP19 PE=3 SV=1 - [E7ESU0_HUMAN]
gi139472811	11.76	3	2	204	23.4453	7.38623	19.2738	1.24587e+06	0.0192302	1		1	1		52.0016	1		K2 [Human herpesvirus 8]
Q92618	1.81	4	3	1163	124.211	8.71924	19.2493	523800	0.179946	3	47.1895	0.195223	3	29.1443	1.21086	3	15.132	Zinc finger protein 516 OS=Homo sapiens GN=ZNF516 PE=1 SV=1 - [ZN516_HUMAN]
Q8WXD2	2.35	1	1	468	52.9729	5.03369	19.212	344199		0			0			0		Secretogranin-3 OS=Homo sapiens GN=SCG3 PE=1 SV=3 - [SCG3_HUMAN]
B2R935	2.5	1	1	560	62.7285	9.5835	19.1928	2.97167e+06	0.01	1		1	1		100	1		cDNA, FLJ94190, highly similar to Homo sapiens CDC6 cell division cycle 6 homolog (S. cerevisiae)(CDC6), mRNA OS=Homo sapiens PE=2 SV=1 - [B2R935_HUMAN]
B4E0G4	12.99	3	3	331	37.6041	8.74854	19.1502	1.68454e+06	0.402378	3	28.3705	0.746451	3	13.2353	1.8551	3	11.0412	PHD finger protein 6 OS=Homo sapiens GN=PHF6 PE=2 SV=1 - [B4E0G4_HUMAN]
Q05BW6	1.57	1	1	699	77.5161	5.66846	19.148	3.16441e+06		0			0			0		GBF1 protein (Fragment) OS=Homo sapiens GN=GBF1 PE=2 SV=1 - [Q05BW6_HUMAN]
B4DNP0	5.8	3	2	672	76.1134	6.30322	19.136	562132	0.139984	2	357.973	0.14647	2	706.848	1.04633	2	37.4515	cDNA FLJ59362, highly similar to Signal transducer and activator of transcription 3 OS=Homo sapiens PE=2 SV=1 - [B4DNP0_HUMAN]
Q14207	2.45	2	2	1427	154.195	5.88428	19.1306	1.14092e+06	0.13053	1		0.30277	1		2.31955	1		Protein NPAT OS=Homo sapiens GN=NPAT PE=1 SV=3 - [NPAT_HUMAN]
Q1XBU8	3.89	3	2	642	70.8169	7.40088	19.1239	2.90895e+06	0.167894	2	3.75437	0.313134	2	12.8949	1.86507	2	9.10748	Cell proliferation-inducing protein 23 OS=Homo sapiens GN=PIAS1 PE=2 SV=1 - [Q1XBU8_HUMAN]
H3BMZ2	5.92	5	2	439	49.7446	7.03467	19.1144	261482		0			0			0		CCR4-NOT transcription complex subunit 1 (Fragment) OS=Homo sapiens GN=CNOT1 PE=4 SV=1 - [H3BMZ2_HUMAN]
Q9P1K2	31.68	5	2	101	11.248	10.3745	19.0881	2.21727e+06		0			0			0		PRO1181 OS=Homo sapiens PE=2 SV=1 - [Q9P1K2_HUMAN]
Q8TBF8	6.25	3	2	368	42.3651	8.92432	19.0857	3.28636e+07	0.0275079	1		1	1		36.3532	1		Protein FAM81A OS=Homo sapiens GN=FAM81A PE=2 SV=3 - [FA81A_HUMAN]
Q70CQ4	1.41	1	1	1352	146.56	9.21729	19.082	356437		0			0			0		Ubiquitin carboxyl-terminal hydrolase 31 OS=Homo sapiens GN=USP31 PE=1 SV=2 - [UBP31_HUMAN]
B2R8K8	4.3	1	1	302	34.5144	8.25049	19.0736	738180		0			0			0		cDNA, FLJ93949, highly similar to Homo sapiens NIMA (never in mitosis gene a)-related kinase 7 (NEK7), mRNA OS=Homo sapiens PE=2 SV=1 - [B2R8K8_HUMAN]
B4DVK8	8	4	2	450	47.8594	6.84424	19.0284	1.96978e+07	0.214484	1		0.32183	1		1.50049	1		cDNA FLJ54178, highly similar to Zinc transporter SLC39A7 OS=Homo sapiens PE=2 SV=1 - [B4DVK8_HUMAN]
E5RHK0	8.33	1	1	132	15.6542	9.77393	19.0123	2.03337e+07		0			0			0		Protein FAM92A1 OS=Homo sapiens GN=FAM92A1 PE=4 SV=1 - [E5RHK0_HUMAN]
B3KP18	2.65	3	2	792	90.5396	5.45264	18.9889	5.75361e+06	9.86529	2	36354.4	0.769288	2	8.03599	0.0913451	2	21656.2	cDNA FLJ30946 fis, clone FEBRA2007622, highly similar to RAD50-interacting protein 1 OS=Homo sapiens PE=2 SV=1 - [B3KP18_HUMAN]
I3L1Y7	22.92	6	1	48	5.12164	9.11475	18.9626	1.00006e+08		0			0			0		Small G protein-signaling modulator 2 (Fragment) OS=Homo sapiens GN=SGSM2 PE=4 SV=2 - [I3L1Y7_HUMAN]
Q15262	0.9	1	1	1439	161.998	5.89697	18.9321	1.83908e+06		0			0			0		Receptor-type tyrosine-protein phosphatase kappa OS=Homo sapiens GN=PTPRK PE=1 SV=2 - [PTPRK_HUMAN]
Q53SN6	8.12	5	4	702	78.8909	8.68994	18.9032	1.79187e+06	0.281188	4	53.0245	0.370916	4	40.9362	1.15168	4	21.8596	Putative uncharacterized protein DKFZP566F2124 (Fragment) OS=Homo sapiens GN=DKFZP566F2124 PE=2 SV=1 - [Q53SN6_HUMAN]
Q9NTX5	6.84	4	2	307	33.6765	8.20654	18.8891	111763	1.09775	3	3.26512	1.19358	3	11.3523	1.02982	3	43.6975	Ethylmalonyl-CoA decarboxylase OS=Homo sapiens GN=ECHDC1 PE=1 SV=2 - [ECHD1_HUMAN]
Q9C0F0	0.49	1	1	2248	241.767	6.13818	18.8854	7.45793e+06		0			0			0		Putative Polycomb group protein ASXL3 OS=Homo sapiens GN=ASXL3 PE=2 SV=3 - [ASXL3_HUMAN]
G5E9J2	13.43	3	2	134	14.5478	7.34229	18.8472	2.91713e+06	0.345197	3	5.08196	1.39199	3	0.4839	4.63547	3	20.8847	Adenine phosphoribosyltransferase OS=Homo sapiens GN=APRT PE=4 SV=1 - [G5E9J2_HUMAN]
Q5T250	21.01	6	3	119	13.654	9.33447	18.846	666064	0.772369	3	29.5241	0.610568	3	0.723164	0.796658	3	1.14806	3-keto-steroid reductase (Fragment) OS=Homo sapiens GN=HSD17B7 PE=2 SV=1 - [Q5T250_HUMAN]
O95373	2.31	2	2	1038	119.44	4.81787	18.8366	744564	0.33567	1			0		0.916644	1		Importin-7 OS=Homo sapiens GN=IPO7 PE=1 SV=1 - [IPO7_HUMAN]
Q5T9P8	13.77	3	2	167	19.3949	4.90674	18.7974	356366	0.393123	2	20.2413	1.09368	2	75.0171	2.78202	2	49.4583	PRP18 pre-mRNA processing factor 18 homolog (S. cerevisiae) (Fragment) OS=Homo sapiens GN=PRPF18 PE=2 SV=1 - [Q5T9P8_HUMAN]
B4DZN9	2.64	2	2	834	92.639	9.08545	18.7884	432423		0			0		3.30934	1		Rho GTPase-activating protein 11A OS=Homo sapiens GN=ARHGAP11A PE=2 SV=1 - [B4DZN9_HUMAN]
P42695	3.27	4	3	1498	168.783	7.50342	18.7808	1.4894e+06	0.0352248	2	221.88	0.558111	2	105.45	4.00721	3	16.1273	Condensin-2 complex subunit D3 OS=Homo sapiens GN=NCAPD3 PE=1 SV=2 - [CNDD3_HUMAN]
B7Z879	1.18	1	1	931	107.307	7.51807	18.7711	4.33267e+06		0			0			0		cDNA FLJ54956, highly similar to Vacuolar protein sorting 11 OS=Homo sapiens PE=2 SV=1 - [B7Z879_HUMAN]
Q9BSM1	8.11	2	2	259	30.3266	8.90967	18.7646	909916	0.259864	2	6.93509	0.436648	2	30.6149	1.6803	2	23.3128	Polycomb group RING finger protein 1 OS=Homo sapiens GN=PCGF1 PE=1 SV=2 - [PCGF1_HUMAN]
Q3T906	1.51	1	1	1256	143.531	7.1665	18.7386	9.76299e+06		0			0			0		N-acetylglucosamine-1-phosphotransferase subunits alpha/beta OS=Homo sapiens GN=GNPTAB PE=1 SV=1 - [GNPTA_HUMAN]
Q96CN5	1.34	1	1	670	75.9045	6.22705	18.7209	3.52359e+06		0			0			0		Leucine-rich repeat-containing protein 45 OS=Homo sapiens GN=LRRC45 PE=2 SV=1 - [LRC45_HUMAN]
P0C869	1.66	3	1	781	87.9225	5.96045	18.7099	1.6361e+07		0			0			0		Cytosolic phospholipase A2 beta OS=Homo sapiens GN=PLA2G4B PE=1 SV=2 - [PA24B_HUMAN]
B7Z992	3.92	2	2	715	78.7827	6.11279	18.6936	386323	0.250367	1		2.47355	1		9.87967	1		cDNA FLJ53698, highly similar to Gelsolin OS=Homo sapiens PE=2 SV=1 - [B7Z992_HUMAN]
Q8TBX0	24.56	6	3	171	17.7073	6.68311	18.6845	1.33045e+06	1.96949	2	19.5372	2.52324	2	1.75842	1.28116	2	21.3503	PYCR1 protein OS=Homo sapiens PE=2 SV=1 - [Q8TBX0_HUMAN]
Q16512	2.23	5	2	942	103.868	6.3667	18.6671	1.87207e+07		0			0			0		Serine/threonine-protein kinase N1 OS=Homo sapiens GN=PKN1 PE=1 SV=2 - [PKN1_HUMAN]
E9PHT2	2.23	1	1	538	62.46	5.31299	18.6585	770039		0			0			0		Centrosome-associated protein CEP250 OS=Homo sapiens GN=CEP250 PE=4 SV=1 - [E9PHT2_HUMAN]
H0YBE0	50	5	2	60	6.44904	8.66064	18.657	3.50113e+06	0.719827	1		0.620217	1		0.86162	1		Protein LYRIC (Fragment) OS=Homo sapiens GN=MTDH PE=4 SV=1 - [H0YBE0_HUMAN]
B0QY33	13.01	3	3	269	31.1626	9.14404	18.6564	844533		0			0			0		Casein kinase 1, epsilon (Fragment) OS=Homo sapiens GN=CSNK1E PE=4 SV=1 - [B0QY33_HUMAN]
G9LDT9	4.64	6	2	603	66.9653	9.02686	18.6508	1.25805e+06		0			0			0		NADH-ubiquinone oxidoreductase chain 5 OS=Homo sapiens GN=ND5 PE=3 SV=1 - [G9LDT9_HUMAN]
A0S2X6	4.64	6	2	603	67.0105	9.02686	18.6508	1.25805e+06		0			0			0		NADH-ubiquinone oxidoreductase chain 5 OS=Homo sapiens GN=ND5 PE=3 SV=1 - [A0S2X6_HUMAN]
F2WG62	4.64	6	2	603	66.9722	9.02686	18.6508	1.25805e+06		0			0			0		NADH-ubiquinone oxidoreductase chain 5 OS=Homo sapiens GN=ND5 PE=3 SV=1 - [F2WG62_HUMAN]
B3KTQ6	8.45	3	2	213	23.9118	9.14404	18.6472	3.14817e+07		0			0			0		cDNA FLJ38611 fis, clone HEART2005610, highly similar to Homo sapiens smoothelin (SMTN), transcript variant 2, mRNA OS=Homo sapiens PE=2 SV=1 - [B3KTQ6_HUMAN]
B3KTS3	5.05	1	1	317	35.3173	8.71924	18.6399	97555		0			0			0		cDNA FLJ38664 fis, clone HLUNG2002334, highly similar to Homo sapiens KH domain containing, RNA binding, signal transduction associated 2 (KHDRBS2), mRNA OS=Homo sapiens PE=2 SV=1 - [B3KTS3_HUMAN]
Q15544	9.95	4	2	211	23.2927	4.88135	18.6084	2.1984e+06	0.676198	2	64.6483	0.795217	2	45.6129	1.17601	2	15.714	Transcription initiation factor TFIID subunit 11 OS=Homo sapiens GN=TAF11 PE=1 SV=1 - [TAF11_HUMAN]
Q8IYA2	2.75	3	3	1237	143.023	5.69385	18.5944	5.2556e+06		0			0			0		Coiled-coil domain-containing protein 144C OS=Homo sapiens GN=CCDC144C PE=2 SV=3 - [C144C_HUMAN]
P13073	14.79	4	2	169	19.564	9.51025	18.5832	400315	0.623599	2	6.19545	0.954979	2	0.409199	1.5314	2	5.78515	Cytochrome c oxidase subunit 4 isoform 1, mitochondrial OS=Homo sapiens GN=COX4I1 PE=1 SV=1 - [COX41_HUMAN]
B4DEV6	17.8	4	3	236	26.2504	6.40479	18.5465	583832	0.263686	1		0.322957	1		1.22478	1		cDNA FLJ61219, highly similar to Homo sapiens sphingomyelin phosphodiesterase 4, neutral membrane, transcript variant 2, mRNA OS=Homo sapiens PE=2 SV=1 - [B4DEV6_HUMAN]
P31025	12.5	4	2	176	19.2378	5.57959	18.5289	2.27715e+06		0			0			0		Lipocalin-1 OS=Homo sapiens GN=LCN1 PE=1 SV=1 - [LCN1_HUMAN]
Q68DF6	1.53	1	1	918	103.356	5.18604	18.52	5.86311e+06		0			0			0		Putative uncharacterized protein DKFZp686E18167 OS=Homo sapiens GN=DKFZp686E18167 PE=2 SV=1 - [Q68DF6_HUMAN]
Q9H1K4	9.52	3	2	315	33.8265	9.24658	18.5111	442978	0.580539	1		0.583556	1		1.0052	1		Mitochondrial glutamate carrier 2 OS=Homo sapiens GN=SLC25A18 PE=2 SV=1 - [GHC2_HUMAN]
I3L1D4	13.23	4	3	189	20.648	5.22412	18.5093	1.77884e+06	0.214897	3	28.2531	0.214592	3	35.074	1.14095	3	7.96488	RNA-binding protein fox-1 homolog 1 (Fragment) OS=Homo sapiens GN=RBFOX1 PE=4 SV=1 - [I3L1D4_HUMAN]
B4DHV8	3.54	1	1	254	29.4719	8.82178	18.5009	2.5519e+06	0.377159	1		0.387466	1		1.02733	1		cDNA FLJ57111, highly similar to Dolichyl pyrophosphate Man9GlcNAc2 alpha-1,3-glucosyltransferase (EC 2.4.1.-) OS=Homo sapiens PE=2 SV=1 - [B4DHV8_HUMAN]
C9JWG6	6.92	2	2	260	29.1852	4.97021	18.5006	2.62749e+06		0			0			0		Schwannomin interacting protein 1, isoform CRA_c OS=Homo sapiens GN=SCHIP1 PE=4 SV=1 - [C9JWG6_HUMAN]
O95168	7.75	3	1	129	15.1991	9.84717	18.497	9.54809e+06	0.307081	1		0.784543	1		2.55484	1		NADH dehydrogenase [ubiquinone] 1 beta subcomplex subunit 4 OS=Homo sapiens GN=NDUFB4 PE=1 SV=3 - [NDUB4_HUMAN]
Q9H568	3.83	1	1	366	41.3337	6.13818	18.4895	4.84011e+06		0			0			0		Actin-like protein 8 OS=Homo sapiens GN=ACTL8 PE=2 SV=1 - [ACTL8_HUMAN]
E9PIW9	9.03	5	3	432	46.2383	5.94775	18.4598	2.20182e+06	0.389752	1		0.450421	2	12.9332	1.21705	2	5.20931	Atherin OS=Homo sapiens GN=SAMD1 PE=4 SV=1 - [E9PIW9_HUMAN]
Q9NRP0	13.42	6	2	149	16.8178	9.12939	18.3585	6.81616e+06	0.397729	2	8.04669	0.702698	2	7.37964	1.76678	2	0.664091	Oligosaccharyltransferase complex subunit OSTC OS=Homo sapiens GN=OSTC PE=1 SV=1 - [OSTC_HUMAN]
Q9P0K0	2.48	2	2	1212	134.983	8.00146	18.3581	532880		0			0			0		Putative zinc finger protein OS=Homo sapiens PE=2 SV=1 - [Q9P0K0_HUMAN]
B4DS24	5.82	3	2	447	50.402	6.58057	18.35	640709	0.691058	1		0.719377	1		1.01979	2	3.04954	cDNA FLJ50635, highly similar to ATP-dependent RNA helicase DDX19A (EC 3.6.1.-) OS=Homo sapiens PE=2 SV=1 - [B4DS24_HUMAN]
Q4W5B1	1.21	1	1	1072	122.55	6.37939	18.3016	131490	0.0310792	1		1	1		32.1759	1		Putative uncharacterized protein EVC2 (Fragment) OS=Homo sapiens GN=EVC2 PE=2 SV=1 - [Q4W5B1_HUMAN]
O60828	14.72	5	3	265	30.454	6.32861	18.2946	2.2449e+06	0.231444	2	8.08626	0.315499	2	23.9378	1.36317	2	15.6262	Polyglutamine-binding protein 1 OS=Homo sapiens GN=PQBP1 PE=1 SV=1 - [PQBP1_HUMAN]
Q9HBH5	6.85	3	2	336	36.8414	8.79248	18.2856	858844	0.487195	2	2.08395	0.501773	2	4.70592	1.02992	2	2.62004	Retinol dehydrogenase 14 OS=Homo sapiens GN=RDH14 PE=1 SV=1 - [RDH14_HUMAN]
B4E1D4	3.13	3	2	640	73.0857	5.51611	18.2776	6.79166e+07	0.0271195	1		1	1		36.8738	1		cDNA FLJ54399, highly similar to Golgin subfamily A member 5 OS=Homo sapiens PE=2 SV=1 - [B4E1D4_HUMAN]
Q8N9Z2	16.6	6	4	235	26.245	11.7075	18.2758	771983	0.321726	4	19.1215	0.354417	4	28.3119	1.01654	4	7.04293	Coiled-coil domain-containing protein 71L OS=Homo sapiens GN=CCDC71L PE=2 SV=2 - [CC71L_HUMAN]
Q8TEZ9	2.4	1	1	500	57.0013	5.09717	18.2664	2.43924e+06	0.356384	1			0			0		SR rich protein (Fragment) OS=Homo sapiens PE=2 SV=1 - [Q8TEZ9_HUMAN]
Q8N3Z6	3.68	4	2	543	63.0127	7.32764	18.2653	2.37708e+06	0.137975	2	25.2353	0.216702	2	29.45	1.57059	2	3.99456	Zinc finger CCHC domain-containing protein 7 OS=Homo sapiens GN=ZCCHC7 PE=1 SV=2 - [ZCHC7_HUMAN]
Q53T47	17.86	5	1	84	9.60067	4.77979	18.263	2.35664e+06	0.176578	2	182.505	0.729782	2	49.3697	4.13291	2	396.089	Putative uncharacterized protein POLR2D (Fragment) OS=Homo sapiens GN=POLR2D PE=2 SV=1 - [Q53T47_HUMAN]
Q5H909	9.64	5	4	550	59.4888	9.71533	18.2608	945236	0.265571	2	20.9358	0.646369	2	93.6065	3.31176	4	36.1783	Melanoma antigen family D, 2 OS=Homo sapiens GN=MAGED2 PE=2 SV=1 - [Q5H909_HUMAN]
B2R5N4	6.03	2	2	348	39.6673	8.38232	18.2547	577156	0.434071	1		0.508484	1		1.21027	2	4.83843	cDNA, FLJ92544, highly similar to Homo sapiens lectin, mannose-binding 2-like (LMAN2L), mRNA OS=Homo sapiens PE=2 SV=1 - [B2R5N4_HUMAN]
Q9Y6D6	0.76	1	1	1849	208.635	5.84619	18.2404	281351		0			0			0		Brefeldin A-inhibited guanine nucleotide-exchange protein 1 OS=Homo sapiens GN=ARFGEF1 PE=1 SV=2 - [BIG1_HUMAN]
Q8WUU5	8.55	5	2	269	28.6725	9.40771	18.238	1.48021e+06	0.415096	3	3.94722	0.500805	3	9.32889	1.25092	3	5.36686	GATA zinc finger domain-containing protein 1 OS=Homo sapiens GN=GATAD1 PE=1 SV=1 - [GATD1_HUMAN]
B3KR64	3.85	4	2	571	62.6809	9.08545	18.2259	837621	1.28166	1		1.05101	1		0.820041	1		Calcium-binding mitochondrial carrier protein Aralar1 OS=Homo sapiens GN=SLC25A12 PE=2 SV=1 - [B3KR64_HUMAN]
O76003	6.87	4	2	335	37.4082	5.38916	18.2097	955574	1.36533	2	21.3357	1.56803	1		1.3241	1		Glutaredoxin-3 OS=Homo sapiens GN=GLRX3 PE=1 SV=2 - [GLRX3_HUMAN]
A5YM43	2.24	5	2	983	106.125	6.62451	18.1969	1.70295e+07		0			0			0		PHC3 protein OS=Homo sapiens GN=PHC3 PE=2 SV=1 - [A5YM43_HUMAN]
E9PJI1	10.26	4	3	302	35.3731	8.26514	18.1769	1.49875e+06	0.203173	2	56.9809	0.276431	2	49.6465	1.30584	3	12.2198	Histone acetyltransferase KAT5 OS=Homo sapiens GN=KAT5 PE=4 SV=1 - [E9PJI1_HUMAN]
C9K0U8	29.75	4	3	121	14.1224	9.56885	18.1717	2.83518e+06	0.389067	2	25.1915	1.46444	1		3.1841	1		Single-stranded DNA-binding protein (Fragment) OS=Homo sapiens GN=SSBP1 PE=3 SV=1 - [C9K0U8_HUMAN]
Q96AE7	3.94	4	3	1141	129.477	6.58057	18.1305	97268.2	0.233203	3	374.006	0.653147	2	70.0042	6.36952	2	544.14	Tetratricopeptide repeat protein 17 OS=Homo sapiens GN=TTC17 PE=1 SV=1 - [TTC17_HUMAN]
H0YHT2	1.03	1	1	975	108.791	8.6167	18.1254	1.51886e+06		0			0			0		Kinesin-like protein KIF21A (Fragment) OS=Homo sapiens GN=KIF21A PE=4 SV=1 - [H0YHT2_HUMAN]
Q8N8D1	8.45	4	3	485	54.6662	9.94971	18.1063	968629	0.178383	2	121.449	0.159816	1		1.70264	1		Programmed cell death protein 7 OS=Homo sapiens GN=PDCD7 PE=1 SV=1 - [PDCD7_HUMAN]
Q5JU42	10.59	6	3	340	39.8038	8.42627	18.0766	777040	0.756413	3	38.9669	1.55263	4	12.169	1.92942	3	56.5027	Primase, polypeptide 2A, 58kDa (Fragment) OS=Homo sapiens GN=PRIM2A PE=2 SV=1 - [Q5JU42_HUMAN]
Q9Y3A5	4	1	1	250	28.7453	8.74854	18.072	8.14995e+06		0			0			0		Ribosome maturation protein SBDS OS=Homo sapiens GN=SBDS PE=1 SV=4 - [SBDS_HUMAN]
D3DX98	5.5	2	1	218	25.7053	8.95361	18.0654	46088.4		0			0			0		HCG2045905, isoform CRA_a (Fragment) OS=Homo sapiens GN=hCG_2045905 PE=4 SV=1 - [D3DX98_HUMAN]
P48507	4.74	4	1	274	30.7078	6.02393	18.0596	1.3184e+06	0.518026	1		1.00158	1		1.93345	1		Glutamate--cysteine ligase regulatory subunit OS=Homo sapiens GN=GCLM PE=1 SV=1 - [GSH0_HUMAN]
H0YDD8	13.04	4	1	92	9.09046	4.4624	18.0591	5.67789e+06	0.116867	2	76713.2	1.11673	2	16.4794	9.55558	2	42812.5	60S acidic ribosomal protein P2 (Fragment) OS=Homo sapiens GN=RPLP2 PE=4 SV=1 - [H0YDD8_HUMAN]
Q6PKB3	21.17	4	3	222	25.0078	4.99561	18.0424	430973	2.12648	1		2.55163	1		1.19993	1		MRPS27 protein (Fragment) OS=Homo sapiens GN=MRPS27 PE=2 SV=1 - [Q6PKB3_HUMAN]
A8KA24	0.83	1	1	965	109.264	6.58057	18.0162	3.3868e+06		0			0			0		cDNA FLJ78648, highly similar to Homo sapiens vacuolar protein sorting 54 (yeast) (VPS54), transcript variant 2, mRNA OS=Homo sapiens PE=2 SV=1 - [A8KA24_HUMAN]
F5H0M5	2.07	4	1	580	65.5707	9.72998	17.9883	8.53025e+06		0			0			0		Cytoskeleton-associated protein 2-like OS=Homo sapiens GN=CKAP2L PE=4 SV=1 - [F5H0M5_HUMAN]
H9E7B8	4.55	3	1	220	24.8368	4.729	17.9821	1.65204e+07		0			0			0		Cytochrome c oxidase subunit 2 (Fragment) OS=Homo sapiens GN=COX2 PE=3 SV=1 - [H9E7B8_HUMAN]
D3YPT7	4.41	3	1	227	25.5451	4.81787	17.9821	1.65204e+07	0.484539	2	1.59414	0.769788	2	4.46317	1.5887	2	6.06054	Cytochrome c oxidase subunit 2 OS=Homo sapiens GN=COX2 PE=3 SV=1 - [D3YPT7_HUMAN]
A8K245	5.81	2	2	396	45.4174	8.90967	17.936	2.10333e+06	0.281991	2	15.6431	0.235607	2	62.7254	0.835512	2	43.9812	cDNA FLJ75441, highly similar to Homo sapiens vaccinia related kinase 1 (VRK1), mRNA OS=Homo sapiens PE=2 SV=1 - [A8K245_HUMAN]
B4DSG0	1.41	1	1	778	91.4896	5.78271	17.8862	243560		0			0			0		Janus kinase and microtubule-interacting protein 2 OS=Homo sapiens GN=JAKMIP2 PE=2 SV=1 - [B4DSG0_HUMAN]
A6NCU2	9.58	4	3	355	40.5518	8.85107	17.8802	433258	0.287318	3	126.814	0.16799	3	87.7398	0.9733	3	22.6364	Male-specific lethal 3 homolog OS=Homo sapiens GN=MSL3 PE=4 SV=1 - [A6NCU2_HUMAN]
Q5H935	2.42	3	3	1196	133.101	6.81494	17.8748	6.71708e+06		0			0		1.71427	1		HECT, UBA and WWE domain containing 1 (Fragment) OS=Homo sapiens GN=HUWE1 PE=2 SV=1 - [Q5H935_HUMAN]
Q86V85	3.41	4	1	440	49.3631	7.38623	17.8377	656181	0.262199	2	17.3322	0.24957	2	32.8006	0.951836	2	14.843	Integral membrane protein GPR180 OS=Homo sapiens GN=GPR180 PE=2 SV=1 - [GP180_HUMAN]
Q8N239	2.64	2	1	644	70.5679	5.60498	17.8285	3.37844e+06		0			0			0		Kelch-like protein 34 OS=Homo sapiens GN=KLHL34 PE=2 SV=1 - [KLH34_HUMAN]
B3KQ06	16.43	5	3	207	24.0231	8.07471	17.8129	509255	0.0123486	1		1	1		2.3827	3	85.7124	cDNA FLJ32562 fis, clone SPLEN1000165, highly similar to Homo sapiens polycomb group ring finger 3 (PCGF3), mRNA OS=Homo sapiens PE=2 SV=1 - [B3KQ06_HUMAN]
B4DLK2	17.21	3	2	122	13.0897	5.57959	17.8111	813240	0.578053	1		2.93516	2	15.8658	4.56539	1		cDNA FLJ55097, highly similar to Adenylate kinase isoenzyme 2, mitochondrial (EC 2.7.4.3) OS=Homo sapiens PE=2 SV=1 - [B4DLK2_HUMAN]
C9JIG9	5.56	4	2	468	51.8239	7.79639	17.7653	139550	0.65577	1		0.83226	1		1.26914	3	0.182258	Serine/threonine-protein kinase OSR1 OS=Homo sapiens GN=OXSR1 PE=4 SV=1 - [C9JIG9_HUMAN]
Q32MN6	7.29	5	2	288	31.5956	9.78857	17.6782	8.15339e+06	0.47642	2	9.64015	0.658791	2	15.4972	1.38279	2	5.79233	TBP protein OS=Homo sapiens GN=TBP PE=2 SV=1 - [Q32MN6_HUMAN]
H0YEF9	3.88	1	1	387	44.5339	6.7417	17.6481	109819		0			0			0		Liprin-alpha-1 (Fragment) OS=Homo sapiens GN=PPFIA1 PE=4 SV=1 - [H0YEF9_HUMAN]
B5MDE0	1.99	2	1	502	55.8	8.71924	17.6374	2716836	0.605007	2	86.1428	0.0835411	2	1103.53	0.138083	2	7493.84	Protein RFT1 homolog OS=Homo sapiens GN=RFT1 PE=4 SV=1 - [B5MDE0_HUMAN]
B3KTA3	7.84	3	2	472	52.244	7.6499	17.637	3.61682e+06		0			0			0		Fascin OS=Homo sapiens PE=2 SV=1 - [B3KTA3_HUMAN]
B4DKT5	9	3	2	300	33.3026	8.74854	17.6128	3.2471e+06		0			0			0		cDNA FLJ53054, highly similar to Insulin-like growth factor 2 mRNA-binding protein 2 OS=Homo sapiens PE=2 SV=1 - [B4DKT5_HUMAN]
Q75MX1	13.27	3	1	98	10.9368	6.26514	17.5912	8.14995e+06		0			0			0		Putative uncharacterized protein TPK1 (Fragment) OS=Homo sapiens GN=TPK1 PE=2 SV=1 - [Q75MX1_HUMAN]
F8VUA7	4.32	2	2	695	79.16	6.88818	17.5888	994773	0.206652	2	23.4427	0.244647	2	10.2432	1.18386	2	12.9675	Oxysterol-binding protein (Fragment) OS=Homo sapiens GN=OSBPL8 PE=3 SV=1 - [F8VUA7_HUMAN]
A2RRM7	2.39	1	1	628	71.4415	9.78857	17.5701	3.70016e+06		0			0			0		BBX protein OS=Homo sapiens GN=BBX PE=2 SV=1 - [A2RRM7_HUMAN]
O95831	6.53	4	3	613	66.8589	8.95361	17.5571	989240	2.31998	1		2.72078	1		1.17276	1		Apoptosis-inducing factor 1, mitochondrial OS=Homo sapiens GN=AIFM1 PE=1 SV=1 - [AIFM1_HUMAN]
B4DWR9	4.49	2	2	490	55.6639	8.22119	17.5559	1.09264e+06	0.396195	2	2.00877	0.994309	2	5.51867	2.50965	2	3.50698	Peptidylprolyl isomerase domain and WD repeat-containing protein 1 OS=Homo sapiens GN=PPWD1 PE=2 SV=1 - [B4DWR9_HUMAN]
A0AVI2	0.72	2	2	2093	241.808	7.95752	17.5261	1.82018e+06		0			0			0		Fer-1-like protein 5 OS=Homo sapiens GN=FER1L5 PE=2 SV=2 - [FR1L5_HUMAN]
E5RJR5	7.36	4	1	163	18.7083	4.70361	17.5221	8.85685e+06	0.251078	2	27.297	0.500054	2	20.4339	1.99163	2	6.58989	S-phase kinase-associated protein 1 OS=Homo sapiens GN=SKP1 PE=4 SV=1 - [E5RJR5_HUMAN]
Q9BXW9	1.7	2	2	1471	166.356	6.23975	17.5209	1.06312e+06	1	1		0.01	1		0.0622525	2	3943.74	Fanconi anemia group D2 protein OS=Homo sapiens GN=FANCD2 PE=1 SV=1 - [FACD2_HUMAN]
Q96IS9	21.18	4	3	170	18.6817	9.1001	17.4874	1.4314e+06	0.409399	2	28.5643	0.399073	2	29.3098	0.974779	2	0.701954	AGPAT2 protein (Fragment) OS=Homo sapiens GN=AGPAT2 PE=2 SV=1 - [Q96IS9_HUMAN]
B7Z2I6	4.6	3	2	478	53.45	6.69775	17.486	277249	0.0682952	2	1295.72	1.44662	2	59.1117	21.1819	2	425.357	cDNA FLJ57106, highly similar to Transferrin receptor protein 1 OS=Homo sapiens PE=2 SV=1 - [B7Z2I6_HUMAN]
Q69YH0	25.81	5	2	93	10.057	7.32764	17.4523	2.19282e+06	0.133392	4	68.7293	0.19633	4	102.36	1.63454	4	10.5263	PRPF38B protein OS=Homo sapiens GN=DKFZp434O1172 PE=2 SV=1 - [Q69YH0_HUMAN]
P00374	17.65	4	3	187	21.439	7.41553	17.432	2.46337e+06	0.01	1		1	1		100	1		Dihydrofolate reductase OS=Homo sapiens GN=DHFR PE=1 SV=2 - [DYR_HUMAN]
O15379	3.5	2	1	428	48.8164	5.16064	17.411	1.61382e+06	0.397335	1		0.56211	1		1.4147	1		Histone deacetylase 3 OS=Homo sapiens GN=HDAC3 PE=1 SV=2 - [HDAC3_HUMAN]
B7Z5I9	6.88	3	3	538	60.6721	5.78271	17.3936	3.13535e+06	0.0982783	2	78.7453	0.246085	2	56.1945	2.50396	2	17.1996	cDNA FLJ53164, highly similar to Kelch-like protein 7 OS=Homo sapiens PE=2 SV=1 - [B7Z5I9_HUMAN]
B4DEQ6	2.54	3	2	1022	116.218	6.88818	17.3117	1.84365e+06	0.219755	2	20.5947	0.196454	2	25.0835	0.893966	2	4.32266	cDNA FLJ58501, highly similar to Homo sapiens PAX interacting (with transcription-activation domain) protein 1 (PAXIP1), mRNA OS=Homo sapiens PE=2 SV=1 - [B4DEQ6_HUMAN]
Q9BVC3	5.34	3	2	393	44.7965	5.17334	17.3055	183055	0.0896442	2	1473.29	0.151915	2	1592.13	1.69465	2	3.30628	Sister chromatid cohesion protein DCC1 OS=Homo sapiens GN=DSCC1 PE=1 SV=2 - [DCC1_HUMAN]
Q76KX8	2.23	2	1	674	77.1172	9.24658	17.2904	2.58902e+06		0			0			0		Zinc finger protein 534 OS=Homo sapiens GN=ZNF534 PE=2 SV=1 - [ZN534_HUMAN]
Q4VC05	11.43	5	3	210	22.7958	5.13525	17.2822	4.53239e+06	0.363489	1		0.678865	1		1.86764	1		B-cell CLL/lymphoma 7 protein family member A OS=Homo sapiens GN=BCL7A PE=1 SV=1 - [BCL7A_HUMAN]
Q5JPI3	8.21	2	2	329	37.517	6.46826	17.2756	591099	0.240579	2	27.0137	0.607115	1		3.01825	1		Uncharacterized protein C3orf38 OS=Homo sapiens GN=C3orf38 PE=2 SV=1 - [CC038_HUMAN]
Q9BXL7	2.34	2	2	1154	133.2	6.0874	17.2716	1.91129e+06		0			0			0		Caspase recruitment domain-containing protein 11 OS=Homo sapiens GN=CARD11 PE=1 SV=3 - [CAR11_HUMAN]
Q8IVE3	0.67	1	1	1493	168.124	7.56201	17.2682	2.35847e+07		0			0			0		Pleckstrin homology domain-containing family H member 2 OS=Homo sapiens GN=PLEKHH2 PE=2 SV=2 - [PKHH2_HUMAN]
Q9NX58	10.03	2	2	379	43.5879	9.53955	17.2321	4.16705e+06	0.650239	2	15.6978	1.4833	2	1.71732	2.28115	2	13.9524	Cell growth-regulating nucleolar protein OS=Homo sapiens GN=LYAR PE=1 SV=2 - [LYAR_HUMAN]
Q12800	5.98	2	2	502	57.2197	5.79541	17.2291	2.73628e+06	0.378285	1		0.217446	1		0.574821	1		Alpha-globin transcription factor CP2 OS=Homo sapiens GN=TFCP2 PE=1 SV=2 - [TFCP2_HUMAN]
Q9HBL9	7.19	4	3	320	36.0084	8.63135	17.2019	323407	0.510786	1		0.724316	1		1.41804	3	0.223322	Lipase OS=Homo sapiens PE=2 SV=1 - [Q9HBL9_HUMAN]
H3BLT2	1.97	2	2	1271	142.994	6.87354	17.1999	4.77203e+06		0			0			0		WD repeat- and FYVE domain-containing protein 4 (Fragment) OS=Homo sapiens GN=WDFY4 PE=4 SV=1 - [H3BLT2_HUMAN]
B4DZF0	0.75	1	1	1457	169.622	7.6792	17.1865	573172		0			0			0		cDNA FLJ50308, highly similar to Homo sapiens testicular soluble adenylyl cyclase (SAC), mRNA OS=Homo sapiens PE=2 SV=1 - [B4DZF0_HUMAN]
A8KA30	1.05	1	1	950	108.37	6.32861	17.1778	1.22908e+07		0			0			0		Oxysterol-binding protein OS=Homo sapiens PE=2 SV=1 - [A8KA30_HUMAN]
gi139472815	9.38	2	2	256	27.9209	5.50342	17.1503	1.1269e+06		0			0			0		K5 [Human herpesvirus 8]
Q9Y5L4	26.32	5	2	95	10.493	8.17725	17.1267	229261	0.405209	2	12.3763	0.673763	1		1.53007	1		Mitochondrial import inner membrane translocase subunit Tim13 OS=Homo sapiens GN=TIMM13 PE=1 SV=1 - [TIM13_HUMAN]
Q8WY22	6.77	3	1	251	27.8178	9.43701	17.1101	4.71046e+06	0.292659	1		0.310899	1		1.06233	1		BRI3-binding protein OS=Homo sapiens GN=BRI3BP PE=1 SV=1 - [BRI3B_HUMAN]
Q59F16	2.63	1	1	1027	96.7485	5.77002	17.0936	2.27922e+06		0			0			0		Alpha 1 type VII collagen variant (Fragment) OS=Homo sapiens PE=2 SV=1 - [Q59F16_HUMAN]
J9JIC7	7.65	2	1	340	37.4066	9.40771	17.0309	2.81532e+06		0			0			0		Vascular endothelial zinc finger 1 (Fragment) OS=Homo sapiens GN=VEZF1 PE=4 SV=1 - [J9JIC7_HUMAN]
Q7L9L4	17.13	4	3	216	25.0746	6.72705	17.0114	972029	0.676302	2	34.066	1.29194	2	22.8585	1.9103	2	10.5968	MOB kinase activator 1B OS=Homo sapiens GN=MOB1B PE=1 SV=3 - [MOB1B_HUMAN]
B4DZ96	5.38	1	1	279	33.2418	9.87646	17.0017	1.17528e+06		0			0			0		Probable tubulin polyglutamylase TTLL9 OS=Homo sapiens GN=TTLL9 PE=2 SV=1 - [B4DZ96_HUMAN]
Q9BRY6	9.12	2	2	307	35.6435	5.49072	16.9963	1.42956e+06		0			0			0		LZTS2 protein (Fragment) OS=Homo sapiens GN=LZTS2 PE=2 SV=2 - [Q9BRY6_HUMAN]
A8K124	2.28	3	2	966	107.823	8.19189	16.982	2.65846e+06		0			0			0		cDNA FLJ76213, highly similar to Homo sapiens suppressor of hairy wing homolog 4 (Drosophila) (SUHW4), transcript variant 2, mRNA OS=Homo sapiens PE=2 SV=1 - [A8K124_HUMAN]
B4DYB2	9.3	4	4	516	60.9567	7.03467	16.9656	2.19553e+06	1.08087	4	9.17914	2.10129	4	8.75937	1.7099	4	18.1557	cDNA FLJ52802, highly similar to Eukaryotic translation initiation factor 3subunit 6-interacting protein OS=Homo sapiens PE=2 SV=1 - [B4DYB2_HUMAN]
Q5T8T6	31.15	3	2	61	7.11754	5.05908	16.9182	4.42199e+06	0.284242	2	9.07102	0.579864	2	14.3741	2.04003	2	5.25189	Mediator complex subunit 22 (Fragment) OS=Homo sapiens GN=MED22 PE=2 SV=1 - [Q5T8T6_HUMAN]
Q5YLB2	1.43	3	2	1399	156.168	5.89697	16.9074	789304	0.237549	1		0.255099	1		0.962917	2	16.2766	IRIS OS=Homo sapiens PE=2 SV=1 - [Q5YLB2_HUMAN]
O15525	29.01	5	4	162	17.8387	10.0376	16.8932	2.6373e+06	0.0879977	2	50.079	0.292002	2	33.1011	3.31829	2	15.1462	Transcription factor MafG OS=Homo sapiens GN=MAFG PE=1 SV=1 - [MAFG_HUMAN]
Q9P086	16.24	3	1	117	13.1207	5.96045	16.889	6.19236e+06	0.0544763	2	2213.9	0.772989	2	39.6095	14.1895	2	6164.58	Mediator of RNA polymerase II transcription subunit 11 OS=Homo sapiens GN=MED11 PE=1 SV=2 - [MED11_HUMAN]
B9TX32	4.55	3	1	396	40.9588	6.84424	16.877	2.33207e+06	0.300388	2	4.42265	0.57893	2	7.47091	1.92727	2	11.9231	Mediator complex subunit MED25 variant MED25_i5 (Fragment) OS=Homo sapiens GN=MED25 PE=2 SV=1 - [B9TX32_HUMAN]
Q9H1B7	2.89	2	2	796	82.607	8.23584	16.8365	3.7345e+06		0			0			0		Interferon regulatory factor 2-binding protein-like OS=Homo sapiens GN=IRF2BPL PE=1 SV=1 - [I2BPL_HUMAN]
B4DM77	2	2	2	950	110.62	5.56689	16.8343	9.83766e+07		0			0			0		cDNA FLJ56633, highly similar to Homo sapiens centrosomal protein 110 kDa (CEP110), mRNA (Fragment) OS=Homo sapiens PE=2 SV=1 - [B4DM77_HUMAN]
D6PAV9	1.07	1	1	1028	116.545	7.6792	16.8289	81706.1		0			0			0		Intersectin 1 short form A variant 2 OS=Homo sapiens GN=ITSN1 PE=2 SV=1 - [D6PAV9_HUMAN]
B4DH27	1.55	1	1	967	100.966	7.59131	16.8252	1.09514e+06		0			0			0		cDNA FLJ57811, highly similar to Mus musculus armadillo repeat containing 5 (Armc5), mRNA OS=Homo sapiens PE=2 SV=1 - [B4DH27_HUMAN]
A8K2S4	2.01	1	1	745	83.0155	9.65674	16.8197	156693		0			0			0		cDNA FLJ76779, highly similar to Homo sapiens MAP/microtubule affinity-regulating kinase 2 (MARK2), transcript variant 1, mRNA OS=Homo sapiens PE=2 SV=1 - [A8K2S4_HUMAN]
Q15413	0.47	1	1	4870	551.688	5.68115	16.8055	1.80734e+06		0			0			0		Ryanodine receptor 3 OS=Homo sapiens GN=RYR3 PE=1 SV=3 - [RYR3_HUMAN]
Q5T619	2.11	1	1	568	62.3011	8.6167	16.8005	4.24488e+06		0			0			0		Zinc finger protein 648 OS=Homo sapiens GN=ZNF648 PE=1 SV=1 - [ZN648_HUMAN]
E9PNT8	27.04	3	3	159	17.6301	8.19189	16.7912	1.27063e+06	1.13632	2	16.7167	1.4305	2	2.1731	1.25888	2	18.9412	Mitochondrial carrier homolog 2 (Fragment) OS=Homo sapiens GN=MTCH2 PE=3 SV=1 - [E9PNT8_HUMAN]
B4DPP5	13.83	6	3	253	28.628	9.53955	16.7721	3.92722e+06	0.270747	3	42.4238	0.598387	2	6.62293	1.9268	2	13.7898	cDNA FLJ59157, highly similar to CRSP complex subunit 8 OS=Homo sapiens PE=2 SV=1 - [B4DPP5_HUMAN]
O43482	10.04	5	2	229	24.6755	7.37158	16.7706	2.53538e+06	0.0453246	2	1226.6	0.712703	2	53.5522	15.7244	2	4299.35	Protein Mis18-beta OS=Homo sapiens GN=OIP5 PE=1 SV=2 - [MS18B_HUMAN]
B3KWI4	4.65	4	3	581	64.3532	6.7124	16.7504	9.04209e+06	0.01	1		1	1		100	1		cDNA FLJ43122 fis, clone CTONG3003737, highly similar to Leucine-rich repeat-containing protein 15 OS=Homo sapiens PE=2 SV=1 - [B3KWI4_HUMAN]
A9R9N8	16.72	4	3	299	34.2668	6.7124	16.7346	2.42189e+06	0.01	1		1	1		100	1		HLA class I histocompatibility antigen, A-68 alpha chain OS=Homo sapiens GN=HLA-A PE=3 SV=1 - [A9R9N8_HUMAN]
Q9P241	1.75	2	2	1426	160.171	7.15186	16.6922	3.55479e+06		0			0			0		Probable phospholipid-transporting ATPase VD OS=Homo sapiens GN=ATP10D PE=2 SV=3 - [AT10D_HUMAN]
Q05BQ5	4.46	3	3	628	70.5019	7.76709	16.6869	1.31927e+06	0.291289	2	27.727	0.371793	2	21.4734	1.27637	2	5.98871	MBT domain-containing protein 1 OS=Homo sapiens GN=MBTD1 PE=1 SV=2 - [MBTD1_HUMAN]
B2RAJ6	1.03	1	1	1358	153.095	7.1665	16.6737	249484		0			0			0		cDNA, FLJ94957, highly similar to Homo sapiens phosphoinositide-3-kinase, regulatory subunit 4, p150 (PIK3R4), mRNA OS=Homo sapiens PE=2 SV=1 - [B2RAJ6_HUMAN]
Q15785	11.97	3	3	309	34.5378	8.98291	16.6709	1.77048e+06	1.38953	2	14.0798	3.77667	2	3.20229	2.71795	2	10.841	Mitochondrial import receptor subunit TOM34 OS=Homo sapiens GN=TOMM34 PE=1 SV=2 - [TOM34_HUMAN]
P36507	6.5	2	2	400	44.3961	6.55127	16.652	549667	0.539769	2	30.2692	0.881695	2	33.0848	1.63347	2	2.62162	Dual specificity mitogen-activated protein kinase kinase 2 OS=Homo sapiens GN=MAP2K2 PE=1 SV=1 - [MP2K2_HUMAN]
D3DR40	7.94	3	2	315	37.5607	8.104	16.5908	799207	0.336674	1		0.595696	1		1.76936	1		Chromosome 10 open reading frame 4, isoform CRA_b OS=Homo sapiens GN=C10orf4 PE=4 SV=1 - [D3DR40_HUMAN]
P35913	1.52	1	1	854	98.272	5.23682	16.5746	2.76383e+06		0			0			0		Rod cGMP-specific 3',5'-cyclic phosphodiesterase subunit beta OS=Homo sapiens GN=PDE6B PE=1 SV=2 - [PDE6B_HUMAN]
B4DNN2	18.02	4	3	222	24.9398	8.95361	16.5661	1.73976e+06		0			0		5.6451	1		DnaJ (Hsp40) homolog, subfamily B, member 4, isoform CRA_b OS=Homo sapiens GN=DNAJB4 PE=2 SV=1 - [B4DNN2_HUMAN]
Q6ZMU5	2.1	1	1	477	52.697	6.48096	16.5601	2.86704e+06		0			0			0		Tripartite motif-containing protein 72 OS=Homo sapiens GN=TRIM72 PE=1 SV=2 - [TRI72_HUMAN]
B3KWQ8	11.29	3	3	319	36.4605	10.0962	16.5363	1.16539e+06	0.213415	1			0		1.46886	1		cDNA FLJ43605 fis, clone SPLEN2006122, highly similar to Probable RNA-binding protein 23 OS=Homo sapiens PE=2 SV=1 - [B3KWQ8_HUMAN]
Q59GG3	9.56	4	2	293	33.071	6.29053	16.5292	742173	0.1936	2	55.742	0.194767	2	52.7098	1.00603	2	2.50305	Transcription factor AP-4 (Activating enhancer binding protein 4) variant (Fragment) OS=Homo sapiens PE=2 SV=1 - [Q59GG3_HUMAN]
O60858	2.7	1	1	407	46.9569	6.01123	16.5283	347291		0			0		1.59713	1		E3 ubiquitin-protein ligase TRIM13 OS=Homo sapiens GN=TRIM13 PE=1 SV=2 - [TRI13_HUMAN]
F8VRD8	20.2	2	2	99	11.5668	8.42627	16.523	3.79335e+06	0.624503	1		0.533807	1		0.85477	1		NADH dehydrogenase [ubiquinone] 1 alpha subcomplex subunit 12 OS=Homo sapiens GN=NDUFA12 PE=4 SV=1 - [F8VRD8_HUMAN]
B2R4N3	28.77	4	2	73	8.54237	7.28369	16.502	2.02524e+07	0.178807	1		0.290588	1		1.62515	1		cDNA, FLJ92155, highly similar to Homo sapiens ubiquitin-like 5 (UBL5), mRNA OS=Homo sapiens PE=4 SV=1 - [B2R4N3_HUMAN]
B3KT81	2.16	1	1	1018	114.705	7.6499	16.4923	627782		0			0			0		cDNA FLJ37836 fis, clone BRSSN2010587, weakly similar to Homo sapiens MDN1, midasin homolog (yeast) (MDN1), mRNA OS=Homo sapiens PE=2 SV=1 - [B3KT81_HUMAN]
Q9P1H1	5.16	1	1	155	17.1417	8.82178	16.4848	1.30256e+07	0.370722	1		1.93647	1		5.22352	1		DnaJ (Hsp40) homolog, subfamily A, member 4, isoform CRA_a OS=Homo sapiens GN=DNAJA4 PE=2 SV=1 - [Q9P1H1_HUMAN]
gi139472804	2.66	4	2	1129	131.268	3.96729	16.4795	3.19549e+06	0.22332	2	16.1076	0.215762	2	1.02868	0.966154	2	17.1575	LANA [Human herpesvirus 8]
P61647	2.76	3	1	398	44.8072	9.05615	16.4742	6.4605e+06		0			0			0		Alpha-2,8-sialyltransferase 8F OS=Homo sapiens GN=ST8SIA6 PE=2 SV=1 - [SIA8F_HUMAN]
B7Z1I8	8.27	1	1	133	15.4205	10.3892	16.4497	488717		0			0			0		Transcription factor E2F6 OS=Homo sapiens GN=E2F6 PE=2 SV=1 - [B7Z1I8_HUMAN]
Q9P2G4	1.66	1	1	905	100.283	7.1665	16.4485	5.26252e+06		0			0			0		Uncharacterized protein KIAA1383 OS=Homo sapiens GN=KIAA1383 PE=1 SV=2 - [K1383_HUMAN]
[truncated: 2,057 more rows]
